# Supplementary material for: CircRAD23B-208aa Promotes Gastric Cancer Progression by Activating the Unfolded Protein Response through PDIA5 SUMOylation
Source: Research (Wash D C). 2026 Jul 17;9:1357. doi: 10.34133/research.1357 (PMC13376384; doi:10.34133/research.1357)
Supplement: Supplementary 1 — Supplementary Methods Figs. S1 to S8 Tables S1 to S3 [file research.1357.f1.zip]

Archive with 11 entries (11 files):
- Supplementary Data 1 RNC seq & RNA seq & ChIP seq data.xlsx
- Supplementary Data 2 mass spectrometry data.xlsx
- Supplementary Fig-1.pdf
- Supplementary Fig-2.pdf
- Supplementary Fig-3.pdf
- Supplementary Fig-4.pdf
- Supplementary Fig-5.pdf
- Supplementary Fig-6.pdf
- Supplementary Fig-7.pdf
- Supplementary Fig-8.pdf
- Supplementary Information.docx
