# Supplementary material for: CircRAD23B-208aa Promotes Gastric Cancer Progression by Activating the Unfolded Protein Response through PDIA5 SUMOylation
Source: Research (Wash D C). 2026 Jul 17;9:1357. doi: 10.34133/research.1357 (PMC13376384; doi:10.34133/research.1357)
Supplement: Supplementary 1 — Supplementary Methods Figs. S1 to S8 Tables S1 to S3 [file research.1357.f1.zip › Supplementary Data 1 RNC seq & RNA seq & ChIP seq data.xlsx]

## Sheet: 5 paired GC patients
Patients	Gender	Age（years）	Tumor size（cm）	Lymph node Metastasis	Tumor differentiation
1	male	67	4	2/26	Yes
2	male	72	10	10/17	Yes
3	male	55	5	13/36	Yes
4	female	62	8.5	12/19	Yes
5	female	77	11	6/14	Yes

## Sheet: RNC-seq
Chr_Start_End_Strand	circbaseID	circBankID	mouse_conserved_circRNA	Gene	startEndRegion	overallRegion	Junction_Type	splicedSeqLength	MKN-28-1
chr1_100098114_100136960_-				not_annotated	intergenic-intergenic	not_annotated	GT/AG		2
chr1_100212850_100214557_-				FRRS1	exon-exon	gene,UTR,exon,transcript,CDS	GT/AG	438	4
chr1_10032076_10041228_+	hsa_circ_0110116	hsa_circNMNAT1_001		NMNAT1	exon-exon	gene,exon,UTR,transcript,CDS	GT/AG	495	22
chr1_100340243_100343384_+	hsa_circ_0110122	hsa_circAGL_011		AGL	exon-exon	gene,transcript,CDS,exon	GT/AG	653	4
chr1_100340914_100343384_+				AGL	exon-exon	gene,transcript,CDS,exon	GT/AG	426	7
chr1_100459093_100464971_+	hsa_circ_0013298	hsa_circSLC35A3_001		SLC35A3	exon-exon	gene,exon,UTR,transcript,CDS	GT/AG	360	27
chr1_100459093_100480976_-				RNU6-1318P	intergenic-intergenic	not_annotated	CT/AC		2
chr1_100459093_100480976_+	hsa_circ_0110135	hsa_circSLC35A3_004	chr3_116677862_116694634_-	SLC35A3	exon-exon	gene,exon,UTR,transcript,CDS	GT/AG	771	17
chr1_100459093_100483371_-				RNU6-1318P	intergenic-intergenic	not_annotated	CT/AC		3
chr1_100459093_100483371_+	hsa_circ_0110136	hsa_circSLC35A3_005		SLC35A3	exon-exon	gene,exon,UTR,transcript,CDS	GT/AG	905	14
chr1_100459159_100480976_+				SLC35A3	exon-exon	transcript,CDS,exon,gene	GT/AG	705	3
chr1_100459235_100480976_+				SLC35A3	exon-exon	transcript,CDS,exon,gene	GT/AG	629	2
chr1_100464817_100483371_+	hsa_circ_0110139	hsa_circSLC35A3_008		SLC35A3	exon-exon	transcript,CDS,exon,gene	GT/AG	700	2
chr1_100472590_100483371_-				not_annotated	intergenic-intergenic	not_annotated	CT/AC		5
chr1_100472590_100483371_+	hsa_circ_0013299	hsa_circSLC35A3_010		SLC35A3	exon-exon	transcript,CDS,exon,gene	GT/AG	545	25
chr1_100476921_100481605_+				SLC35A3	exon-intron	transcript,CDS,exon,gene	GT/AG	917	2
chr1_100476921_100483371_+	hsa_circ_0013300	hsa_circSLC35A3_012		SLC35A3	exon-exon	transcript,CDS,exon,gene	GT/AG	422	10
chr1_100476921_100515560_+				RP4-714D9.5,HIAT1,SLC35A3	exon-exon	transcript,CDS,exon,gene	GT/AG		2
chr1_100508629_100535241_+	hsa_circ_0110146	hsa_circHIAT1_004		HIAT1	intron-exon	transcript,CDS,exon,gene	GT/AG		2
chr1_100515465_100527505_+	hsa_circ_0110148	hsa_circHIAT1_006	mmu_circ_0001162|chr3_116645365_116651499_-	HIAT1	exon-exon	transcript,CDS,exon,gene	GT/AG	402	2
chr1_100515465_100535241_+	hsa_circ_0000096	hsa_circHIAT1_007	chr3_116640386_116651499_-	HIAT1	exon-exon	transcript,CDS,exon,gene	GT/AG	807	10
chr1_100602438_100609699_+	hsa_circ_0110156	hsa_circCCDC76_004		TRMT13	exon-exon	gene,UTR,exon,transcript,CDS	GT/AG	670	2
chr1_100661770_100672192_+				RP11-305E17.7	intergenic-intergenic	not_annotated	CT/AC		2
chr1_100696289_100706440_-	hsa_circ_0110171	hsa_circDBT_001		DBT	exon-exon	gene,transcript,CDS,exon	GT/AG	382	3
chr1_100889778_100908552_+	hsa_circ_0000097	hsa_circCDC14A_003	mmu_circ_0010380|chr3_116348453_116366706_-	CDC14A	exon-exon	transcript,CDS,exon,gene	GT/AG	210	6
chr1_100889778_100921048_+	hsa_circ_0110173	hsa_circCDC14A_004		CDC14A	exon-exon	transcript,CDS,exon,gene	GT/AG	298	2
chr1_100905488_100928437_+				CDC14A	exon-exon	gene,UTR,exon,transcript,CDS	GT/AG	449	3
chr1_100920961_100933650_+	hsa_circ_0110176	hsa_circCDC14A_010		CDC14A	exon-exon	gene,UTR,exon,transcript,CDS	GT/AG	458	2
chr1_100949848_100964818_+				CDC14A	exon-exon	gene,exon,UTR,transcript,CDS	GT/AG	1071	2
chr1_10132086_10132754_+				UBE4B	exon-exon	gene,exon,UTR,transcript,CDS	GT/AG	430	2
chr1_101362126_101440458_+				SLC30A7	exon-exon	gene,UTR,exon,transcript,CDS	GT/AG	1478	2
chr1_101372408_101379362_+	hsa_circ_0013339	hsa_circSLC30A7_008		SLC30A7	exon-exon	gene,transcript,CDS,exon	GT/AG	473	2
chr1_101372408_101387397_+	hsa_circ_0000098	hsa_circSLC30A7_010	mmu_circ_0001160|chr3_115978643_115993039_-	SLC30A7	exon-exon	gene,transcript,CDS,exon	GT/AG	660	25
chr1_101376619_101387397_+	hsa_circ_0013348	hsa_circSLC30A7_019		SLC30A7	exon-exon	gene,transcript,CDS,exon	GT/AG	546	5
chr1_101379219_101387397_+	hsa_circ_0013353	hsa_circSLC30A7_025	mmu_circ_0010378|chr3_115978643_115984974_-	SLC30A7	exon-exon	gene,transcript,CDS,exon	GT/AG	331	5
chr1_101379219_101431474_+				SLC30A7	exon-exon	gene,transcript,CDS,exon	GT/AG	572	2
chr1_101427384_101440458_+	hsa_circ_0110182	hsa_circSLC30A7_028		SLC30A7	exon-exon	gene,UTR,exon,transcript,CDS	GT/AG	334	3
chr1_101460666_101487321_-	hsa_circ_0110184	hsa_circDPH5_003		DPH5	exon-exon	gene,exon,UTR,transcript,CDS	GT/AG	395	2
chr1_101460666_101491022_-				DPH5	exon-exon	gene,exon,UTR,transcript,CDS	GT/AG	554	2
chr1_101538216_101549130_+				RP11-421L21.3	exon-exon	transcript,exon,gene	GT/AG		2
chr1_10155519_10165802_+	hsa_circ_0005199	hsa_circUBE4B_004	mmu_circ_0011432|chr4_149381182_149387216_-	UBE4B	exon-exon	gene,UTR,exon,transcript,CDS	GT/AG	598	30
chr1_10163093_10165778_+				UBE4B	exon-exon	transcript,CDS,exon,gene	CT/AC	263	2
chr1_10177517_10179671_+	hsa_circ_0009689	hsa_circUBE4B_012		UBE4B	exon-exon	transcript,CDS,exon,gene	GT/AG	243	3
chr1_10177517_10190871_+	hsa_circ_0110191	hsa_circUBE4B_013		UBE4B	exon-exon	transcript,CDS,exon,gene	GT/AG	715	3
chr1_10177517_10195244_+	hsa_circ_0007962	hsa_circUBE4B_014		UBE4B	exon-exon	transcript,CDS,exon,gene	GT/AG	1028	5
chr1_10179571_10190871_+	hsa_circ_0110193	hsa_circUBE4B_018		UBE4B	exon-exon	transcript,CDS,exon,gene	GT/AG	573	2
chr1_10192427_10197263_+	hsa_circ_0110195	hsa_circUBE4B_026		UBE4B	exon-exon	transcript,CDS,exon,gene	GT/AG	452	2
chr1_10195046_10197263_+	hsa_circ_0006955	hsa_circUBE4B_029	chr4_149355417_149357823_-	UBE4B	exon-exon	transcript,CDS,exon,gene	GT/AG	338	4
chr1_10292308_10318730_+	hsa_circ_0110207	hsa_circKIF1B_001	chr4_149274915_149291476_-	KIF1B	exon-exon	gene,exon,UTR,transcript,CDS	GT/AG	442	6
chr1_10292308_10322028_+	hsa_circ_0110208	hsa_circKIF1B_002	chr4_149273780_149291476_-	KIF1B	exon-exon	gene,exon,UTR,transcript,CDS	GT/AG	508	2
chr1_10292308_10338186_+	hsa_circ_0110210	hsa_circKIF1B_004		KIF1B	exon-exon	gene,exon,UTR,transcript,CDS	GT/AG	1259	2
chr1_10316305_10318730_+	hsa_circ_0110213	hsa_circKIF1B_007		KIF1B	exon-exon	transcript,CDS,exon,gene	GT/AG	257	2
chr1_10316305_10328321_+	hsa_circ_0110215	hsa_circKIF1B_009	chr4_149269861_149276923_-	KIF1B	exon-exon	transcript,CDS,exon,gene	GT/AG	614	5
chr1_10318551_10328321_+	hsa_circ_0009703	hsa_circKIF1B_012		KIF1B	exon-exon	transcript,CDS,exon,gene	GT/AG	537	7
chr1_10327438_10328321_+	hsa_circ_0002002	hsa_circKIF1B_026		KIF1B	exon-exon	transcript,CDS,exon,gene	GT/AG	291	6
chr1_10327438_10332364_-				not_annotated	intergenic-intergenic	not_annotated	CT/AC		2
chr1_10331560_10338186_+	hsa_circ_0110237	hsa_circKIF1B_035		KIF1B	exon-exon	transcript,CDS,exon,gene	GT/AG	460	2
chr1_10335486_10342591_+	hsa_circ_0110240	hsa_circKIF1B_039		KIF1B	exon-exon	transcript,CDS,exon,gene	GT/AG	552	3
chr1_10383942_10394696_+	hsa_circ_0110260	hsa_circKIF1B_058		KIF1B	exon-exon	transcript,CDS,exon,gene	GT/AG	685	3
chr1_10407819_10423402_+	hsa_circ_0110272	hsa_circKIF1B_071		KIF1B	exon-exon	transcript,CDS,exon,gene	GT/AG	569	2
chr1_10420987_10423402_+	hsa_circ_0110278	hsa_circKIF1B_076	chr4_149189722_149192687_-	KIF1B	exon-exon	transcript,CDS,exon,gene	GT/AG	311	2
chr1_10420987_10425706_+	hsa_circ_0009713	hsa_circKIF1B_077	chr4_149187590_149192687_-	KIF1B	exon-exon	transcript,CDS,exon,gene	GT/AG	697	2
chr1_10423341_10425706_+	hsa_circ_0009716	hsa_circKIF1B_082		KIF1B	exon-exon	transcript,CDS,exon,gene	GT/AG	448	2
chr1_10425158_10425706_+	hsa_circ_0009718	hsa_circKIF1B_086		KIF1B	exon-exon	transcript,CDS,exon,gene	GT/AG	386	3
chr1_10464218_10478982_-				not_annotated	intergenic-intergenic	not_annotated	CT/AC		6
chr1_10464218_10478982_+				PGD	exon-exon	gene,exon,UTR,transcript,CDS	GT/AG	879	2
chr1_10471475_10473308_+	hsa_circ_0009732	hsa_circPGD_012		PGD	exon-exon	gene,transcript,CDS,exon	GT/AG	325	5
chr1_10493899_10502498_+	hsa_circ_0000015	hsa_circAPITD1_001		APITD1-CORT,APITD1	exon-exon	gene,exon,UTR,transcript,CDS	GT/AG	402	7
chr1_10500404_10502498_+	hsa_circ_0006905	hsa_circAPITD1_002		APITD1-CORT,APITD1	exon-exon	gene,UTR,exon,transcript,CDS	GT/AG	244	3
chr1_10517810_10518048_-				DFFA	exon-exon	gene,transcript,exon,UTR	CT/AC	239	2
chr1_10527247_10529395_-	hsa_circ_0008936	hsa_circDFFA_001		DFFA	exon-exon	gene,transcript,CDS,exon	GT/AG	305	2
chr1_108686165_108703915_-	hsa_circ_0013370	hsa_circSLC25A24_008		SLC25A24	exon-exon	gene,exon,UTR,transcript,CDS	GT/AG	700	6
chr1_108697605_108724650_-	hsa_circ_0110304	hsa_circSLC25A24_005		SLC25A24	exon-exon	gene,exon,UTR,transcript,CDS	GT/AG	512	2
chr1_108697605_108728576_-	hsa_circ_0110305	hsa_circSLC25A24_002		SLC25A24	exon-exon	gene,exon,UTR,transcript,CDS	GT/AG	639	5
chr1_108724563_108728576_-	hsa_circ_0110306	hsa_circSLC25A24_001		SLC25A24	exon-exon	transcript,CDS,exon,gene	GT/AG	215	3
chr1_108724563_108728576_+				not_annotated	intergenic-intergenic	not_annotated	CT/AC		3
chr1_109192833_109202584_-	hsa_circ_0110314	hsa_circHENMT1_003		HENMT1	exon-exon	gene,UTR,exon,transcript,CDS	GT/AG	834	2
chr1_109273296_109276154_+				FNDC7	exon-exon	gene,transcript,CDS,exon	GT/AG	516	2
chr1_109427897_109446876_+	hsa_circ_0013386	hsa_circGPSM2_005		GPSM2	exon-exon	gene,exon,UTR,transcript,CDS	GT/AG	1440	4
chr1_109427897_109457030_+	hsa_circ_0110326	hsa_circGPSM2_006		GPSM2	exon-exon	gene,exon,UTR,transcript,CDS	GT/AG	1511	2
chr1_109428129_109446876_-				AKNAD1	intron-intron	gene,transcript	CT/AC		3
chr1_109439486_109446876_-				AKNAD1	intron-intron	gene,transcript	CT/AC		2
chr1_109439486_109446876_+	hsa_circ_0013390	hsa_circGPSM2_013		GPSM2	exon-exon	transcript,CDS,exon,gene	GT/AG	1136	9
chr1_109444412_109446876_+	hsa_circ_0013392	hsa_circGPSM2_016		GPSM2	exon-exon	transcript,CDS,exon,gene	GT/AG	395	4
chr1_109456960_109461411_+	hsa_circ_0110331	hsa_circGPSM2_018		GPSM2	exon-exon	transcript,CDS,exon,gene	GT/AG	248	2
chr1_109456960_109472597_+	hsa_circ_0110333	hsa_circGPSM2_020		GPSM2	exon-exon	gene,UTR,exon,transcript,CDS	GT/AG	898	2
chr1_109466622_109472597_+	hsa_circ_0110334	hsa_circGPSM2_021		GPSM2	exon-exon	gene,UTR,exon,transcript,CDS	GT/AG	490	4
chr1_109486097_109486679_-	hsa_circ_0013399	hsa_circCLCC1_005		CLCC1,AKNAD1	exon-exon	gene,transcript,CDS,exon	GT/AG	363	2
chr1_109486097_109493070_-	hsa_circ_0013400	hsa_circCLCC1_004		CLCC1,AKNAD1	exon-exon	gene,UTR,exon,transcript,CDS	GT/AG	563	3
chr1_109524355_109529302_-	hsa_circ_0110340	hsa_circWDR47_030	chr3_108633060_108638757_+	WDR47	exon-exon	transcript,CDS,exon,gene	GT/AG	631	2
chr1_109524355_109533951_-	hsa_circ_0110341	hsa_circWDR47_028		RP5-1065J22.2,WDR47	exon-exon	transcript,CDS,exon,gene	GT/AG	707	2
chr1_109524355_109533951_+				not_annotated	intergenic-intergenic	not_annotated	CT/AC		3
chr1_109525231_109529302_-	hsa_circ_0110344	hsa_circWDR47_029		WDR47	exon-exon	transcript,CDS,exon,gene	GT/AG	499	2
chr1_109533876_109547340_-	hsa_circ_0110351	hsa_circWDR47_016	chr3_108623322_108629767_+	WDR47	exon-exon	transcript,CDS,exon,gene	GT/AG	640	2
chr1_109553538_109554340_-	hsa_circ_0013408	hsa_circWDR47_008		WDR47	exon-exon	transcript,CDS,exon,gene	GT/AG	803	2
chr1_109753418_109753741_-				not_annotated	intergenic-intergenic	not_annotated	GT/AG		6
chr1_109766600_109772194_+				SARS	exon-exon	gene,transcript,CDS,exon	GT/AG	311	6
chr1_109766604_109772194_+				SARS	exon-exon	gene,transcript,CDS,exon	GT/AG	307	2
chr1_109773500_109774408_+	hsa_circ_0007868	hsa_circSARS_006		SARS	exon-exon	gene,transcript,CDS,exon	GT/AG	300	5
chr1_109859472_109860591_-	hsa_circ_0013431	hsa_circSORT1_038		SORT1	exon-exon	transcript,CDS,exon,gene	GT/AG	226	3
chr1_109865554_109867711_-	hsa_circ_0013433	hsa_circSORT1_036		SORT1	exon-exon	transcript,CDS,exon,gene	GT/AG	381	2
chr1_109865554_109870223_-	hsa_circ_0110380	hsa_circSORT1_034		SORT1	exon-exon	transcript,CDS,exon,gene	GT/AG	653	2
chr1_109865554_109888503_-	hsa_circ_0013435	hsa_circSORT1_024		SORT1	exon-exon	transcript,CDS,exon,gene	GT/AG	1192	2
chr1_109869614_109888500_-	hsa_circ_0110381	hsa_circSORT1_029		SORT1	exon-exon	transcript,CDS,exon,gene	GT/AG	808	2
chr1_109869614_109888503_-	hsa_circ_0110382	hsa_circSORT1_023		SORT1	exon-exon	transcript,CDS,exon,gene	GT/AG	811	4
chr1_109878862_109888500_-	hsa_circ_0110384	hsa_circSORT1_027		SORT1	exon-exon	transcript,CDS,exon,gene	GT/AG	536	13
chr1_109878862_109888503_-	hsa_circ_0110385	hsa_circSORT1_021		SORT1	exon-exon	transcript,CDS,exon,gene	GT/AG	539	7
chr1_109883346_109888500_-	hsa_circ_0110387	hsa_circSORT1_026		SORT1	exon-exon	transcript,CDS,exon,gene	GT/AG	429	8
chr1_109883346_109888503_-	hsa_circ_0110388	hsa_circSORT1_020		SORT1	exon-exon	transcript,CDS,exon,gene	GT/AG	432	11
chr1_109884636_109888500_-	hsa_circ_0110389	hsa_circSORT1_025		SORT1	exon-exon	transcript,CDS,exon,gene	GT/AG	273	11
chr1_109884636_109888503_-	hsa_circ_0110390	hsa_circSORT1_019		SORT1	exon-exon	transcript,CDS,exon,gene	GT/AG	276	12
chr1_109890105_109898091_-				SORT1	exon-exon	transcript,CDS,exon,gene	GT/AG	392	5
chr1_109896989_109912211_-	hsa_circ_0110394	hsa_circSORT1_004	chr3_108308476_108325813_+	SORT1	exon-exon	gene,UTR,exon,transcript,CDS	GT/AG	402	2
chr1_109910030_109912211_-	hsa_circ_0013451	hsa_circSORT1_003		SORT1	exon-exon	gene,UTR,exon,transcript,CDS	GT/AG	134	2
chr1_109952550_109957985_-	hsa_circ_0013454	hsa_circPSMA5_002		PSMA5	exon-exon	gene,UTR,exon,transcript,CDS	GT/AG	552	4
chr1_109954499_109957985_-				PSMA5	exon-exon	gene,UTR,exon,transcript,CDS	GT/AG	362	2
chr1_110116359_110121983_+	hsa_circ_0110396	hsa_circGNAI3_002	chr3_108118300_108123837_-	GNAI3	exon-exon	transcript,CDS,exon,gene	GT/AG	343	5
chr1_110116359_110125187_+				GNAI3	exon-exon	transcript,CDS,exon,gene	GT/AG	472	2
chr1_110121826_110125187_+	hsa_circ_0006695	hsa_circGNAI3_004		GNAI3	exon-exon	transcript,CDS,exon,gene	GT/AG	287	3
chr1_110121826_110129504_+	hsa_circ_0110397	hsa_circGNAI3_006		GNAI3	exon-exon	transcript,CDS,exon,gene	GT/AG	571	3
chr1_110125059_110129504_+	hsa_circ_0110398	hsa_circGNAI3_007		GNAI3	exon-exon	transcript,CDS,exon,gene	GT/AG	413	5
chr1_110580510_110589373_+				STRIP1	intron-exon	gene,exon,UTR,transcript,CDS	GT/AG	1369	2
chr1_110583257_110589373_+	hsa_circ_0110402	hsa_circSTRIP1_001		STRIP1	exon-exon	gene,exon,UTR,transcript,CDS	GT/AG	907	3
chr1_110615077_110616952_+				STRIP1	exon-exon	gene,transcript,exon	GT/AG		3
chr1_11076180_11080656_+				TARDBP	exon-exon	gene,transcript,CDS,exon	GT/AG	1197	2
chr1_11076901_11078930_+	hsa_circ_0008660	hsa_circTARDBP_002		TARDBP	exon-exon	gene,exon,UTR,transcript,CDS	GT/AG	305	4
chr1_11078790_11080656_+				TARDBP	exon-exon	gene,exon,UTR,transcript,CDS	GT/AG	312	2
chr1_110954795_110960988_+				LAMTOR5-AS1	exon-exon	gene,transcript,exon	GT/AG		2
chr1_11130957_11137005_-	hsa_circ_0009759	hsa_circEXOSC10_023		EXOSC10	exon-exon	gene,exon,UTR,transcript,CDS	GT/AG	437	34
chr1_11133991_11137005_-	hsa_circ_0002448	hsa_circEXOSC10_022		EXOSC10	exon-exon	gene,exon,UTR,transcript,CDS	GT/AG	278	4
chr1_11150611_11151654_-	hsa_circ_0000017	hsa_circEXOSC10_007	chr4_148562306_148563135_+	EXOSC10	exon-exon	gene,UTR,exon,transcript,CDS	GT/AG	386	4
chr1_111690264_111690675_+	hsa_circ_0013496	hsa_circCEPT1_005		CEPT1	exon-exon	gene,exon,UTR,transcript,CDS	GT/AG	412	8
chr1_111690264_111702149_+				CEPT1	exon-exon	gene,exon,UTR,transcript,CDS	GT/AG	560	7
chr1_111690264_111703918_+	hsa_circ_0000106	hsa_circCEPT1_006	chr3_106531136_106539596_-	CEPT1	exon-exon	gene,exon,UTR,transcript,CDS	GT/AG	702	14
chr1_111690264_111717585_+	hsa_circ_0013497	hsa_circCEPT1_007		CEPT1	exon-exon	gene,exon,UTR,transcript,CDS	GT/AG	787	15
chr1_111690264_111725579_+				CEPT1	exon-exon	gene,exon,UTR,transcript,CDS	GT/AG	1078	2
chr1_111690264_111726209_+				CEPT1	exon-exon	gene,exon,UTR,transcript,CDS	GT/AG	1204	3
chr1_111690264_111726902_+				CEPT1	exon-exon	gene,exon,UTR,transcript,CDS	GT/AG	1294	4
chr1_11174532_11174869_-				MTOR	exon-intron	gene,transcript,exon	GT/AG		2
chr1_112233956_112247108_+				RAP1A	exon-exon	gene,exon,UTR,transcript,CDS	GT/AG	495	2
chr1_112233956_112251886_+	hsa_circ_0110426	hsa_circRAP1A_003		RAP1A	exon-exon	gene,transcript,exon,UTR	GT/AG	726	15
chr1_112302022_112305629_-				not_annotated	intergenic-intergenic	not_annotated	CT/AC		3
chr1_112302022_112305629_+	hsa_circ_0110430	hsa_circDDX20_002		DDX20	exon-exon	gene,UTR,exon,transcript,CDS	GT/AG	916	2
chr1_112997089_112999778_+				CTTNBP2NL	exon-exon	transcript,CDS,exon,gene	GT/AG	1316	3
chr1_11307682_11308151_-	hsa_circ_0110447	hsa_circMTOR_025		MTOR	exon-exon	gene,transcript,CDS,exon	GT/AG	385	3
chr1_113078399_113087683_-				ST7L	intron-intron	transcript,gene	CT/AC		4
chr1_113098490_113121039_-				ST7L	exon-exon	transcript,CDS,exon,gene	GT/AG	327	2
chr1_113119608_113126748_-	hsa_circ_0110463	hsa_circST7L_033	chr3_104889285_104895798_+	ST7L	exon-exon	transcript,CDS,exon,gene	GT/AG	544	4
chr1_113119608_113134225_-	hsa_circ_0110464	hsa_circST7L_029	mmu_circ_0010335|chr3_104882792_104895798_+	ST7L	exon-exon	transcript,CDS,exon,gene	GT/AG	623	6
chr1_113124614_113140708_-	hsa_circ_0110470	hsa_circST7L_026		ST7L	exon-exon	gene,UTR,exon,transcript,CDS	GT/AG	563	5
chr1_113124614_113159517_-	hsa_circ_0110473	hsa_circST7L_008		ST7L	exon-exon	gene,UTR,exon,transcript,CDS	GT/AG	864	3
chr1_113134147_113159517_-	hsa_circ_0110477	hsa_circST7L_007	mmu_circ_0010332|chr3_104868023_104882871_+	ST7L	exon-exon	gene,UTR,exon,transcript,CDS	GT/AG	496	2
chr1_113140593_113159517_-	hsa_circ_0013524	hsa_circST7L_006	mmu_circ_0010331|chr3_104868023_104874942_+	ST7L	exon-exon	gene,UTR,exon,transcript,CDS	GT/AG	417	4
chr1_113189832_113202401_+	hsa_circ_0110482	hsa_circCAPZA1_003		CAPZA1,snoU13	exon-exon	transcript,CDS,exon,gene	GT/AG	546	2
chr1_113196220_113202401_-				not_annotated	intergenic-intergenic	not_annotated	CT/AC		4
chr1_113196220_113202401_+	hsa_circ_0000109	hsa_circCAPZA1_010		CAPZA1	exon-exon	transcript,CDS,exon,gene	GT/AG	430	61
chr1_113196220_113209767_+	hsa_circ_0005664	hsa_circCAPZA1_011		CAPZA1	exon-exon	transcript,CDS,exon,gene	GT/AG	502	8
chr1_113244204_113246428_-				RHOC,RP11-426L16.10	exon-exon	gene,exon,UTR,transcript,CDS	GT/AG	547	3
chr1_113459800_113460666_-	hsa_circ_0013561	hsa_circSLC16A1_004	chr3_104652741_104653587_+	SLC16A1	exon-exon	gene,transcript,CDS,exon	GT/AG	867	9
chr1_113464612_113471974_-	hsa_circ_0013563	hsa_circSLC16A1_002	chr3_104649257_104651029_+	SLC16A1	exon-exon	gene,UTR,exon,transcript,CDS	GT/AG	405	2
chr1_113538147_113541731_+				RP11-31F15.1	intron-exon	gene,transcript,exon	GT/AG		2
chr1_113538147_113550982_+				RP11-31F15.1,RP11-389O22.1	intron-exon	gene,transcript,exon	GT/AG		3
chr1_113539130_113541731_+				RP11-31F15.1	intron-exon	gene,transcript,exon	GT/AG		3
chr1_11354930_11355735_-				not_annotated	intergenic-intergenic	not_annotated	CT/AC		2
chr1_113633940_113643110_+	hsa_circ_0013570	hsa_circLRIG2_003	mmu_circ_0010327|chr3_104479781_104497554_-	LRIG2	exon-exon	transcript,CDS,exon,gene	GT/AG	1074	3
chr1_113635828_113637377_+	hsa_circ_0110488	hsa_circLRIG2_009		LRIG2	exon-exon	transcript,CDS,exon,gene	GT/AG	498	2
chr1_113635828_113641407_+	hsa_circ_0110489	hsa_circLRIG2_010		LRIG2	exon-exon	transcript,CDS,exon,gene	GT/AG	867	11
chr1_113655101_113662145_+	hsa_circ_0013584	hsa_circLRIG2_027		LRIG2	exon-exon	transcript,CDS,exon,gene	GT/AG	1173	10
chr1_114092137_114128218_+	hsa_circ_0110498	hsa_circMAGI3_005		MAGI3	exon-exon	transcript,CDS,exon,gene	GT/AG	447	2
chr1_114128009_114137182_+	hsa_circ_0110503	hsa_circMAGI3_012	chr3_104080136_104089668_-	MAGI3	exon-exon	transcript,CDS,exon,gene	GT/AG	465	4
chr1_114189108_114201887_+	hsa_circ_0110509	hsa_circMAGI3_023		MAGI3	exon-exon	transcript,CDS,exon,gene	GT/AG	817	2
chr1_114196452_114201887_+				MAGI3	exon-exon	transcript,CDS,exon,gene	GT/AG	375	2
chr1_114214356_114216087_+	hsa_circ_0006583	hsa_circMAGI3_029		MAGI3	exon-exon	transcript,CDS,exon,gene	GT/AG	374	19
chr1_114240884_114301355_-				RP4-730K3.3,PHTF1	exon-exon	gene,UTR,exon,transcript,CDS	GT/AG	2681	2
chr1_114248512_114253097_-				PHTF1	exon-exon	gene,UTR,exon,transcript,CDS	GT/AG	624	3
chr1_114248512_114254735_-	hsa_circ_0110522	hsa_circPHTF1_017		PHTF1	exon-exon	gene,transcript,CDS,exon	GT/AG	888	5
chr1_114252876_114301355_-				PHTF1	exon-exon	gene,exon,UTR,transcript,CDS	GT/AG	1299	2
chr1_114255901_114269196_-				PHTF1	exon-exon	gene,transcript,CDS,exon	GT/AG	452	2
chr1_114267381_114269196_-	hsa_circ_0007602	hsa_circPHTF1_007		PHTF1	exon-exon	gene,transcript,CDS,exon	GT/AG	292	9
chr1_114267381_114281421_-	hsa_circ_0110526	hsa_circPHTF1_006		PHTF1	exon-exon	gene,transcript,CDS,exon	GT/AG	521	3
chr1_114267381_114301355_-				PHTF1	exon-exon	gene,UTR,exon,transcript,CDS	GT/AG	653	6
chr1_114269040_114301355_-				PHTF1	exon-exon	gene,UTR,exon,transcript,CDS	GT/AG	518	3
chr1_114280732_114281421_-	hsa_circ_0003198	hsa_circPHTF1_004		PHTF1	exon-exon	gene,transcript,CDS,exon	GT/AG	229	2
chr1_114281352_114301355_+				not_annotated	intergenic-intergenic	not_annotated	CT/AC		3
chr1_114306663_114307559_-				RSBN1	exon-exon	transcript,exon,UTR,gene	CT/AC	897	2
chr1_114319832_114320430_-	hsa_circ_0013607	hsa_circRSBN1_004	chr3_103953636_103954247_+	RSBN1	exon-exon	gene,UTR,exon,transcript,CDS	GT/AG	281	2
chr1_114339985_114340658_-	hsa_circ_0110528	hsa_circRSBN1_002	mmu_circ_0010320|chr3_103928350_103929024_+	RSBN1	exon-exon	transcript,CDS,exon,gene	GT/AG	674	2
chr1_114339985_114340658_+				not_annotated	intergenic-intergenic	not_annotated	CT/AC		2
chr1_114440462_114445484_-	hsa_circ_0110530	hsa_circAP4B1_002		AP4B1	exon-exon	transcript,CDS,exon,gene	GT/AG	1189	2
chr1_114518438_114518742_+				HIPK1	exon-exon	gene,transcript,exon,UTR	GT/AG	305	2
chr1_114940354_114948202_-				TRIM33	exon-exon	gene,transcript,CDS,exon	GT/AG	703	3
chr1_114948032_114952938_-	hsa_circ_0110541	hsa_circTRIM33_019		TRIM33	exon-exon	gene,transcript,CDS,exon	GT/AG	707	2
chr1_114969799_115007010_-	hsa_circ_0013634	hsa_circTRIM33_009		TRIM33	exon-exon	gene,transcript,CDS,exon	GT/AG	894	6
chr1_115005726_115007010_-	hsa_circ_0004127	hsa_circTRIM33_006	mmu_circ_0001153|chr3_103310308_103311513_+	TRIM33	exon-exon	gene,exon,UTR,transcript,CDS	GT/AG	397	86
chr1_115005726_115007010_+				not_annotated	intergenic-intergenic	not_annotated	CT/AC		9
chr1_115005726_115019709_-	hsa_circ_0110545	hsa_circTRIM33_005		TRIM33	exon-intron	gene,exon,UTR,transcript,CDS	GT/AG		5
chr1_115124857_115133866_+				not_annotated	intergenic-intergenic	not_annotated	GT/AG		5
chr1_115130008_115138494_-				DENND2C	exon-exon	transcript,CDS,exon,gene	GT/AG	472	7
chr1_115151307_115164686_-				DENND2C	exon-exon	gene,transcript,CDS,exon	GT/AG	501	2
chr1_115161007_115168809_-				DENND2C	exon-exon	gene,UTR,exon,transcript,CDS	GT/AG	1528	2
chr1_115262200_115263338_-	hsa_circ_0013644	hsa_circCSDE1_023	chr3_103054654_103055512_+	CSDE1	exon-exon	gene,transcript,CDS,exon	GT/AG	343	14
chr1_115262200_115266623_-	hsa_circ_0013645	hsa_circCSDE1_019		CSDE1	exon-exon	gene,transcript,CDS,exon	GT/AG	463	3
chr1_115262200_115269711_-	hsa_circ_0110551	hsa_circCSDE1_017		CSDE1	exon-exon	gene,transcript,CDS,exon	GT/AG	860	3
chr1_115276353_115280693_-	hsa_circ_0000115	hsa_circCSDE1_010		CSDE1	exon-exon	gene,UTR,exon,transcript,CDS	GT/AG	638	6
chr1_115279379_115292525_-				CSDE1	exon-exon	gene,UTR,exon,transcript,CDS	GT/AG	1080	5
chr1_115279379_115292828_-				CSDE1	exon-exon	gene,UTR,exon,transcript,CDS	GT/AG	1383	5
chr1_115282313_115284294_+				not_annotated	intergenic-intergenic	not_annotated	CT/AC		3
chr1_115292442_115292828_-				CSDE1	exon-exon	gene,transcript,UTR,exon	GT/AG	387	2
chr1_115592977_115603159_-	hsa_circ_0110559	hsa_circTSPAN2_003		TSPAN2	exon-exon	gene,exon,UTR,transcript,CDS	GT/AG	2012	2
chr1_1158624_1159348_-	hsa_circ_0000002	hsa_circSDF4_003		SDF4	exon-exon	gene,transcript,CDS,exon	GT/AG	251	39
chr1_1158624_1164326_-	hsa_circ_0009244	hsa_circSDF4_001		SDF4	exon-exon	gene,UTR,exon,transcript,CDS	GT/AG	730	11
chr1_116193898_116206889_+	hsa_circ_0110572	hsa_circVANGL1_002	chr3_102183950_102196976_-	VANGL1	exon-exon	gene,UTR,exon,transcript,CDS	GT/AG	949	8
chr1_116202262_116206889_+	hsa_circ_0002623	hsa_circVANGL1_004		VANGL1	exon-exon	transcript,CDS,exon,gene	GT/AG	741	35
chr1_116534652_116563506_+	hsa_circ_0110574	hsa_circSLC22A15_002		SLC22A15	exon-exon	transcript,CDS,exon,gene	GT/AG	511	2
chr1_116534652_116574202_+	hsa_circ_0013668	hsa_circSLC22A15_003		SLC22A15	exon-exon	gene,UTR,exon,transcript,CDS	GT/AG	857	3
chr1_116534652_116580009_+	hsa_circ_0110575	hsa_circSLC22A15_004		SLC22A15	exon-exon	transcript,CDS,exon,gene	GT/AG	1084	2
chr1_116562203_116569643_+				SLC22A15	exon-exon	transcript,CDS,exon,gene	GT/AG	428	2
chr1_116942072_116944277_+				ATP1A1	exon-exon	transcript,CDS,exon,gene	GT/AG	473	3
chr1_117078587_117087226_-	hsa_circ_0013696	hsa_circCD58_001		CD58	exon-exon	gene,transcript,CDS,exon	GT/AG	558	4
chr1_117118829_117118975_-				IGSF3	exon-exon	transcript,exon,UTR,gene	GT/AG	147	3
chr1_117142563_117150953_-				IGSF3	exon-exon	transcript,CDS,exon,gene	GT/AG	1257	3
chr1_11718324_11718928_+	hsa_circ_0110582	hsa_circFBXO44_001	mmu_circ_0011407|chr4_148156145_148156706_-	FBXO44	exon-exon	gene,transcript,CDS,exon	GT/AG	359	2
chr1_117484337_117487714_+				PTGFRN	exon-exon	transcript,CDS,exon,gene	GT/AG	783	2
chr1_117484609_117484705_+				PTGFRN	exon-exon	transcript,CDS,exon,gene	GT/AG	97	2
chr1_117509533_117516945_+	hsa_circ_0110584	hsa_circPTGFRN_006		PTGFRN	exon-exon	transcript,CDS,exon,gene	GT/AG	528	4
chr1_117659238_117661389_-	hsa_circ_0110587	hsa_circTRIM45_001		TRIM45	exon-exon	transcript,CDS,exon,gene	GT/AG	864	3
chr1_117695713_117712793_-				VTCN1	exon-exon	gene,UTR,exon,transcript,CDS	GT/AG	692	5
chr1_117695713_117714794_-				VTCN1	exon-intron	transcript,CDS,exon,gene	GT/AG	2693	3
chr1_117910529_117984947_+				MAN1A2	exon-exon	gene,exon,UTR,transcript,CDS	GT/AG	1227	2
chr1_117939574_117963271_+	hsa_circ_0110598	hsa_circMAN1A2_004		MAN1A2	intron-exon	transcript,CDS,exon,gene	GT/AG		2
chr1_117939574_117984947_+				MAN1A2	intron-exon	transcript,CDS,exon,gene	GT/AG		5
chr1_117944808_117948267_-				not_annotated	intergenic-intergenic	not_annotated	CT/AC		3
chr1_117944808_117957453_-				not_annotated	intergenic-intergenic	not_annotated	CT/AC		2
chr1_117944808_117957453_+	hsa_circ_0000117	hsa_circMAN1A2_007		MAN1A2	exon-exon	transcript,CDS,exon,gene	GT/AG	472	34
chr1_117944808_117963271_+	hsa_circ_0000118	hsa_circMAN1A2_008	mmu_circ_0010297|chr3_100644540_100656274_-	MAN1A2	exon-exon	transcript,CDS,exon,gene	GT/AG	553	8
chr1_117944808_117984947_-				not_annotated	intergenic-intergenic	not_annotated	CT/AC		2
chr1_117944808_117984947_+	hsa_circ_0000119	hsa_circMAN1A2_009	mmu_circ_0010296|chr3_100632503_100656274_-	MAN1A2	exon-exon	transcript,CDS,exon,gene	GT/AG	648	128
chr1_117944808_117984957_+	hsa_circ_0110599	hsa_circMAN1A2_010		MAN1A2	exon-intron	transcript,CDS,exon,gene	GT/AG	658	2
chr1_117944808_118009049_+	hsa_circ_0000120	hsa_circMAN1A2_011	mmu_circ_0010295|chr3_100616962_100656274_-	MAN1A2	exon-exon	transcript,CDS,exon,gene	GT/AG	866	6
chr1_117957335_117984947_+	hsa_circ_0013738	hsa_circMAN1A2_018	chr3_100632503_100647110_-	MAN1A2	exon-exon	transcript,CDS,exon,gene	GT/AG	295	3
chr1_117984853_118009049_+	hsa_circ_0013743	hsa_circMAN1A2_024	mmu_circ_0010294|chr3_100616962_100632598_-	MAN1A2	exon-exon	transcript,CDS,exon,gene	GT/AG	313	8
chr1_118003111_118009049_+	hsa_circ_0013744	hsa_circMAN1A2_028		MAN1A2	exon-exon	transcript,CDS,exon,gene	GT/AG	218	2
chr1_118003111_118035884_+	hsa_circ_0013745	hsa_circMAN1A2_029	chr3_100591832_100620152_-	MAN1A2	exon-exon	transcript,CDS,exon,gene	GT/AG	334	4
chr1_118003111_118045592_+	hsa_circ_0002059	hsa_circMAN1A2_030	mmu_circ_0010291|chr3_100578475_100620152_-	MAN1A2	exon-exon	transcript,CDS,exon,gene	GT/AG	843	27
chr1_118035769_118045592_-				not_annotated	intergenic-intergenic	not_annotated	CT/AC		3
chr1_118035769_118045592_+	hsa_circ_0110604	hsa_circMAN1A2_033	mmu_circ_0010290|chr3_100578475_100591948_-	MAN1A2	exon-exon	transcript,CDS,exon,gene	GT/AG	625	22
chr1_118035769_118065559_+				MAN1A2	exon-exon	transcript,CDS,exon,gene	GT/AG	1829	2
chr1_118409367_118413238_-				GDAP2	exon-exon	gene,exon,UTR,transcript,CDS	GT/AG	3872	2
chr1_118430320_118449204_-				GDAP2	exon-exon	transcript,CDS,exon,gene	GT/AG	471	2
chr1_118430320_118461358_-	hsa_circ_0110610	hsa_circGDAP2_015		GDAP2	exon-exon	transcript,CDS,exon,gene	GT/AG	854	3
chr1_118449128_118461358_-	hsa_circ_0008449	hsa_circGDAP2_013		GDAP2	exon-exon	transcript,CDS,exon,gene	GT/AG	460	4
chr1_118454616_118461358_-	hsa_circ_0006188	hsa_circGDAP2_012		GDAP2	exon-exon	transcript,CDS,exon,gene	GT/AG	383	11
chr1_118461219_118463047_-	hsa_circ_0013755	hsa_circGDAP2_003	mmu_circ_0010973|chr3_100169935_100171037_+	GDAP2	exon-exon	gene,UTR,exon,transcript,CDS	GT/AG	383	4
chr1_1192372_1192690_-	hsa_circ_0008063	hsa_circUBE2J2_010		UBE2J2	exon-exon	gene,UTR,exon,transcript,CDS	GT/AG	242	7
chr1_1192372_1198766_-	hsa_circ_0009248	hsa_circUBE2J2_009		UBE2J2	exon-exon	gene,UTR,exon,transcript,CDS	GT/AG	283	7
chr1_1192372_1203372_-	hsa_circ_0009250	hsa_circUBE2J2_005		UBE2J2	exon-exon	gene,UTR,exon,start_codon,transcript,CDS	GT/AG	543	6
chr1_11985338_11985514_-				KIAA2013	exon-exon	gene,transcript,CDS,exon	CT/AC	177	2
chr1_12008033_12010577_+	hsa_circ_0009879	hsa_circPLOD1_005		PLOD1	exon-exon	transcript,CDS,exon,gene	GT/AG	390	3
chr1_120277257_120279889_+				PHGDH	exon-exon	gene,transcript,CDS,exon	GT/AG	435	5
chr1_12030727_12033054_+	hsa_circ_0009902	hsa_circPLOD1_028		PLOD1	exon-exon	gene,transcript,CDS,exon	GT/AG	273	2
chr1_120529583_120594393_+				not_annotated	intergenic-intergenic	not_annotated	CT/AC		2
chr1_12056213_12059152_-				not_annotated	intergenic-intergenic	not_annotated	CT/AC		2
chr1_120572529_120594393_-	hsa_circ_0002128	hsa_circNOTCH2_006		NOTCH2	exon-exon	gene,UTR,exon,transcript,CDS	GT/AG	378	8
chr1_12061458_12062160_+	hsa_circ_0006470	hsa_circMFN2_018		MFN2	exon-exon	gene,transcript,CDS,exon	GT/AG	344	31
chr1_12065768_12069783_+	hsa_circ_0009930	hsa_circMFN2_027		MFN2	exon-exon	gene,transcript,CDS,exon	GT/AG	709	3
chr1_12065809_12072908_-				not_annotated	intergenic-intergenic	not_annotated	CT/AC		2
chr1_121107154_121116815_+				SRGAP2C	exon-exon	gene,transcript,exon	GT/AG		2
chr1_12331051_12333192_+				VPS13D	exon-exon	gene,transcript,CDS,exon	GT/AG	264	3
chr1_12335882_12338095_+	hsa_circ_0009964	hsa_circVPS13D_023	mmu_circ_0011399|chr4_145154568_145156782_-	VPS13D	exon-exon	gene,transcript,CDS,exon	GT/AG	2214	2
chr1_12359259_12359441_+				VPS13D	exon-exon	gene,transcript,CDS,exon	GT/AG	183	2
chr1_12359259_12364785_+	hsa_circ_0007677	hsa_circVPS13D_030		VPS13D	exon-exon	gene,transcript,CDS,exon	GT/AG	406	7
chr1_12359259_12368698_+	hsa_circ_0008275	hsa_circVPS13D_031		VPS13D	exon-exon	gene,transcript,CDS,exon	GT/AG	617	25
chr1_12378129_12382021_+	hsa_circ_0009985	hsa_circVPS13D_050	chr4_145117548_145122706_-	VPS13D	exon-exon	gene,transcript,CDS,exon	GT/AG	556	4
chr1_12414031_12446393_-				not_annotated	intergenic-intergenic	not_annotated	CT/AC		3
chr1_12422776_12423303_+	hsa_circ_0110647	hsa_circVPS13D_073	chr4_145081300_145081811_-	VPS13D	exon-exon	gene,transcript,CDS,exon	GT/AG	307	2
chr1_12460238_12476880_+	hsa_circ_0004222	hsa_circVPS13D_083	mmu_circ_0011394|chr4_145044960_145057562_-	VPS13D	exon-exon	gene,transcript,CDS,exon	GT/AG	699	3
chr1_12475140_12476880_+	hsa_circ_0110652	hsa_circVPS13D_086	chr4_145044960_145046405_-	VPS13D	exon-exon	gene,transcript,CDS,exon	GT/AG	303	4
chr1_12516054_12520451_+	hsa_circ_0110653	hsa_circVPS13D_088	mmu_circ_0011390|chr4_145016734_145020269_-	VPS13D	exon-exon	gene,transcript,CDS,exon	GT/AG	329	2
chr1_12638746_12639440_-	hsa_circ_0010023	hsa_circDHRS3_007		DHRS3	exon-exon	gene,transcript,CDS,exon	GT/AG	359	13
chr1_12638746_12640694_-	hsa_circ_0010024	hsa_circDHRS3_005		DHRS3	exon-exon	gene,UTR,exon,transcript,CDS	GT/AG	503	2
chr1_1322615_1326245_-	hsa_circ_0003926	hsa_circCCNL2_003	mmu_circ_0011501|chr4_155820328_155823693_+	CCNL2	exon-exon	gene,exon,UTR,transcript,CDS	GT/AG	900	9
chr1_1386061_1398088_+				ATAD3C	exon-exon	gene,UTR,exon,transcript,CDS	GT/AG	1092	4
chr1_14095613_14099683_+	hsa_circ_0005888	hsa_circPRDM2_009		PRDM2	exon-exon	gene,exon,UTR,transcript,CDS	GT/AG	4071	2
chr1_14104913_14109326_+	hsa_circ_0010029	hsa_circPRDM2_011		PRDM2	exon-exon	transcript,CDS,exon,gene	GT/AG	4414	4
chr1_1413229_1414007_+	hsa_circ_0008398	hsa_circATAD3B_002		ATAD3B	intron-exon	transcript,exon,gene	GT/AG	779	18
chr1_144048709_144053668_+				SRGAP2B	intron-exon	gene,transcript,exon	GT/AG		3
chr1_144921835_144922638_-	hsa_circ_0110676	hsa_circPDE4DIP_031		PDE4DIP	exon-exon	gene,transcript,CDS,exon	GT/AG	426	2
chr1_145227041_145248894_+	hsa_circ_0002262	hsa_circNOTCH2NL_004		NOTCH2NL,RP11-458D21.5	exon-exon	gene,exon,UTR,transcript,CDS	GT/AG	378	2
chr1_145248813_145281704_+	hsa_circ_0002956	hsa_circNOTCH2NL_006		NOTCH2NL,RP11-458D21.5	exon-exon	gene,UTR,exon,transcript,CDS	GT/AG	678	3
chr1_145273185_145281704_+	hsa_circ_0004051	hsa_circNOTCH2NL_009		NOTCH2NL,RP11-458D21.5	exon-exon	gene,transcript,CDS,exon	GT/AG	596	2
chr1_145592633_145595220_-	hsa_circ_0007755	hsa_circPOLR3C_018		POLR3C	exon-exon	gene,exon,UTR,transcript,CDS	GT/AG	441	6
chr1_145608108_145609356_-	hsa_circ_0013916	hsa_circPOLR3C_001	chr3_96723513_96725999_-	POLR3C	exon-exon	gene,UTR,exon,transcript,CDS	GT/AG	609	2
chr1_145663159_145687091_+	hsa_circ_0013920	hsa_circRNF115_009		RNF115	exon-exon	gene,exon,UTR,transcript,CDS	GT/AG	564	2
chr1_145769408_145791170_-	hsa_circ_0013925	hsa_circGPR89A_006		GPR89A	exon-exon	gene,exon,UTR,transcript,CDS	GT/AG	478	5
chr1_145769408_145803388_-	hsa_circ_0013926	hsa_circGPR89A_004		GPR89A	exon-exon	gene,exon,UTR,transcript,CDS	GT/AG	559	5
chr1_145787772_145791170_-	hsa_circ_0005640	hsa_circGPR89A_005		GPR89A	exon-exon	gene,exon,UTR,transcript,CDS	GT/AG	292	17
chr1_145884855_145919047_+				GPR89C	exon-exon	gene,UTR,exon,transcript,CDS	GT/AG	559	2
chr1_145897085_145900490_+	hsa_circ_0008553	hsa_circGPR89C_001		GPR89C	exon-exon	gene,UTR,exon,transcript,CDS	GT/AG	292	8
chr1_146724278_146731572_+	hsa_circ_0004220	hsa_circCHD1L_003		CHD1L,RP11-337C18.10	exon-exon	gene,UTR,exon,transcript,CDS	GT/AG	449	22
chr1_146724278_146739177_+				CHD1L,RP11-337C18.10	exon-exon	gene,transcript,CDS,exon	GT/AG	861	2
chr1_146747017_146757164_+	hsa_circ_0013953	hsa_circCHD1L_013		CHD1L	exon-exon	transcript,CDS,exon,gene	GT/AG	748	2
chr1_146757975_146759412_+	hsa_circ_0006296	hsa_circCHD1L_015		CHD1L	exon-exon	transcript,CDS,exon,gene	GT/AG	302	8
chr1_147120048_147131890_-	hsa_circ_0110716	hsa_circACP6_004		ACP6	exon-exon	transcript,CDS,exon,gene	GT/AG	924	3
chr1_148558169_148561115_+				NBPF15	exon-exon	transcript,UTR,exon,gene	GT/AG	2947	2
chr1_149931603_149936274_-	hsa_circ_0110723	hsa_circOTUD7B_006		OTUD7B	exon-exon	gene,transcript,CDS,exon	GT/AG	241	2
chr1_149936147_149949511_-				OTUD7B	exon-exon	gene,UTR,exon,transcript,CDS	GT/AG	798	2
chr1_149937702_149939446_-				OTUD7B	exon-exon	gene,transcript,CDS,exon	GT/AG	330	2
chr1_150048311_150049857_+	hsa_circ_0110727	hsa_circVPS45_005		VPS45	exon-exon	transcript,CDS,exon,gene	GT/AG	398	6
chr1_150053966_150082742_+				VPS45	exon-exon	gene,UTR,exon,transcript,CDS	GT/AG	1034	2
chr1_150198940_150204264_-	hsa_circ_0013999	hsa_circANP32E_004		ANP32E	exon-exon	gene,exon,UTR,transcript,CDS	GT/AG	627	2
chr1_150202906_150204264_-	hsa_circ_0004300	hsa_circANP32E_002	chr3_95933908_95934898_+	ANP32E	exon-exon	gene,UTR,exon,transcript,CDS	GT/AG	273	4
chr1_150237901_150238236_-				APH1A	exon-exon	gene,transcript,exon,UTR	GT/AG	336	2
chr1_150237901_150238243_-				APH1A	exon-exon	gene,transcript,exon,UTR	GT/AG	343	2
chr1_150305155_150307712_+	hsa_circ_0110737	hsa_circPRPF3_006		PRPF3	exon-exon	transcript,CDS,exon,gene	GT/AG	612	3
chr1_150307406_150307712_+	hsa_circ_0110738	hsa_circPRPF3_008		PRPF3	exon-exon	transcript,CDS,exon,gene	GT/AG	307	2
chr1_150307406_150310802_+	hsa_circ_0014008	hsa_circPRPF3_009	chr3_95844185_95845231_-	PRPF3	exon-exon	transcript,CDS,exon,gene	GT/AG	474	2
chr1_150413399_150416853_+	hsa_circ_0004437	hsa_circRPRD2_005		RPRD2	exon-exon	transcript,CDS,exon,gene	GT/AG	359	7
chr1_150413399_150418877_+	hsa_circ_0110746	hsa_circRPRD2_006		RPRD2	exon-exon	transcript,CDS,exon,gene	GT/AG	535	2
chr1_150457521_150461563_+				TARS2	intergenic-exon	gene,exon,not_annotated,transcript,CDS	GT/AG	2793	2
chr1_150464887_150469384_+	hsa_circ_0003952	hsa_circTARS2_006		TARS2	exon-exon	gene,UTR,exon,transcript,CDS	GT/AG	325	4
chr1_150464887_150470223_+	hsa_circ_0014022	hsa_circTARS2_007		TARS2	exon-exon	gene,UTR,exon,transcript,CDS	GT/AG	543	9
chr1_150547466_150548127_-				MCL1	exon-exon	transcript,UTR,exon,gene	CT/AC	662	2
chr1_150550997_150551318_-	hsa_circ_0002364	hsa_circMCL1_003		MCL1	exon-intron	transcript,exon,gene	GT/AG	322	10
chr1_150720253_150737240_-				CTSS	exon-exon	gene,exon,UTR,transcript,CDS	GT/AG	897	2
chr1_150790396_150799093_-	hsa_circ_0006494	hsa_circARNT_014		ARNT	exon-exon	gene,transcript,CDS,exon	GT/AG	338	4
chr1_150804294_150808969_-				ARNT	exon-exon	gene,transcript,CDS,exon	GT/AG	469	3
chr1_150900180_150902594_+	hsa_circ_0014050	hsa_circSETDB1_001		SETDB1	exon-exon	gene,UTR,exon,transcript,CDS	GT/AG	423	2
chr1_150900180_150913904_+	hsa_circ_0003439	hsa_circSETDB1_003		SETDB1	exon-exon	gene,UTR,exon,transcript,CDS	GT/AG	558	2
chr1_150921598_150922001_+	hsa_circ_0014063	hsa_circSETDB1_020		SETDB1	exon-exon	gene,transcript,CDS,exon	GT/AG	313	3
chr1_150923841_150935195_+	hsa_circ_0006352	hsa_circSETDB1_027		SETDB1	exon-exon	gene,transcript,CDS,exon	GT/AG	1078	2
chr1_150933039_150934634_+	hsa_circ_0005995	hsa_circSETDB1_031		SETDB1	exon-exon	gene,transcript,CDS,exon	GT/AG	658	3
chr1_150938638_150941567_-	hsa_circ_0110782	hsa_circCERS2_002		CERS2	exon-exon	gene,UTR,exon,transcript,CDS	GT/AG	2617	3
chr1_150997087_150998149_+	hsa_circ_0006760	hsa_circPRUNE_004		PRUNE	exon-exon	gene,UTR,exon,transcript,CDS	GT/AG	344	8
chr1_150997087_150999803_+	hsa_circ_0000126	hsa_circPRUNE_005		PRUNE	exon-exon	gene,UTR,exon,transcript,CDS	GT/AG	439	3
chr1_151026707_151028469_-	hsa_circ_0014091	hsa_circCDC42SE1_002		CDC42SE1	exon-exon	gene,transcript,exon,UTR	GT/AG	519	7
chr1_151060666_151079698_+	hsa_circ_0110790	hsa_circGABPB2_004		GABPB2	exon-exon	gene,exon,start_codon,transcript,CDS	GT/AG	922	3
chr1_151060666_151090615_+	hsa_circ_0110791	hsa_circGABPB2_006		GABPB2	exon-exon	gene,exon,start_codon,transcript,CDS	GT/AG	1230	3
chr1_151062882_151079698_+	hsa_circ_0110792	hsa_circGABPB2_008		GABPB2	exon-exon	transcript,CDS,exon,gene	GT/AG	814	2
chr1_151134212_151134576_-	hsa_circ_0014105	hsa_circLYSMD1_002		LYSMD1	exon-exon	gene,transcript,CDS,exon	GT/AG	365	2
chr1_151139410_151139890_+	hsa_circ_0000128	hsa_circTNFAIP8L2-SCNM1_001		SCNM1	exon-exon	gene,transcript,CDS,exon	GT/AG	276	17
chr1_151150477_151156969_-	hsa_circ_0110802	hsa_circVPS72_004		VPS72	exon-exon	gene,transcript,CDS,exon	GT/AG	322	8
chr1_151150477_151156969_+				not_annotated	intergenic-intergenic	not_annotated	CT/AC		3
chr1_151196721_151205179_+	hsa_circ_0014118	hsa_circPIP5K1A_004		PIP5K1A	exon-exon	gene,UTR,exon,transcript,CDS	GT/AG	554	5
chr1_151196724_151205179_+	hsa_circ_0007228	hsa_circPIP5K1A_009		PIP5K1A	exon-exon	gene,UTR,exon,transcript,CDS	GT/AG	515	2
chr1_151199796_151205179_+	hsa_circ_0008018	hsa_circPIP5K1A_014		PIP5K1A	exon-exon	gene,UTR,exon,transcript,CDS	GT/AG	483	4
chr1_151204147_151205179_+	hsa_circ_0005710	hsa_circPIP5K1A_017		PIP5K1A	exon-exon	transcript,CDS,exon,gene	GT/AG	402	4
chr1_151214599_151215043_+	hsa_circ_0014132	hsa_circPIP5K1A_023		PIP5K1A	exon-exon	transcript,CDS,exon,gene	GT/AG	277	2
chr1_151236390_151239815_+				PSMD4	exon-exon	gene,UTR,exon,transcript,CDS	GT/AG	1011	2
chr1_151276017_151278839_-	hsa_circ_0014151	hsa_circPI4KB_003	chr3_94994160_94995944_+	PI4KB	exon-exon	transcript,CDS,exon,gene	GT/AG	338	4
chr1_151288049_151288985_-	hsa_circ_0006892	hsa_circPI4KB_002	mmu_circ_0010941|chr3_94983982_94984919_+	PI4KB	exon-exon	gene,exon,UTR,transcript,CDS	GT/AG	937	29
chr1_151400299_151403317_-	hsa_circ_0008704	hsa_circPOGZ_006		POGZ	exon-exon	gene,UTR,exon,transcript,CDS	GT/AG	795	4
chr1_151498118_151499583_+				CGN	exon-exon	gene,transcript,CDS,exon	GT/AG	282	5
chr1_151502965_151507607_+				CGN	exon-exon	gene,transcript,CDS,exon	GT/AG	681	9
chr1_151611364_151611595_+	hsa_circ_0000130	hsa_circSNX27_001	chr3_94561768_94562000_-	SNX27	exon-exon	gene,UTR,exon,transcript,CDS	GT/AG	232	4
chr1_151611364_151634746_+	hsa_circ_0014184	hsa_circSNX27_003	mmu_circ_0010930|chr3_94524185_94562000_-	SNX27	exon-exon	gene,UTR,exon,transcript,CDS	GT/AG	595	6
chr1_151611364_151641111_+	hsa_circ_0000131	hsa_circSNX27_005	mmu_circ_0010929|chr3_94519047_94562000_-	SNX27	exon-exon	gene,UTR,exon,transcript,CDS	GT/AG	838	14
chr1_151611364_151655921_+	hsa_circ_0014186	hsa_circSNX27_006	chr3_94511041_94562000_-	SNX27	exon-exon	gene,UTR,exon,transcript,CDS	GT/AG	928	6
chr1_151630711_151634746_+	hsa_circ_0110813	hsa_circSNX27_010	chr3_94524185_94531389_-	SNX27	exon-exon	gene,exon,UTR,transcript,CDS	GT/AG	363	2
chr1_151630711_151641111_+	hsa_circ_0002394	hsa_circSNX27_012	mmu_circ_0010928|chr3_94519047_94531389_-	SNX27	exon-exon	gene,exon,UTR,transcript,CDS	GT/AG	606	8
chr1_151630711_151655921_+	hsa_circ_0014191	hsa_circSNX27_013	mmu_circ_0010926|chr3_94511041_94531389_-	SNX27	exon-exon	gene,exon,UTR,transcript,CDS	GT/AG	696	14
chr1_151630711_151665959_+	hsa_circ_0110815	hsa_circSNX27_015		SNX27	exon-exon	gene,exon,UTR,transcript,CDS	GT/AG	1035	2
chr1_152221371_152224234_+	hsa_circ_0110826	hsa_circFLG-AS1_001		FLG-AS1	exon-exon	gene,transcript,exon	GT/AG	224	2
chr1_153587711_153588412_-				S100A14	exon-exon	gene,UTR,exon,transcript,CDS	GT/AG	255	3
chr1_153636519_153641033_-	hsa_circ_0110829	hsa_circILF2_012		ILF2	exon-exon	gene,UTR,exon,transcript,CDS	GT/AG	636	3
chr1_153637696_153641033_-	hsa_circ_0000133	hsa_circILF2_011		ILF2	exon-exon	gene,UTR,exon,transcript,CDS	GT/AG	469	25
chr1_153640031_153641033_-	hsa_circ_0110830	hsa_circILF2_010		ILF2	exon-exon	gene,UTR,exon,transcript,CDS	GT/AG	286	2
chr1_153721165_153730239_+	hsa_circ_0014289	hsa_circINTS3_007		INTS3	exon-exon	gene,exon,UTR,transcript,CDS	GT/AG	632	3
chr1_153723571_153730239_+	hsa_circ_0014292	hsa_circINTS3_010		INTS3	exon-exon	gene,exon,UTR,transcript,CDS	GT/AG	565	2
chr1_153734046_153737539_+	hsa_circ_0014306	hsa_circINTS3_027		INTS3	exon-exon	gene,UTR,exon,transcript,CDS	GT/AG	681	9
chr1_153735204_153737539_+	hsa_circ_0006939	hsa_circINTS3_028		INTS3	exon-exon	gene,exon,UTR,transcript,CDS	GT/AG	574	4
chr1_153781682_153782074_-				GATAD2B	exon-exon	gene,transcript,UTR,exon	CT/AC	393	2
chr1_153784207_153785928_-	hsa_circ_0110833	hsa_circGATAD2B_009	mmu_circ_0010916|chr3_90354307_90356248_+	GATAD2B	exon-exon	gene,transcript,CDS,exon	GT/AG	432	12
chr1_153784207_153800824_-				GATAD2B	exon-exon	gene,UTR,exon,transcript,CDS	GT/AG	1649	2
chr1_153791267_153792211_-	hsa_circ_0110835	hsa_circGATAD2B_002	chr3_90348566_90349486_+	GATAD2B	exon-exon	gene,transcript,CDS,exon	GT/AG	262	8
chr1_153909964_153910339_-	hsa_circ_0004041	hsa_circDENND4B_023		DENND4B	exon-exon	transcript,CDS,exon,gene	GT/AG	267	6
chr1_153982448_153984846_-				NUP210L	exon-exon	gene,transcript,CDS,exon	GT/AG	277	4
chr1_153991409_154000073_-				NUP210L	exon-exon	gene,transcript,CDS,exon	GT/AG	798	2
chr1_154026704_154042941_-				NUP210L	exon-exon	gene,transcript,CDS,exon	GT/AG	1122	2
chr1_154142876_154145677_-				TPM3	exon-exon	gene,exon,UTR,transcript,CDS	GT/AG	474	3
chr1_154142876_154148724_-				TPM3	exon-exon	gene,exon,UTR,transcript,CDS	GT/AG	608	3
chr1_154145384_154148724_-				TPM3	exon-exon	gene,exon,UTR,transcript,CDS	GT/AG	323	2
chr1_154179421_154179935_-				C1orf43	exon-exon	gene,UTR,exon,transcript,CDS	CT/AC	515	2
chr1_154197560_154201201_+	hsa_circ_0014370	hsa_circUBAP2L_003	mmu_circ_0010911|chr3_90043699_90047899_-	UBAP2L	exon-exon	gene,UTR,exon,transcript,CDS	GT/AG	319	3
chr1_154197560_154209612_-				not_annotated	intergenic-intergenic	not_annotated	CT/AC		2
chr1_154197560_154209612_+	hsa_circ_0110841	hsa_circUBAP2L_004	mmu_circ_0010910|chr3_90034064_90047899_-	UBAP2L	exon-exon	gene,UTR,exon,transcript,CDS	GT/AG	776	3
chr1_154207067_154218851_+	hsa_circ_0014375	hsa_circUBAP2L_012		UBAP2L	exon-exon	gene,transcript,CDS,exon	GT/AG	735	3
chr1_154213989_154218851_+	hsa_circ_0006849	hsa_circUBAP2L_017		UBAP2L	exon-exon	gene,transcript,CDS,exon	GT/AG	311	14
chr1_154223517_154224129_-				not_annotated	intergenic-intergenic	not_annotated	CT/AC		4
chr1_154223517_154224129_+	hsa_circ_0004717	hsa_circUBAP2L_028		UBAP2L	exon-exon	gene,transcript,CDS,exon	GT/AG	451	6
chr1_154223517_154229910_+	hsa_circ_0014391	hsa_circUBAP2L_031		UBAP2L,AL590431.1	exon-exon	gene,transcript,CDS,exon	GT/AG	1229	2
chr1_154406995_154407632_+				IL6R	exon-exon	gene,transcript,CDS,exon	GT/AG	349	3
chr1_154561027_154569743_-	hsa_circ_0005423	hsa_circADAR_012		ADAR	exon-exon	transcript,CDS,exon,gene	GT/AG	951	4
chr1_154876220_154896594_-				not_annotated	intergenic-intergenic	not_annotated	GT/AG		2
chr1_154929603_154929881_-				PYGO2	exon-exon	gene,transcript,exon,UTR	CT/AC	279	2
chr1_154935995_154942675_-				PYGO2,SHC1	exon-exon	gene,exon,UTR,transcript,CDS	GT/AG	2209	3
chr1_155235651_155236686_-	hsa_circ_0014528	hsa_circCLK2_010		CLK2	exon-exon	transcript,CDS,exon,gene	GT/AG	262	3
chr1_155288083_155288623_+				FDPS	exon-exon	transcript,exon,gene	GT/AG		2
chr1_155307880_155309159_-	hsa_circ_0014547	hsa_circASH1L_073		ASH1L	exon-exon	transcript,CDS,exon,gene	GT/AG	343	4
chr1_155316174_155317695_-	hsa_circ_0014558	hsa_circASH1L_064	chr3_89066171_89067241_+	ASH1L,MIR555	exon-exon	transcript,CDS,exon,gene	GT/AG	336	2
chr1_155322497_155324421_-	hsa_circ_0110871	hsa_circASH1L_059		ASH1L	exon-exon	transcript,CDS,exon,gene	GT/AG	311	2
chr1_155324264_155327540_+				not_annotated	intergenic-intergenic	not_annotated	CT/AC		4
chr1_155340295_155340774_-	hsa_circ_0007608	hsa_circASH1L_045	mmu_circ_0010885|chr3_89043118_89043643_+	ASH1L	exon-exon	transcript,CDS,exon,gene	GT/AG	354	6
chr1_155340295_155365344_-	hsa_circ_0014577	hsa_circASH1L_039		ASH1L	exon-exon	transcript,CDS,exon,gene	GT/AG	678	5
chr1_155348072_155365344_-	hsa_circ_0110877	hsa_circASH1L_038	chr3_89026411_89035481_+	ASH1L	exon-exon	transcript,CDS,exon,gene	GT/AG	339	3
chr1_155365250_155408859_-	hsa_circ_0110879	hsa_circASH1L_026		ASH1L,snoU13,ASH1L-IT1	exon-exon	transcript,CDS,exon,gene	GT/AG	1017	5
chr1_155365250_155429689_-	hsa_circ_0014584	hsa_circASH1L_013		ASH1L,snoU13,ASH1L-IT1	exon-exon	transcript,CDS,exon,gene	GT/AG	1119	7
chr1_155377929_155385714_-				ASH1L,snoU13	intron-exon	transcript,CDS,exon,gene	GT/AG		3
chr1_155377933_155385714_-	hsa_circ_0008161	hsa_circASH1L_030		ASH1L,snoU13	intron-exon	transcript,CDS,exon,gene	GT/AG		4
chr1_155385535_155429689_-	hsa_circ_0014586	hsa_circASH1L_012		ASH1L	exon-exon	transcript,CDS,exon,gene	GT/AG	1024	19
chr1_155385535_155447749_-				ASH1L	exon-exon	transcript,CDS,exon,gene	GT/AG	1097	2
chr1_155408118_155408859_-	hsa_circ_0000137	hsa_circASH1L_024	mmu_circ_0010877|chr3_89007141_89007877_+	ASH1L	exon-exon	transcript,CDS,exon,gene	GT/AG	742	79
chr1_155408118_155408859_+				not_annotated	intergenic-intergenic	not_annotated	CT/AC		6
chr1_155408118_155429689_-	hsa_circ_0003247	hsa_circASH1L_011	mmu_circ_0001148|chr3_89001772_89007877_+	ASH1L	exon-exon	transcript,CDS,exon,gene	GT/AG	844	50
chr1_155408118_155429689_+				not_annotated	intergenic-intergenic	not_annotated	CT/AC		5
chr1_155408118_155447749_-				ASH1L	exon-exon	transcript,CDS,exon,gene	GT/AG	917	3
chr1_155447677_155491409_-	hsa_circ_0014591	hsa_circASH1L_004	mmu_circ_0001147|chr3_88965811_88985790_+	ASH1L	exon-exon	gene,UTR,exon,transcript,CDS	GT/AG		3
chr1_155482723_155491409_-				ASH1L	intron-exon	transcript,exon,UTR,gene	GT/AG		3
chr1_155490891_155491409_-	hsa_circ_0014592	hsa_circASH1L_003	mmu_circ_0010872|chr3_88965811_88966328_+	ASH1L	exon-exon	gene,UTR,exon,transcript,CDS	GT/AG	519	88
chr1_155490891_155491409_+				not_annotated	intergenic-intergenic	not_annotated	CT/AC		13
chr1_155640111_155649303_-	hsa_circ_0110887	hsa_circYY1AP1_011		YY1AP1	exon-exon	gene,exon,UTR,transcript,CDS	GT/AG	863	5
chr1_155640111_155753880_-				YY1AP1,GON4L,RP11-243J18.2	exon-exon	gene,exon,UTR,transcript,CDS	GT/AG		2
chr1_155644801_155649303_-	hsa_circ_0003608	hsa_circYY1AP1_009		YY1AP1	exon-exon	gene,exon,UTR,transcript,CDS	GT/AG	546	31
chr1_155644801_155649303_+				MSTO1,MSTO2P	intron-intron	gene,transcript	CT/AC		2
chr1_155644801_155650247_-	hsa_circ_0110888	hsa_circYY1AP1_005		YY1AP1	exon-exon	gene,exon,UTR,transcript,CDS	GT/AG	587	7
chr1_155645753_155649303_-				YY1AP1	intron-exon	gene,exon,UTR,transcript,CDS	GT/AG	889	2
chr1_155646339_155649303_-	hsa_circ_0014606	hsa_circYY1AP1_008		YY1AP1	exon-exon	gene,exon,UTR,transcript,CDS	GT/AG	459	73
chr1_155646339_155649303_+				MSTO1,MSTO2P	intron-intron	gene,transcript	CT/AC		3
chr1_155646339_155753880_-				YY1AP1,GON4L,RP11-243J18.2	exon-exon	gene,exon,UTR,transcript,CDS	GT/AG		3
chr1_155679564_155695810_+	hsa_circ_0014609	hsa_circDAP3_004		MSTO1,MSTO2P,DAP3	exon-exon	gene,exon,UTR,transcript,CDS	GT/AG	479	4
chr1_155686797_155695810_+	hsa_circ_0014611	hsa_circDAP3_006		MSTO1,MSTO2P,DAP3	exon-exon	gene,transcript,CDS,exon	GT/AG	427	13
chr1_155691308_155695810_+	hsa_circ_0014613	hsa_circDAP3_008		MSTO1,MSTO2P,DAP3	exon-exon	gene,transcript,CDS,exon	GT/AG	304	7
chr1_155695173_155695810_+	hsa_circ_0014614	hsa_circDAP3_009		MSTO1,MSTO2P,DAP3	exon-exon	gene,transcript,CDS,exon	GT/AG	202	4
chr1_155721558_155723205_-				GON4L	exon-exon	transcript,CDS,exon,gene	GT/AG	945	2
chr1_155734791_155741008_-				GON4L	exon-exon	transcript,CDS,exon,gene	GT/AG	1978	6
chr1_155742857_155747611_-	hsa_circ_0110900	hsa_circGON4L_019		GON4L	exon-exon	transcript,CDS,exon,gene	GT/AG	603	3
chr1_155742857_155784240_-				GON4L	exon-exon	transcript,CDS,exon,gene	GT/AG	1334	2
chr1_155764841_155784240_-	hsa_circ_0014632	hsa_circGON4L_011		GON4L	exon-exon	transcript,CDS,exon,gene	GT/AG	586	5
chr1_155764841_155796819_-	hsa_circ_0110904	hsa_circGON4L_005		GON4L	exon-exon	transcript,CDS,exon,gene	GT/AG	1553	3
chr1_155790397_155796819_-	hsa_circ_0110908	hsa_circGON4L_004		GON4L	exon-exon	transcript,CDS,exon,gene	GT/AG	509	2
chr1_155823067_155823597_-	hsa_circ_0000139	hsa_circGON4L_002		GON4L	exon-exon	gene,UTR,exon,transcript,CDS	GT/AG	531	135
chr1_155823067_155823597_+				not_annotated	intergenic-intergenic	not_annotated	CT/AC		5
chr1_155870107_155874595_-	hsa_circ_0110915	hsa_circRIT1_003		RIT1	exon-exon	gene,exon,UTR,transcript,CDS	GT/AG	569	2
chr1_155885664_155891318_-				KIAA0907,SNORA42	exon-exon	transcript,CDS,exon,gene	GT/AG	532	2
chr1_155891166_155891709_-	hsa_circ_0008998	hsa_circKIAA0907_012	mmu_circ_0010864|chr3_88699950_88700514_+	KIAA0907	exon-exon	transcript,CDS,exon,gene	GT/AG	312	9
chr1_155891166_155893478_-	hsa_circ_0005758	hsa_circKIAA0907_011	mmu_circ_0010863|chr3_88698848_88700514_+	KIAA0907	exon-exon	transcript,CDS,exon,gene	GT/AG	373	2
chr1_155891166_155895634_-	hsa_circ_0000140	hsa_circKIAA0907_009	mmu_circ_0010862|chr3_88696564_88700514_+	KIAA0907	exon-exon	transcript,CDS,exon,gene	GT/AG	585	2
chr1_155895423_155896947_-	hsa_circ_0014642	hsa_circKIAA0907_007		KIAA0907,SCARNA4	exon-exon	transcript,CDS,exon,gene	GT/AG	429	3
chr1_155896467_155899631_-	hsa_circ_0014643	hsa_circKIAA0907_005	chr3_88689174_88693584_+	KIAA0907	exon-exon	transcript,CDS,exon,gene	GT/AG	426	5
chr1_156011276_156021648_-				UBQLN4	exon-exon	gene,transcript,CDS,exon	GT/AG	1545	3
chr1_156168784_156170263_+				SLC25A44	exon-exon	gene,transcript,CDS,exon	GT/AG	1480	6
chr1_156169626_156170263_+	hsa_circ_0007393	hsa_circSLC25A44_001		SLC25A44	exon-exon	gene,UTR,exon,transcript,CDS	GT/AG	638	3
chr1_156290630_156304709_-	hsa_circ_0014717	hsa_circCCT3_012	chr3_88300799_88309347_+	CCT3	exon-exon	gene,UTR,exon,transcript,CDS	GT/AG	516	10
chr1_156290630_156304709_+				AL589685.1	intergenic-intergenic	not_annotated	CT/AC		2
chr1_156294763_156304709_-	hsa_circ_0005131	hsa_circCCT3_011		CCT3	exon-exon	gene,exon,UTR,transcript,CDS	GT/AG	329	3
chr1_156524027_156526485_-				IQGAP3	exon-exon	gene,transcript,CDS,exon	GT/AG	319	2
chr1_156682004_156682769_-				RP11-66D17.5	exon-exon	transcript,exon,gene	GT/AG		2
chr1_156752074_156767133_+				PRCC	exon-exon	transcript,CDS,exon,gene	GT/AG	1017	2
chr1_15768943_15770050_+	hsa_circ_0010034	hsa_circCTRC_001		CTRC	exon-exon	gene,UTR,exon,transcript,CDS	GT/AG	263	2
chr1_15844605_15844890_-	hsa_circ_0010039	hsa_circCASP9_001		CASP9	exon-exon	gene,UTR,exon,transcript,CDS	GT/AG	286	9
chr1_15855583_15873366_+	hsa_circ_0010040	hsa_circDNAJC16_002		SCARNA21,DNAJC16	exon-exon	gene,UTR,exon,transcript,CDS	GT/AG	882	2
chr1_15860732_15863309_+	hsa_circ_0000018	hsa_circDNAJC16_006		DNAJC16	exon-exon	transcript,CDS,exon,gene	GT/AG	407	14
chr1_15860732_15874923_-				not_annotated	intergenic-intergenic	not_annotated	CT/AC		2
chr1_15860732_15874923_+	hsa_circ_0009118	hsa_circDNAJC16_008		SCARNA21,DNAJC16	exon-exon	transcript,CDS,exon,gene	GT/AG	856	6
chr1_15862970_15863309_+	hsa_circ_0002898	hsa_circDNAJC16_013		DNAJC16	exon-exon	transcript,CDS,exon,gene	GT/AG	340	3
chr1_15953164_15960060_+				DDI2	exon-exon	transcript,CDS,exon,gene	GT/AG	494	2
chr1_15953164_15964929_+				DDI2	exon-exon	transcript,CDS,exon,gene	GT/AG	622	2
chr1_15953164_15970145_+	hsa_circ_0010048	hsa_circDDI2_002		DDI2	exon-exon	gene,UTR,exon,transcript,CDS	GT/AG	751	4
chr1_15956820_15970145_-				not_annotated	intergenic-intergenic	not_annotated	CT/AC		2
chr1_15956820_15978390_+	hsa_circ_0010052	hsa_circDDI2_006	chr4_141692254_141708456_-	DDI2	exon-exon	gene,UTR,exon,transcript,CDS	GT/AG	915	6
chr1_15964802_15970145_+	hsa_circ_0000019	hsa_circDDI2_010	chr4_141698729_141703239_-	DDI2	exon-exon	gene,UTR,exon,transcript,CDS	GT/AG	257	9
chr1_15964802_15973479_+				DDI2	exon-intron	transcript,CDS,exon,gene	GT/AG	3591	2
chr1_15964802_15978390_-				not_annotated	intergenic-intergenic	not_annotated	CT/AC		2
chr1_15964802_15978390_+	hsa_circ_0000020	hsa_circDDI2_011	mmu_circ_0011382|chr4_141692254_141703239_-	DDI2	exon-exon	gene,UTR,exon,transcript,CDS	GT/AG	551	12
chr1_15970017_15976318_+	hsa_circ_0010058	hsa_circDDI2_014		DDI2	exon-exon	gene,exon,UTR,transcript,CDS	GT/AG	233	4
chr1_15973332_15978390_+				DDI2	intron-exon	gene,exon,UTR,transcript,CDS	GT/AG	3177	3
chr1_15976215_15978390_-				not_annotated	intergenic-intergenic	not_annotated	CT/AC		2
chr1_15976215_15978390_+	hsa_circ_0004095	hsa_circDDI2_016	chr4_141692254_141695510_-	DDI2	exon-exon	gene,exon,UTR,transcript,CDS	GT/AG	294	19
chr1_15976226_15978390_+				DDI2	exon-exon	gene,exon,UTR,transcript,CDS	GT/AG	283	3
chr1_159888553_159890327_-	hsa_circ_0004617	hsa_circTAGLN2_004		TAGLN2	exon-exon	gene,UTR,exon,transcript,CDS	GT/AG	665	9
chr1_1601103_1666274_-	hsa_circ_0000006	hsa_circSLC35E2B_001		SLC35E2B,CDK11A,RP1-283E3.8,SLC35E2	exon-exon	gene,transcript,CDS,exon	GT/AG		2
chr1_160183361_160183606_+				PEA15	exon-exon	gene,transcript,exon,UTR	CT/AC	246	2
chr1_160183647_160184378_+				PEA15	exon-exon	gene,transcript,exon,UTR	CT/AC	732	3
chr1_160184611_160185020_+				PEA15	exon-exon	gene,transcript,exon,UTR	GT/AG	410	2
chr1_160206925_160213824_-	hsa_circ_0014878	hsa_circDCAF8_003		DCAF8	exon-exon	gene,UTR,exon,transcript,CDS	GT/AG	985	3
chr1_160287144_160302347_-				COPA,Y_RNA	intron-exon	transcript,CDS,exon,gene	GT/AG		2
chr1_160293221_160302347_-	hsa_circ_0008661	hsa_circCOPA_021		COPA,Y_RNA	exon-exon	transcript,CDS,exon,gene	GT/AG	320	34
chr1_160293221_160302347_+				not_annotated	intergenic-intergenic	not_annotated	CT/AC		7
chr1_16044388_16046415_+	hsa_circ_0010064	hsa_circPLEKHM2_004		PLEKHM2	exon-exon	transcript,CDS,exon,gene	GT/AG	375	4
chr1_16044388_16047883_+	hsa_circ_0000021	hsa_circPLEKHM2_005		PLEKHM2	exon-exon	transcript,CDS,exon,gene	GT/AG	435	21
chr1_161011114_161013150_-	hsa_circ_0014958	hsa_circUSF1_003		USF1	exon-exon	gene,exon,UTR,transcript,CDS	GT/AG	645	2
chr1_161748034_161753886_+	hsa_circ_0003039	hsa_circATF6_004		ATF6	exon-exon	transcript,CDS,exon,gene	GT/AG	272	11
chr1_161748034_161772062_+	hsa_circ_0007360	hsa_circATF6_006		ATF6	exon-exon	transcript,CDS,exon,gene	GT/AG	827	7
chr1_161761198_161772062_+				ATF6	exon-exon	transcript,CDS,exon,gene	GT/AG	555	2
chr1_161771842_161789608_+	hsa_circ_0015026	hsa_circATF6_019	chr1_170819246_170835040_-	ATF6	exon-exon	transcript,CDS,exon,gene	GT/AG	407	2
chr1_161771842_161790951_+	hsa_circ_0015027	hsa_circATF6_020	chr1_170815422_170835040_-	ATF6	exon-exon	transcript,CDS,exon,gene	GT/AG	499	6
chr1_161789423_161790951_+	hsa_circ_0015032	hsa_circATF6_025	chr1_170815422_170819432_-	ATF6	exon-exon	transcript,CDS,exon,gene	GT/AG	278	2
chr1_161816239_161833102_+	hsa_circ_0008857	hsa_circATF6_034	mmu_circ_0008422|chr1_170787345_170799745_-	ATF6	exon-exon	transcript,CDS,exon,gene	GT/AG	532	6
chr1_161821512_161833102_+	hsa_circ_0110996	hsa_circATF6_036		ATF6	exon-exon	transcript,CDS,exon,gene	GT/AG	400	2
chr1_161821512_161882170_+	hsa_circ_0110997	hsa_circATF6_037	mmu_circ_0008420|chr1_170747105_170794770_-	RP11-456P18.2,ATF6	exon-exon	transcript,CDS,exon,gene	GT/AG	485	8
chr1_161882086_161928500_+				ATF6	exon-exon	gene,UTR,exon,transcript,CDS	GT/AG	350	2
chr1_16199311_16203173_+	hsa_circ_0002237	hsa_circSPEN_003	mmu_circ_0011379|chr4_141516835_141522392_-	SPEN	exon-exon	transcript,CDS,exon,gene	GT/AG	798	23
chr1_162270438_162313766_+				NOS1AP,RNA5SP61,MIR556	exon-exon	transcript,CDS,exon,gene	GT/AG	310	2
chr1_16235816_16237796_+	hsa_circ_0010109	hsa_circSPEN_007	mmu_circ_0011377|chr4_141493395_141494398_-	snoU13,SPEN	exon-exon	transcript,CDS,exon,gene	GT/AG	362	4
chr1_16237596_16242774_+	hsa_circ_0010113	hsa_circSPEN_012		SPEN	exon-exon	transcript,CDS,exon,gene	GT/AG	353	6
chr1_162535802_162567648_+				RP11-359K18.4,UAP1	exon-exon	gene,exon,UTR,transcript,CDS	GT/AG	1533	2
chr1_162546567_162549393_+				UAP1	exon-exon	transcript,CDS,exon,gene	GT/AG	381	2
chr1_162546567_162560301_+				UAP1	exon-exon	transcript,CDS,exon,gene	GT/AG	1078	2
chr1_162567582_162571304_+				UAP1	exon-intergenic	gene,exon,not_annotated,transcript,CDS	GT/AG	2311	2
chr1_16263658_16264501_+	hsa_circ_0010117	hsa_circSPEN_020		SPEN	exon-exon	transcript,CDS,exon,gene	GT/AG	678	10
chr1_16270795_16272789_-	hsa_circ_0111014	hsa_circZBTB17_001		ZBTB17	exon-exon	gene,transcript,CDS,exon	GT/AG	977	2
chr1_16451587_16475329_-				EPHA2	exon-exon	gene,exon,UTR,transcript,CDS	CT/AC	2688	2
chr1_16455929_16464925_-				EPHA2	exon-exon	gene,transcript,CDS,exon	GT/AG	2002	2
chr1_16464348_16464925_-	hsa_circ_0005240	hsa_circEPHA2_009		EPHA2	exon-exon	gene,transcript,CDS,exon	GT/AG	489	13
chr1_16464440_16475377_-				EPHA2	exon-exon	gene,transcript,CDS,exon	CT/AC	902	3
chr1_16474873_16475542_-	hsa_circ_0010131	hsa_circEPHA2_004		EPHA2	exon-exon	gene,transcript,CDS,exon	GT/AG	670	2
chr1_16528277_16529069_-	hsa_circ_0003567	hsa_circARHGEF19_008		ARHGEF19	exon-exon	gene,transcript,CDS,exon	GT/AG	239	2
chr1_165638163_165649920_-	hsa_circ_0015072	hsa_circALDH9A1_008		ALDH9A1	exon-exon	gene,transcript,CDS,exon	GT/AG	615	2
chr1_165648679_165652347_-	hsa_circ_0005666	hsa_circALDH9A1_005		ALDH9A1	exon-exon	gene,transcript,CDS,exon	GT/AG	603	4
chr1_165649724_165664634_-	hsa_circ_0111038	hsa_circALDH9A1_001		ALDH9A1	exon-exon	gene,UTR,exon,transcript,CDS	GT/AG	608	2
chr1_16582206_16643063_-				FBXO42	exon-intron	transcript,CDS,exon,gene	GT/AG	1917	2
chr1_165859441_165860559_+	hsa_circ_0006758	hsa_circUCK2_005		UCK2	exon-exon	gene,transcript,CDS,exon	GT/AG	257	21
chr1_165859441_165865569_+	hsa_circ_0008054	hsa_circUCK2_006	mmu_circ_0000115|chr1_167234691_167237648_-	UCK2	exon-exon	gene,transcript,CDS,exon	GT/AG	400	11
chr1_16632298_16641930_-	hsa_circ_0010146	hsa_circFBXO42_002		FBXO42	exon-exon	gene,UTR,exon,transcript,CDS	GT/AG	384	15
chr1_16632298_16641930_+				not_annotated	intergenic-intergenic	not_annotated	CT/AC		2
chr1_16632298_16643066_-				FBXO42	exon-intron	transcript,CDS,exon,gene	GT/AG	1520	6
chr1_1666129_1671143_-	hsa_circ_0009314	hsa_circSLC35E2_006		RP1-283E3.8,SLC35E2	exon-exon	gene,UTR,exon,transcript,CDS	GT/AG	879	2
chr1_167734820_167742605_+	hsa_circ_0015107	hsa_circMPZL1_002	mmu_circ_0000114|chr1_165604609_165608604_-	MPZL1	exon-exon	gene,UTR,exon,transcript,CDS	GT/AG	514	7
chr1_167734820_167745403_+	hsa_circ_0000153	hsa_circMPZL1_003	chr1_165601749_165608604_-	MPZL1	exon-exon	gene,UTR,exon,transcript,CDS	GT/AG	617	49
chr1_167734820_167757374_+	hsa_circ_0005827	hsa_circMPZL1_004	mmu_circ_0008391|chr1_165593390_165608604_-	MPZL1	exon-exon	gene,UTR,exon,transcript,CDS	GT/AG	935	3
chr1_167741512_167745403_+	hsa_circ_0007921	hsa_circMPZL1_008		MPZL1	exon-exon	gene,UTR,exon,transcript,CDS	GT/AG	450	12
chr1_167741512_167757374_+	hsa_circ_0006883	hsa_circMPZL1_009		MPZL1	exon-exon	gene,UTR,exon,transcript,CDS	GT/AG	768	2
chr1_16774365_16778510_+	hsa_circ_0111072	hsa_circNECAP2_004		NECAP2	exon-exon	gene,UTR,exon,transcript,CDS	GT/AG	474	3
chr1_167921038_167944253_-				not_annotated	intergenic-intergenic	not_annotated	CT/AC		4
chr1_167921038_167944253_+	hsa_circ_0000154	hsa_circDCAF6_002	chr1_165422855_165429315_-	DCAF6	exon-exon	transcript,CDS,exon,gene	GT/AG	341	13
chr1_167921038_167974031_+				DCAF6,MIR1255B2	exon-exon	transcript,CDS,exon,gene	GT/AG	1281	2
chr1_167935867_167944253_+	hsa_circ_0009109	hsa_circDCAF6_003	chr1_165422855_165424394_-	DCAF6	exon-exon	transcript,CDS,exon,gene	GT/AG	279	8
chr1_167935867_167962678_+				DCAF6	exon-exon	transcript,CDS,exon,gene	GT/AG	744	2
chr1_167971720_167974031_-				not_annotated	intergenic-intergenic	not_annotated	CT/AC		2
chr1_167971720_167974031_+	hsa_circ_0015124	hsa_circDCAF6_016	chr1_165388657_165392232_-	DCAF6	exon-exon	gene,transcript,CDS,exon	GT/AG	475	5
chr1_167971720_167992285_+	hsa_circ_0015126	hsa_circDCAF6_018		DCAF6	exon-exon	gene,UTR,exon,transcript,CDS	GT/AG	706	2
chr1_168007609_168037701_+	hsa_circ_0015132	hsa_circDCAF6_031		DCAF6	exon-exon	gene,transcript,CDS,exon	GT/AG	1182	2
chr1_168012263_168014465_+	hsa_circ_0015133	hsa_circDCAF6_032	chr1_165350883_165352076_-	DCAF6	exon-exon	gene,transcript,CDS,exon	GT/AG	531	3
chr1_168012263_168037701_+	hsa_circ_0015134	hsa_circDCAF6_033		DCAF6	exon-exon	gene,transcript,CDS,exon	GT/AG	1064	6
chr1_168032859_168037701_+	hsa_circ_0007277	hsa_circDCAF6_035	chr1_165333288_165340023_-	DCAF6	exon-exon	gene,transcript,CDS,exon	GT/AG	491	3
chr1_168153140_168169338_+	hsa_circ_0111085	hsa_circTIPRL_005		TIPRL	exon-exon	gene,UTR,exon,transcript,CDS	GT/AG	769	5
chr1_168200752_168208398_+	hsa_circ_0006593	hsa_circSFT2D2_004		SFT2D2	exon-exon	gene,UTR,exon,transcript,CDS	GT/AG	380	6
chr1_168200752_168212307_+	hsa_circ_0008944	hsa_circSFT2D2_006		SFT2D2	exon-exon	gene,UTR,exon,transcript,CDS	GT/AG	949	6
chr1_168200752_168212331_+				SFT2D2	exon-exon	gene,UTR,exon,transcript,CDS	GT/AG	973	2
chr1_168204339_168212307_+				SFT2D2	exon-exon	gene,UTR,exon,transcript,CDS	GT/AG	776	2
chr1_168205827_168212307_+	hsa_circ_0111088	hsa_circSFT2D2_010		SFT2D2	exon-exon	gene,UTR,exon,transcript,CDS	GT/AG	694	11
chr1_168208369_168212307_+				SFT2D2	exon-exon	gene,exon,UTR,transcript,CDS	GT/AG	599	2
chr1_168266962_168278115_-				not_annotated	intergenic-intergenic	not_annotated	CT/AC		5
chr1_16891302_16893846_-				NBPF1	exon-exon	gene,UTR,exon,transcript,CDS	GT/AG	510	2
chr1_169199956_169256646_-	hsa_circ_0015154	hsa_circNME7_012		NME7	exon-exon	gene,exon,UTR,transcript,CDS	GT/AG	342	11
chr1_1693016_1693474_-				NADK	intron-exon	transcript,CDS,exon,gene	GT/AG	459	2
chr1_1693016_1693474_+				not_annotated	intergenic-intergenic	not_annotated	CT/AC		2
chr1_1693391_1696885_-				NADK	exon-exon	gene,UTR,exon,transcript,CDS	GT/AG	303	2
chr1_169446393_169446995_-	hsa_circ_0015164	hsa_circSLC19A2_002	chr1_164256746_164257349_+	SLC19A2	exon-exon	gene,transcript,CDS,exon	GT/AG	603	13
chr1_169767998_169796340_+	hsa_circ_0111106	hsa_circC1orf112_007		C1orf112	exon-exon	gene,UTR,exon,transcript,CDS	GT/AG	1122	2
chr1_169771762_169777070_+	hsa_circ_0015173	hsa_circC1orf112_012		C1orf112	exon-exon	gene,UTR,exon,transcript,CDS	GT/AG	636	3
chr1_169947226_170001116_-	hsa_circ_0111121	hsa_circKIFAP3_013	mmu_circ_0008368|chr1_163817841_163865537_+	KIFAP3,AL356475.1	exon-exon	transcript,CDS,exon,gene	GT/AG	1146	15
chr1_170508351_170521571_+				GORAB	exon-exon	gene,exon,UTR,transcript,CDS	GT/AG	1961	3
chr1_171293277_171302047_+				FMO4	exon-exon	gene,transcript,CDS,exon	GT/AG	506	3
chr1_171491316_171492661_+	hsa_circ_0015207	hsa_circPRRC2C_016	chr1_162715391_162716361_-	PRRC2C	exon-exon	transcript,CDS,exon,gene	GT/AG	305	3
chr1_171492360_171494104_+	hsa_circ_0015210	hsa_circPRRC2C_019		PRRC2C	exon-exon	transcript,CDS,exon,gene	GT/AG	367	4
chr1_171492360_171496983_+	hsa_circ_0003644	hsa_circPRRC2C_020		PRRC2C	exon-exon	transcript,CDS,exon,gene	GT/AG	421	13
chr1_171537386_171544267_+	hsa_circ_0004412	hsa_circPRRC2C_047		PRRC2C	exon-exon	transcript,CDS,exon,gene	GT/AG	397	6
chr1_171548493_171556890_+	hsa_circ_0015243	hsa_circPRRC2C_059		PRRC2C	exon-exon	transcript,CDS,exon,gene	GT/AG	913	2
chr1_171556362_171556763_+				PRRC2C	intron-intron	transcript,gene	GT/AG		2
chr1_171752880_171763667_+	hsa_circ_0007834	hsa_circMETTL13_003		METTL13	exon-exon	gene,exon,UTR,transcript,CDS	GT/AG	1672	2
chr1_1717773_1770677_-				GNB1	exon-exon	gene,transcript,UTR,exon	GT/AG	1901	2
chr1_172007459_172017890_+	hsa_circ_0111150	hsa_circDNM3_009		DNM3	exon-exon	transcript,CDS,exon,gene	GT/AG	486	3
chr1_1720492_1722035_-	hsa_circ_0009338	hsa_circGNB1_049		GNB1	exon-exon	gene,transcript,CDS,exon	GT/AG	419	2
chr1_1720599_1721996_-				GNB1	exon-exon	gene,transcript,CDS,exon	CT/AC	273	2
chr1_172520652_172526934_-				not_annotated	intergenic-intergenic	not_annotated	CT/AC		9
chr1_172520652_172526934_+	hsa_circ_0000160	hsa_circC1orf9_001		SUCO	exon-exon	transcript,CDS,exon,gene	GT/AG	670	88
chr1_172520652_172539870_+	hsa_circ_0015259	hsa_circC1orf9_003		SUCO	exon-exon	transcript,CDS,exon,gene	GT/AG	987	11
chr1_172520652_172548407_+	hsa_circ_0015260	hsa_circC1orf9_004		SUCO	exon-exon	transcript,CDS,exon,gene	GT/AG	1436	4
chr1_172525009_172526934_-				not_annotated	intergenic-intergenic	not_annotated	CT/AC		7
chr1_172525009_172526934_+	hsa_circ_0015262	hsa_circC1orf9_006	chr1_161856820_161859504_-	SUCO	exon-exon	transcript,CDS,exon,gene	GT/AG	444	24
chr1_172525009_172539870_-				not_annotated	intergenic-intergenic	not_annotated	CT/AC		2
chr1_172525009_172539870_+	hsa_circ_0111166	hsa_circSUCO_001		SUCO	exon-exon	transcript,CDS,exon,gene	GT/AG	761	8
chr1_172525009_172548407_+	hsa_circ_0015263	hsa_circC1orf9_007		SUCO	exon-exon	transcript,CDS,exon,gene	GT/AG	1210	4
chr1_172569204_172571927_+	hsa_circ_0015264	hsa_circC1orf9_010	chr1_161827656_161829340_-	SUCO	exon-exon	transcript,CDS,exon,gene	GT/AG	352	9
chr1_173429517_173431593_-				RP11-296O14.3	exon-intergenic	not_annotated,gene,transcript,exon	GT/AG		12
chr1_17349103_17355231_-				SDHB	exon-exon	gene,transcript,CDS,exon	GT/AG	479	2
chr1_1735858_1737977_-	hsa_circ_0000007	hsa_circGNB1_039	mmu_circ_0011496|chr4_155540555_155543193_+	GNB1	exon-exon	transcript,CDS,exon,gene	GT/AG	227	4
chr1_1735858_1747301_-	hsa_circ_0009352	hsa_circGNB1_037		GNB1	exon-exon	transcript,CDS,exon,gene	GT/AG	334	4
chr1_1735858_1749314_-	hsa_circ_0009353	hsa_circGNB1_028	chr4_155533696_155543193_+	GNB1	exon-exon	transcript,CDS,exon,gene	GT/AG	373	20
chr1_1735858_1749314_+				not_annotated	intergenic-intergenic	not_annotated	CT/AC		3
chr1_1735858_1756938_-	hsa_circ_0006869	hsa_circGNB1_021	mmu_circ_0011494|chr4_155527412_155543193_+	GNB1	exon-exon	gene,UTR,exon,transcript,CDS	GT/AG	476	20
chr1_1735858_1770677_-	hsa_circ_0005907	hsa_circGNB1_013	mmu_circ_0011492|chr4_155515630_155543193_+	GNB1	exon-exon	gene,UTR,exon,transcript,CDS	GT/AG	525	13
chr1_173702852_173703425_+	hsa_circ_0015272	hsa_circKLHL20_001		KLHL20	exon-exon	transcript,CDS,exon,gene	GT/AG	574	3
chr1_173720903_173726298_+	hsa_circ_0111191	hsa_circKLHL20_004		KLHL20	exon-exon	gene,transcript,CDS,exon	GT/AG	554	3
chr1_173725062_173735428_+				KLHL20	exon-exon	gene,transcript,CDS,exon	GT/AG	444	2
chr1_173743444_173744981_+	hsa_circ_0005794	hsa_circKLHL20_011		KLHL20	exon-exon	gene,transcript,CDS,exon	GT/AG	343	3
chr1_1737914_1756921_-				GNB1	exon-exon	gene,UTR,exon,transcript,CDS	GT/AG	296	2
chr1_1737914_1770677_-	hsa_circ_0009358	hsa_circGNB1_012		GNB1	exon-exon	gene,UTR,exon,transcript,CDS	GT/AG	362	5
chr1_173795825_173800768_+				DARS2	exon-exon	gene,exon,UTR,transcript,CDS	GT/AG	365	6
chr1_173795825_173814429_+				DARS2	exon-exon	gene,exon,UTR,transcript,CDS	GT/AG	1064	5
chr1_173833395_173835934_-	hsa_circ_0015297	hsa_circGAS5_012		SNORD78,GAS5	exon-exon	transcript,exon,gene	GT/AG	376	2
chr1_173915614_173921276_-	hsa_circ_0111206	hsa_circRC3H1_020		RC3H1	exon-exon	gene,transcript,CDS,exon	GT/AG	591	2
chr1_173939643_173950147_-	hsa_circ_0111210	hsa_circRC3H1_011		RC3H1	exon-exon	gene,transcript,CDS,exon	GT/AG	566	3
chr1_173961893_173962273_-	hsa_circ_0004927	hsa_circRC3H1_001		RC3H1	exon-exon	gene,UTR,exon,transcript,CDS	GT/AG	381	52
chr1_174188263_174190302_+	hsa_circ_0008141	hsa_circRABGAP1L_003		RABGAP1L	exon-exon	gene,exon,UTR,transcript,CDS	GT/AG	364	8
chr1_174188263_174200493_+	hsa_circ_0015326	hsa_circRABGAP1L_004		RABGAP1L	exon-exon	gene,exon,UTR,transcript,CDS	GT/AG	575	5
chr1_174200283_174247917_+	hsa_circ_0111217	hsa_circRABGAP1L_010		RABGAP1L	exon-exon	gene,exon,UTR,transcript,CDS	GT/AG	992	2
chr1_174219708_174247917_+				RABGAP1L	exon-exon	gene,exon,UTR,transcript,CDS	GT/AG	547	4
chr1_174241552_174274265_+	hsa_circ_0005089	hsa_circRABGAP1L_020	chr1_160682040_160710213_-	RABGAP1L	exon-exon	gene,UTR,exon,transcript,CDS	GT/AG	479	3
chr1_174241552_174363283_+				AL022400.1,RABGAP1L	exon-exon	gene,UTR,exon,transcript,CDS	GT/AG	724	4
chr1_174244971_174340210_+	hsa_circ_0111226	hsa_circRABGAP1L_024		AL022400.1,RABGAP1L	exon-exon	gene,UTR,exon,transcript,CDS	GT/AG	506	8
chr1_174244971_174363283_+	hsa_circ_0006029	hsa_circRABGAP1L_025		AL022400.1,RABGAP1L	exon-exon	gene,UTR,exon,transcript,CDS	GT/AG	657	6
chr1_174340117_174363283_+	hsa_circ_0111229	hsa_circRABGAP1L_029	chr1_160627214_160645401_-	RABGAP1L	exon-exon	transcript,CDS,exon,gene	GT/AG	245	3
chr1_1747195_1756921_-				GNB1	exon-exon	gene,UTR,exon,transcript,CDS	GT/AG	232	4
chr1_1747195_1756938_-	hsa_circ_0000008	hsa_circGNB1_019	mmu_circ_0011493|chr4_155527412_155535464_+	GNB1	exon-exon	gene,UTR,exon,transcript,CDS	GT/AG	249	19
chr1_1747195_1756938_+				not_annotated	intergenic-intergenic	not_annotated	CT/AC		2
chr1_1747195_1770677_-	hsa_circ_0008702	hsa_circGNB1_011	chr4_155515630_155535464_+	GNB1	exon-exon	gene,UTR,exon,transcript,CDS	GT/AG	298	40
chr1_1747195_1770677_+				not_annotated	intergenic-intergenic	not_annotated	CT/AC		2
chr1_1747195_1784736_-				GNB1	exon-intron	transcript,CDS,exon,gene	GT/AG		6
chr1_174973750_174977842_+	hsa_circ_0015340	hsa_circCACYBP_001		CACYBP	exon-exon	gene,exon,UTR,transcript,CDS	GT/AG	515	9
chr1_1756836_1770677_-	hsa_circ_0009362	hsa_circGNB1_009		GNB1	exon-exon	gene,UTR,exon,transcript,CDS	GT/AG	152	7
chr1_1756836_1784736_-				GNB1	exon-intron	transcript,CDS,exon,gene	GT/AG		4
chr1_175956079_175958615_-	hsa_circ_0004722	hsa_circRFWD2_064		RFWD2	exon-exon	gene,exon,UTR,transcript,CDS	GT/AG	404	15
chr1_175956079_175996824_-	hsa_circ_0015352	hsa_circRFWD2_063		RFWD2	exon-exon	gene,exon,UTR,transcript,CDS	GT/AG	521	6
chr1_175956079_175996824_+				RP11-492I21.1	intergenic-intergenic	not_annotated	CT/AC		2
chr1_175956079_176015460_-	hsa_circ_0111251	hsa_circRFWD2_061		RFWD2	exon-exon	gene,exon,UTR,transcript,CDS	GT/AG	856	4
chr1_175996708_176015460_-	hsa_circ_0015359	hsa_circRFWD2_060		RFWD2	exon-exon	gene,exon,UTR,transcript,CDS	GT/AG	452	15
chr1_175996708_176055026_-	hsa_circ_0111254	hsa_circRFWD2_053		RFWD2	exon-exon	gene,exon,UTR,transcript,CDS	GT/AG	703	3
chr1_175996708_176105683_-	hsa_circ_0008941	hsa_circRFWD2_037		RFWD2	exon-exon	gene,exon,UTR,transcript,CDS	GT/AG	898	3
chr1_176012322_176015460_-	hsa_circ_0005357	hsa_circRFWD2_059		RFWD2	exon-exon	gene,exon,UTR,transcript,CDS	GT/AG	335	8
chr1_176012322_176055026_-	hsa_circ_0111255	hsa_circRFWD2_052		RFWD2	exon-exon	gene,exon,UTR,transcript,CDS	GT/AG	586	5
chr1_176012322_176055026_+				not_annotated	intergenic-intergenic	not_annotated	CT/AC		2
chr1_176050288_176085817_-	hsa_circ_0015365	hsa_circRFWD2_043	chr1_159278088_159289040_+	RFWD2	exon-exon	gene,UTR,exon,transcript,CDS	GT/AG	309	2
chr1_176050288_176105683_-	hsa_circ_0003572	hsa_circRFWD2_035	chr1_159266756_159289040_+	RFWD2	exon-exon	gene,UTR,exon,transcript,CDS	GT/AG	446	35
chr1_176085760_176105683_-	hsa_circ_0015373	hsa_circRFWD2_034		RFWD2	exon-exon	gene,exon,UTR,transcript,CDS	GT/AG	195	2
chr1_176085760_176133027_-	hsa_circ_0111264	hsa_circRFWD2_025		RFWD2	exon-exon	gene,exon,UTR,transcript,CDS	GT/AG	461	2
chr1_176113141_176133027_-	hsa_circ_0111269	hsa_circRFWD2_023		RFWD2	intron-exon	gene,UTR,exon,transcript,CDS	GT/AG		2
chr1_176118142_176145143_-	hsa_circ_0005288	hsa_circRFWD2_012	chr1_159244588_159252616_+	RFWD2	exon-exon	gene,UTR,exon,transcript,CDS	GT/AG	364	7
chr1_176118142_176153828_-	hsa_circ_0004436	hsa_circRFWD2_005	chr1_159239561_159252616_+	RFWD2	exon-exon	gene,UTR,exon,transcript,CDS	GT/AG	424	5
chr1_176132005_176153828_-	hsa_circ_0009064	hsa_circRFWD2_004		RFWD2	exon-exon	gene,exon,UTR,transcript,CDS	GT/AG	355	11
chr1_176145046_176153828_-	hsa_circ_0015379	hsa_circRFWD2_003		RFWD2	exon-exon	gene,UTR,exon,transcript,CDS	GT/AG	158	2
chr1_178181648_178185917_+				RASAL2	intron-intron	transcript,gene	GT/AG		2
chr1_178252699_178269253_+	hsa_circ_0002846	hsa_circRASAL2_007	mmu_circ_0000100|chr1_157286730_157299264_-	RASAL2	exon-exon	transcript,CDS,exon,gene	GT/AG	255	6
chr1_178252699_178389755_+				RP4-765C7.2,RASAL2	exon-exon	transcript,CDS,exon,gene	GT/AG	610	2
chr1_178777180_178780539_+				RALGPS2	exon-exon	transcript,CDS,exon,gene	GT/AG	174	2
chr1_178777180_178805245_+				RALGPS2	exon-intron	transcript,CDS,exon,gene	GT/AG	2954	5
chr1_179012850_179019500_+				FAM20B	exon-exon	gene,UTR,exon,transcript,CDS	GT/AG	597	4
chr1_179012850_179023773_+	hsa_circ_0005977	hsa_circFAM20B_002	mmu_circ_0008298|chr1_156698726_156706167_-	FAM20B	exon-exon	gene,UTR,exon,transcript,CDS	GT/AG	707	33
chr1_179019414_179035994_+				FAM20B	exon-exon	gene,transcript,CDS,exon	GT/AG	621	3
chr1_179033062_179033631_+	hsa_circ_0008653	hsa_circFAM20B_008	mmu_circ_0008297|chr1_156687355_156690648_-	FAM20B	exon-exon	gene,transcript,CDS,exon	GT/AG	364	14
chr1_179033062_179035994_+	hsa_circ_0111326	hsa_circFAM20B_009	chr1_156686190_156690648_-	FAM20B	exon-exon	gene,transcript,CDS,exon	GT/AG	424	2
chr1_17907048_17914974_+	hsa_circ_0005562	hsa_circARHGEF10L_003	mmu_circ_0001289|chr4_140610530_140616992_-	ARHGEF10L	exon-exon	gene,exon,UTR,transcript,CDS	GT/AG	300	4
chr1_179079417_179081533_-	hsa_circ_0003964	hsa_circABL2_029		ABL2	exon-exon	transcript,CDS,exon,gene	GT/AG	264	2
chr1_179079429_179090960_-				ABL2	exon-exon	transcript,CDS,exon,gene	GT/AG	1349	2
chr1_179081444_179086651_-	hsa_circ_0003595	hsa_circABL2_023		ABL2	exon-exon	transcript,CDS,exon,gene	GT/AG	428	3
chr1_179081444_179091002_-	hsa_circ_0111331	hsa_circABL2_016	chr1_156629852_156636907_+	ABL2	exon-exon	transcript,CDS,exon,gene	GT/AG	964	3
chr1_179086467_179087899_-	hsa_circ_0015427	hsa_circABL2_021		ABL2	exon-exon	transcript,CDS,exon,gene	GT/AG	363	8
chr1_179087722_179089409_-	hsa_circ_0015428	hsa_circABL2_018	chr1_156631344_156633257_+	ABL2	exon-exon	transcript,CDS,exon,gene	GT/AG	263	2
chr1_179087722_179091002_-	hsa_circ_0111334	hsa_circABL2_015		ABL2	exon-exon	transcript,CDS,exon,gene	GT/AG	536	13
chr1_179087722_179091002_+				not_annotated	intergenic-intergenic	not_annotated	CT/AC		2
chr1_179089325_179091002_-	hsa_circ_0015430	hsa_circABL2_014	chr1_156629852_156631429_+	ABL2	exon-exon	transcript,CDS,exon,gene	GT/AG	358	28
chr1_179089325_179091002_+				not_annotated	intergenic-intergenic	not_annotated	CT/AC		5
chr1_179089325_179100616_+				not_annotated	intergenic-intergenic	not_annotated	CT/AC		4
chr1_179090730_179100616_-	hsa_circ_0015431	hsa_circABL2_011		ABL2	exon-exon	transcript,CDS,exon,gene	GT/AG	740	4
chr1_179095512_179100616_-	hsa_circ_0015433	hsa_circABL2_010	chr1_156622484_156625583_+	ABL2	exon-exon	transcript,CDS,exon,gene	GT/AG	467	2
chr1_179100446_179102509_-	hsa_circ_0004996	hsa_circABL2_005		ABL2	exon-exon	transcript,CDS,exon,gene	GT/AG	234	6
chr1_179304641_179310445_+	hsa_circ_0015437	hsa_circSOAT1_005		SOAT1	exon-exon	gene,UTR,exon,transcript,CDS	GT/AG	603	2
chr1_179306972_179310445_+	hsa_circ_0015438	hsa_circSOAT1_008		SOAT1	exon-exon	gene,exon,UTR,transcript,CDS	GT/AG	451	7
chr1_179306972_179312078_+	hsa_circ_0007700	hsa_circSOAT1_009		SOAT1	exon-exon	gene,exon,UTR,transcript,CDS	GT/AG	716	2
chr1_179316735_179320597_+	hsa_circ_0015455	hsa_circSOAT1_027		SOAT1	exon-exon	gene,transcript,CDS,exon	GT/AG	479	4
chr1_179460673_179462086_-				not_annotated	intergenic-intergenic	not_annotated	CT/AC		2
chr1_179819980_179821946_-				TOR1AIP2	exon-exon	gene,UTR,exon,transcript,CDS	GT/AG	699	2
chr1_179827033_179834989_-				IFRG15,TOR1AIP2	intron-exon	gene,transcript,UTR,exon	GT/AG		2
chr1_179869261_179877808_+	hsa_circ_0111356	hsa_circTOR1AIP1_004		RN7SL230P,TOR1AIP1	exon-exon	gene,exon,UTR,transcript,CDS	GT/AG	297	4
chr1_179955304_179966310_+	hsa_circ_0111362	hsa_circCEP350_003	mmu_circ_0000094|chr1_155953153_155962560_-	CEP350	exon-exon	gene,UTR,exon,transcript,CDS	GT/AG	1031	4
chr1_179955304_179972422_+	hsa_circ_0111363	hsa_circCEP350_004	chr1_155944098_155962560_-	CEP350	exon-exon	gene,UTR,exon,transcript,CDS	GT/AG	1145	2
chr1_179955304_179975702_+	hsa_circ_0111364	hsa_circCEP350_005	mmu_circ_0008290|chr1_155940716_155962560_-	CEP350	exon-exon	gene,UTR,exon,transcript,CDS	GT/AG	1259	4
chr1_179959642_179966310_-				not_annotated	intergenic-intergenic	not_annotated	CT/AC		2
chr1_179959642_179966310_+	hsa_circ_0111365	hsa_circCEP350_011		CEP350	exon-exon	gene,transcript,CDS,exon	GT/AG	898	2
chr1_179961197_179966310_+	hsa_circ_0111366	hsa_circCEP350_016		CEP350	exon-exon	gene,transcript,CDS,exon	GT/AG	783	3
chr1_179965688_179966310_+	hsa_circ_0111367	hsa_circCEP350_019		CEP350	exon-exon	gene,transcript,CDS,exon	GT/AG	623	4
chr1_180010273_180017840_+	hsa_circ_0006924	hsa_circCEP350_040		CEP350	exon-exon	gene,UTR,exon,transcript,CDS	GT/AG	682	11
chr1_180010273_180022301_+				CEP350	exon-exon	gene,transcript,CDS,exon	GT/AG	972	2
chr1_180031355_180034407_+	hsa_circ_0015489	hsa_circCEP350_047		CEP350	exon-exon	gene,transcript,CDS,exon	GT/AG	305	2
chr1_180053153_180068120_+	hsa_circ_0111379	hsa_circCEP350_053		CEP350	exon-exon	gene,transcript,CDS,exon	GT/AG	3065	2
chr1_180250441_180257652_-				ACBD6	exon-exon	gene,transcript,CDS,exon	GT/AG		2
chr1_180366651_180382606_-	hsa_circ_0009175	hsa_circACBD6_006	mmu_circ_0008285|chr1_155615866_155624958_+	ACBD6	exon-exon	gene,transcript,CDS,exon	GT/AG	196	12
chr1_180366651_180382606_+				not_annotated	intergenic-intergenic	not_annotated	CT/AC		3
chr1_180366651_180464660_-	hsa_circ_0015508	hsa_circACBD6_003		ACBD6,MIR3121	exon-exon	gene,transcript,CDS,exon	GT/AG	441	15
chr1_180382501_180464660_-				ACBD6,MIR3121	exon-exon	gene,transcript,CDS,exon	GT/AG	351	4
chr1_180756889_180780624_+	hsa_circ_0015512	hsa_circXPR1_009	mmu_circ_0008283|chr1_155324313_155345654_-	XPR1	exon-exon	gene,transcript,CDS,exon	GT/AG	642	4
chr1_180772524_180775693_+	hsa_circ_0111389	hsa_circXPR1_011		XPR1	exon-exon	gene,transcript,CDS,exon	GT/AG	458	3
chr1_180772524_180780624_+	hsa_circ_0015513	hsa_circXPR1_012		XPR1	exon-exon	gene,transcript,CDS,exon	GT/AG	540	3
chr1_180793889_180794480_+	hsa_circ_0005909	hsa_circXPR1_016	chr1_155312758_155313361_-	XPR1	exon-exon	gene,transcript,CDS,exon	GT/AG	371	33
chr1_180804010_180833010_-				not_annotated	intergenic-intergenic	not_annotated	CT/AC		3
chr1_180804010_180849433_+	hsa_circ_0111392	hsa_circXPR1_023		XPR1	exon-exon	gene,transcript,CDS,exon	GT/AG	896	2
chr1_180849345_180853279_+				XPR1	exon-exon	gene,UTR,exon,transcript,CDS	CT/AC	227	3
chr1_180953813_180962561_-	hsa_circ_0007905	hsa_circSTX6_011	mmu_circ_0008281|chr1_155187777_155197435_+	STX6	exon-exon	gene,UTR,exon,transcript,CDS	GT/AG	391	69
chr1_180953813_180962561_+				not_annotated	intergenic-intergenic	not_annotated	CT/AC		10
chr1_180953813_180974599_-	hsa_circ_0006796	hsa_circSTX6_007	mmu_circ_0000091|chr1_155173985_155197435_+	STX6	exon-exon	transcript,CDS,exon,gene	GT/AG	656	16
chr1_180971742_180974599_-	hsa_circ_0015529	hsa_circSTX6_004	mmu_circ_0008280|chr1_155173985_155177948_+	STX6	exon-exon	transcript,CDS,exon,gene	GT/AG	265	8
chr1_182355561_182356265_-	hsa_circ_0006949	hsa_circGLUL_004		GLUL	exon-exon	transcript,exon,gene	GT/AG	705	2
chr1_182811680_182812569_+	hsa_circ_0015548	hsa_circDHX9_001	mmu_circ_0000090|chr1_153482741_153483872_-	DHX9	exon-exon	gene,exon,UTR,transcript,CDS	GT/AG	274	2
chr1_182811813_182812406_+				DHX9	intron-intron	transcript,gene	GT/AG		2
chr1_182841472_182849743_+	hsa_circ_0015569	hsa_circDHX9_025		DHX9	exon-exon	gene,transcript,CDS,exon	GT/AG	1067	5
chr1_183083666_183084772_+	hsa_circ_0004573	hsa_circLAMC1_005		LAMC1	exon-exon	gene,transcript,CDS,exon	GT/AG	307	6
chr1_183085712_183087281_+	hsa_circ_0111428	hsa_circLAMC1_011		LAMC1	exon-exon	gene,transcript,CDS,exon	GT/AG	662	2
chr1_183212967_183213184_+				LAMC2	exon-exon	transcript,exon,UTR,gene	GT/AG	218	3
chr1_183485009_183486955_+	hsa_circ_0015613	hsa_circSMG7_007		SMG7	exon-exon	gene,exon,UTR,transcript,CDS	GT/AG	251	5
chr1_184663178_184690520_-				EDEM3	exon-exon	gene,UTR,exon,transcript,CDS	GT/AG	2013	2
chr1_184663178_184718726_-	hsa_circ_0111458	hsa_circEDEM3_005		EDEM3	exon-exon	gene,UTR,exon,transcript,CDS	GT/AG	2708	2
chr1_184675777_184681011_-	hsa_circ_0006507	hsa_circEDEM3_013		EDEM3	exon-exon	gene,transcript,CDS,exon	GT/AG	667	3
chr1_184701971_184718726_-	hsa_circ_0111461	hsa_circEDEM3_003		EDEM3	exon-exon	gene,transcript,CDS,exon	GT/AG	454	2
chr1_184792301_184801096_+				not_annotated	intergenic-intergenic	not_annotated	CT/AC		5
chr1_185056684_185062408_+	hsa_circ_0002829	hsa_circRNF2_002	mmu_circ_0000087|chr1_151476139_151478625_-	RNF2	exon-exon	gene,UTR,exon,transcript,CDS	GT/AG	466	4
chr1_185143504_185144245_+	hsa_circ_0111471	hsa_circSWT1_009		SWT1	exon-exon	transcript,CDS,exon,gene	GT/AG	742	5
chr1_185171786_185202077_+				SWT1	exon-intron	transcript,CDS,exon,gene	GT/AG	2155	3
chr1_185173937_185207261_+				SWT1	exon-intron	transcript,CDS,exon,gene	GT/AG		2
chr1_185183639_185200840_+	hsa_circ_0004689	hsa_circSWT1_037	chr1_151379382_151388768_-	SWT1	exon-exon	transcript,CDS,exon,gene	GT/AG	469	4
chr1_185268842_185274775_-				IVNS1ABP	exon-exon	transcript,CDS,exon,gene	GT/AG	1018	2
chr1_186310160_186313222_-	hsa_circ_0111512	hsa_circTPR_025		TPR	exon-exon	gene,transcript,CDS,exon	GT/AG	603	3
chr1_186375215_186388209_+	hsa_circ_0000166	hsa_circC1orf27_016		C1orf27	exon-exon	gene,UTR,exon,transcript,CDS	GT/AG	366	9
chr1_186375215_186420406_+	hsa_circ_0111533	hsa_circC1orf27_020		RP11-295K2.3,C1orf27	exon-exon	gene,transcript,CDS,exon	GT/AG		2
chr1_186420311_186439527_-				PDC	intron-intergenic	not_annotated,gene,transcript	CT/AC		2
chr1_186862143_186880521_+				PLA2G4A	exon-exon	transcript,CDS,exon,gene	GT/AG	443	7
chr1_1880623_1991030_+				PRKCZ,GABRD	intergenic-exon	gene,exon,not_annotated,transcript,CDS	GT/AG		2
chr1_189408732_189574285_+				not_annotated	intergenic-intergenic	not_annotated	GT/AG		2
chr1_19201099_19201874_-				ALDH4A1,RP13-279N23.2	intron-intron	gene,transcript	GT/AG		2
chr1_19244856_19246267_-				IFFO2,RP13-279N23.2	exon-exon	gene,transcript,CDS,exon	GT/AG	237	10
chr1_192732952_192761598_-	hsa_circ_0111556	hsa_circ_chr1_00069		not_annotated	intergenic-intergenic	not_annotated	GT/AG		4
chr1_192733938_192737690_-				not_annotated	intergenic-intergenic	not_annotated	GT/AG		2
chr1_192880234_192880611_-				not_annotated	intergenic-intergenic	not_annotated	GT/AG		10
chr1_192990227_192998787_-	hsa_circ_0111558	hsa_circUCHL5_003		UCHL5	exon-exon	gene,UTR,exon,transcript,CDS	GT/AG	777	4
chr1_192997215_192998787_-	hsa_circ_0015733	hsa_circUCHL5_001		UCHL5	exon-exon	gene,UTR,exon,transcript,CDS	GT/AG	383	5
chr1_192997215_192998787_+				not_annotated	intergenic-intergenic	not_annotated	CT/AC		2
chr1_193044950_193046180_+	hsa_circ_0111566	hsa_circTROVE2_006	chr1_143765432_143766810_-	TROVE2	exon-exon	gene,UTR,exon,transcript,CDS	GT/AG	506	2
chr1_193065778_193070334_-	hsa_circ_0007910	hsa_circGLRX2_001		GLRX2	exon-exon	transcript,CDS,exon,gene	GT/AG	353	2
chr1_193110980_193121574_+	hsa_circ_0111574	hsa_circCDC73_013	mmu_circ_0008242|chr1_143667624_143677855_-	CDC73	exon-exon	gene,transcript,CDS,exon	GT/AG	460	2
chr1_193116997_193126123_+				CDC73	exon-intron	gene,transcript,CDS,exon	GT/AG	4792	4
chr1_193181195_193219001_+	hsa_circ_0111577	hsa_circCDC73_025		CDC73	exon-exon	gene,transcript,CDS,exon	GT/AG	529	2
chr1_193218860_193334904_+				LINC01031,CDC73	exon-exon	gene,transcript,CDS,exon	GT/AG		3
chr1_193268338_193281233_+				LINC01031	intergenic-intron	not_annotated,gene,transcript	GT/AG		2
chr1_19505545_19511780_-				UBR4	exon-exon	transcript,CDS,exon,gene	GT/AG	604	2
chr1_19510305_19511780_-	hsa_circ_0003777	hsa_circUBR4_045		UBR4	exon-exon	transcript,CDS,exon,gene	GT/AG	434	11
chr1_19510305_19514034_-	hsa_circ_0111589	hsa_circUBR4_033		UBR4	exon-exon	transcript,CDS,exon,gene	GT/AG	790	2
chr1_19513034_19514034_-				UBR4	exon-exon	transcript,CDS,exon,gene	GT/AG	356	2
chr1_19519927_19523759_-	hsa_circ_0111590	hsa_circUBR4_017		UBR4	exon-exon	transcript,CDS,exon,gene	GT/AG	250	8
chr1_19519927_19528309_-	hsa_circ_0111591	hsa_circUBR4_003		UBR4	exon-exon	transcript,CDS,exon,gene	GT/AG	967	2
chr1_19670852_19684057_-				CAPZB	exon-exon	transcript,CDS,exon,gene	GT/AG	402	6
chr1_19705034_19746244_-	hsa_circ_0010404	hsa_circCAPZB_004	mmu_circ_0011353|chr4_139238908_139262097_+	CAPZB	exon-exon	gene,UTR,exon,transcript,CDS	GT/AG	326	2
chr1_197141290_197161029_-	hsa_circ_0111630	hsa_circZBTB41_005		ZBTB41	exon-exon	gene,transcript,CDS,exon	GT/AG	1038	3
chr1_197141290_197161029_+				not_annotated	intergenic-intergenic	not_annotated	CT/AC		2
chr1_197509094_197522242_-	hsa_circ_0111643	hsa_circDENND1B_039		DENND1B	exon-exon	gene,UTR,exon,transcript,CDS	GT/AG	366	4
chr1_197509094_197552383_+				not_annotated	intergenic-intergenic	not_annotated	CT/AC		4
chr1_197515052_197742062_-				Y_RNA,DENND1B,FAM204BP	exon-exon	gene,exon,UTR,transcript,CDS	GT/AG	2311	2
chr1_197515052_197742062_+				RP11-448G4.2,EEF1A1P32,RP11-448G4.4	intergenic-intergenic	not_annotated	CT/AC		3
chr1_197522152_197684204_-				Y_RNA,DENND1B	exon-exon	transcript,CDS,exon,gene	GT/AG	1158	2
chr1_197522152_197742062_-				Y_RNA,DENND1B,FAM204BP	exon-exon	gene,UTR,exon,transcript,CDS	GT/AG	1434	3
chr1_197552282_197581106_-	hsa_circ_0015778	hsa_circDENND1B_036	mmu_circ_0008223|chr1_139085882_139110485_+	DENND1B	exon-exon	transcript,CDS,exon,gene	GT/AG	376	2
chr1_197552282_197586889_-	hsa_circ_0015779	hsa_circDENND1B_034	mmu_circ_0008220|chr1_139081172_139110485_+	DENND1B	exon-exon	transcript,CDS,exon,gene	GT/AG	477	2
chr1_197552282_197742062_-	hsa_circ_0015781	hsa_circDENND1B_005		Y_RNA,DENND1B,FAM204BP	exon-exon	gene,UTR,exon,transcript,CDS	GT/AG	1132	3
chr1_197564338_197586889_-	hsa_circ_0015782	hsa_circDENND1B_033	chr1_139081172_139102093_+	DENND1B	exon-exon	gene,transcript,CDS,exon	GT/AG	375	2
chr1_197564338_197627499_-	hsa_circ_0015783	hsa_circDENND1B_022		DENND1B	exon-exon	gene,transcript,CDS,exon	GT/AG	751	2
chr1_197611841_197627499_-	hsa_circ_0006324	hsa_circDENND1B_019	mmu_circ_0000083|chr1_139053345_139062971_+	DENND1B	exon-exon	gene,transcript,CDS,exon	GT/AG	376	35
chr1_197611841_197627499_+				not_annotated	intergenic-intergenic	not_annotated	CT/AC		3
chr1_197611841_197643299_-	hsa_circ_0111650	hsa_circDENND1B_013	mmu_circ_0000081|chr1_139039999_139062971_+	DENND1B	exon-exon	gene,transcript,CDS,exon	GT/AG	546	2
chr1_197611841_197684204_-	hsa_circ_0006709	hsa_circDENND1B_008	mmu_circ_0008211|chr1_139023104_139062971_+	Y_RNA,DENND1B	exon-exon	gene,transcript,CDS,exon	GT/AG	590	5
chr1_197611841_197742062_-	hsa_circ_0015794	hsa_circDENND1B_003		Y_RNA,DENND1B,FAM204BP	exon-exon	gene,UTR,exon,transcript,CDS	GT/AG	655	4
chr1_197621365_197643299_-	hsa_circ_0015797	hsa_circDENND1B_012	chr1_139039999_139054621_+	DENND1B	exon-exon	gene,transcript,CDS,exon	GT/AG	321	3
chr1_197621365_197684204_-	hsa_circ_0015798	hsa_circDENND1B_007	chr1_139023104_139054621_+	Y_RNA,DENND1B	exon-exon	gene,transcript,CDS,exon	GT/AG	365	12
chr1_197641167_197643299_-	hsa_circ_0015799	hsa_circDENND1B_011	mmu_circ_0008212|chr1_139039999_139042043_+	DENND1B	exon-exon	gene,transcript,CDS,exon	GT/AG	170	3
chr1_198190129_198233365_+	hsa_circ_0000169	hsa_circNEK7_002		NEK7	exon-exon	gene,UTR,exon,transcript,CDS	GT/AG	716	4
chr1_198201683_198233365_+	hsa_circ_0002528	hsa_circNEK7_006	chr1_138532736_138561785_-	NEK7	exon-exon	gene,UTR,exon,transcript,CDS	GT/AG	400	20
chr1_198201683_198248191_+	hsa_circ_0015802	hsa_circNEK7_007	chr1_138515624_138561785_-	NEK7	exon-exon	gene,UTR,exon,transcript,CDS	GT/AG	617	4
chr1_198201683_198262169_+				NEK7	exon-exon	gene,UTR,exon,transcript,CDS	GT/AG	916	2
chr1_198201683_198266370_+	hsa_circ_0015803	hsa_circNEK7_008		NEK7	exon-exon	gene,UTR,exon,transcript,CDS	GT/AG	826	2
chr1_198222170_198266370_+				NEK7	exon-exon	gene,transcript,CDS,exon	GT/AG	945	2
chr1_198247091_198266370_+	hsa_circ_0006267	hsa_circNEK7_015		NEK7	exon-exon	gene,transcript,CDS,exon	GT/AG	426	6
chr1_1986880_1991030_+				PRKCZ	exon-exon	gene,exon,UTR,transcript,CDS	GT/AG	263	3
chr1_200539039_200561368_-				KIF14	exon-exon	transcript,CDS,exon,gene	GT/AG	1009	2
chr1_200550329_200561368_-	hsa_circ_0111662	hsa_circKIF14_019		KIF14	exon-exon	transcript,CDS,exon,gene	GT/AG	683	12
chr1_200558345_200559400_-	hsa_circ_0006217	hsa_circKIF14_020		KIF14	exon-exon	transcript,CDS,exon,gene	GT/AG	301	2
chr1_200617567_200635879_-	hsa_circ_0015832	hsa_circDDX59_002		DDX59	exon-exon	gene,UTR,exon,transcript,CDS	GT/AG	1607	6
chr1_20063865_20073753_-	hsa_circ_0004067	hsa_circTMCO4_007		TMCO4	exon-exon	gene,transcript,CDS,exon	GT/AG	749	2
chr1_20063865_20082259_-	hsa_circ_0010409	hsa_circTMCO4_006		TMCO4	exon-exon	gene,transcript,CDS,exon	GT/AG	882	2
chr1_200729967_200730226_+	hsa_circ_0015837	hsa_circCAMSAP2_005		CAMSAP2	exon-exon	transcript,CDS,exon,gene	GT/AG	260	3
chr1_200729967_200733603_+				CAMSAP2	exon-intron	transcript,CDS,exon,gene	GT/AG	3637	2
chr1_200729967_200776665_+	hsa_circ_0015838	hsa_circCAMSAP2_006	chr1_136304294_136324996_-	CAMSAP2	exon-exon	transcript,CDS,exon,gene	GT/AG	422	3
chr1_200729967_200784772_-				not_annotated	intergenic-intergenic	not_annotated	CT/AC		2
chr1_200729967_200784772_+	hsa_circ_0015839	hsa_circCAMSAP2_007		CAMSAP2	exon-exon	transcript,CDS,exon,gene	GT/AG	506	26
chr1_200729967_200801973_+	hsa_circ_0015840	hsa_circCAMSAP2_008		CAMSAP2	exon-exon	transcript,CDS,exon,gene	GT/AG	788	3
chr1_200776504_200784772_+	hsa_circ_0015844	hsa_circCAMSAP2_013	chr1_136297741_136304456_-	CAMSAP2	exon-exon	transcript,CDS,exon,gene	GT/AG	246	3
chr1_200776504_200801973_+	hsa_circ_0006265	hsa_circCAMSAP2_014	mmu_circ_0008207|chr1_136292879_136304456_-	CAMSAP2	exon-exon	transcript,CDS,exon,gene	GT/AG	528	5
chr1_200906308_200919002_+				MROH3P	exon-intron	transcript,exon,gene	GT/AG		2
chr1_201347859_201349393_+				not_annotated	intergenic-intergenic	not_annotated	GT/AG		2
chr1_201816407_201817722_+	hsa_circ_0003115	hsa_circIPO9_004	mmu_circ_0000080|chr1_135419236_135420353_-	IPO9	exon-exon	transcript,CDS,exon,gene	GT/AG	351	10
chr1_201816407_201822225_+				IPO9	exon-exon	transcript,CDS,exon,gene	GT/AG	527	3
chr1_201816407_201827681_+				IPO9	exon-exon	transcript,CDS,exon,gene	GT/AG	1165	2
chr1_201821232_201826322_+	hsa_circ_0111701	hsa_circIPO9_016		IPO9	exon-exon	transcript,CDS,exon,gene	GT/AG	707	2
chr1_201821232_201828122_-				not_annotated	intergenic-intergenic	not_annotated	CT/AC		2
chr1_201821232_201828122_+	hsa_circ_0111703	hsa_circIPO9_018		IPO9	exon-exon	transcript,CDS,exon,gene	GT/AG	954	9
chr1_201823723_201826322_+	hsa_circ_0003008	hsa_circIPO9_024		IPO9	exon-exon	transcript,CDS,exon,gene	GT/AG	531	4
chr1_201823723_201828122_+	hsa_circ_0015928	hsa_circIPO9_026		IPO9	exon-exon	transcript,CDS,exon,gene	GT/AG	778	2
chr1_201826224_201828122_+	hsa_circ_0111707	hsa_circIPO9_035	chr1_135402232_135404322_-	IPO9	exon-exon	transcript,CDS,exon,gene	GT/AG	346	9
chr1_201958032_201973624_+	hsa_circ_0015956	hsa_circRNPEP_006		RNPEP	exon-exon	gene,transcript,CDS,exon	GT/AG	1347	5
chr1_201965275_201966682_+	hsa_circ_0015957	hsa_circRNPEP_007	chr1_135271528_135272478_-	RNPEP	exon-exon	gene,transcript,CDS,exon	GT/AG	353	6
chr1_201966447_201966682_+	hsa_circ_0015961	hsa_circRNPEP_011		RNPEP	exon-exon	gene,transcript,CDS,exon	GT/AG	236	2
chr1_201970504_201972589_+	hsa_circ_0005356	hsa_circRNPEP_017		RNPEP	exon-exon	gene,transcript,CDS,exon	GT/AG	447	18
chr1_20216878_20231480_+	hsa_circ_0010415	hsa_circOTUD3_004		OTUD3	exon-exon	gene,transcript,CDS,exon	GT/AG	614	2
chr1_20237185_20237372_+				OTUD3	exon-exon	gene,transcript,exon,UTR	GT/AG	188	2
chr1_20237856_20238271_+				OTUD3	exon-exon	gene,transcript,exon,UTR	GT/AG	416	3
chr1_202385915_202394853_+				PPP1R12B	exon-exon	gene,UTR,exon,transcript,CDS	GT/AG	410	2
chr1_202385915_202398057_+	hsa_circ_0015980	hsa_circPPP1R12B_003		PPP1R12B	exon-exon	gene,UTR,exon,transcript,CDS	GT/AG	630	9
chr1_202385915_202400747_-				not_annotated	intergenic-intergenic	not_annotated	CT/AC		2
chr1_202394694_202400747_+				PPP1R12B	exon-exon	gene,UTR,exon,transcript,CDS	GT/AG	600	5
chr1_202394694_202403896_+				PPP1R12B	exon-exon	gene,UTR,exon,transcript,CDS	GT/AG	713	2
chr1_202396168_202418299_+				RP11-175B9.2,PPP1R12B	exon-exon	gene,exon,UTR,transcript,CDS	GT/AG	1367	4
chr1_202397983_202403896_+				PPP1R12B	exon-exon	gene,exon,UTR,transcript,CDS	GT/AG	408	6
chr1_202418117_202471133_+	hsa_circ_0111717	hsa_circPPP1R12B_016		PPP1R12B	exon-exon	transcript,CDS,exon,gene	GT/AG		3
chr1_202462242_202471133_+				PPP1R12B	exon-exon	gene,exon,UTR,transcript,CDS	GT/AG		2
chr1_202724399_202727638_-	hsa_circ_0016039	hsa_circKDM5B_039		KDM5B	exon-exon	transcript,CDS,exon,gene	GT/AG	461	7
chr1_202724399_202733273_-	hsa_circ_0004981	hsa_circKDM5B_031		KDM5B	exon-exon	transcript,CDS,exon,gene	GT/AG	827	10
chr1_202727519_202746222_-				KDM5B,RP11-480I12.2	exon-exon	gene,UTR,exon,transcript,CDS	GT/AG	1101	3
chr1_202729543_202742416_-	hsa_circ_0016046	hsa_circKDM5B_013		KDM5B,RP11-480I12.2	exon-exon	gene,UTR,exon,transcript,CDS	GT/AG	672	3
chr1_202731827_202746222_-				KDM5B,RP11-480I12.2	exon-exon	gene,UTR,exon,transcript,CDS	GT/AG	822	5
chr1_202736054_202746222_-				KDM5B,RP11-480I12.2	exon-exon	gene,UTR,exon,transcript,CDS	GT/AG	507	2
chr1_202742246_202743863_-	hsa_circ_0016049	hsa_circKDM5B_009		KDM5B	exon-exon	gene,exon,UTR,transcript,CDS	GT/AG	294	3
chr1_202742246_202746222_-	hsa_circ_0003126	hsa_circKDM5B_004		KDM5B	exon-exon	gene,exon,UTR,transcript,CDS	GT/AG	372	33
chr1_202742246_202746222_+				not_annotated	intergenic-intergenic	not_annotated	CT/AC		5
chr1_202878138_202880331_-	hsa_circ_0016052	hsa_circKLHL12_002		KLHL12	exon-exon	gene,exon,UTR,stop_codon,transcript,CDS	GT/AG	265	3
chr1_202920058_202923435_-	hsa_circ_0111731	hsa_circADIPOR1_001		ADIPOR1	exon-exon	gene,UTR,exon,transcript,CDS	GT/AG	302	2
chr1_203676137_203677232_+	hsa_circ_0007167	hsa_circATP2B4_017		ATP2B4	exon-exon	transcript,CDS,exon,gene	GT/AG	458	18
chr1_203786054_203787817_+	hsa_circ_0003639	hsa_circZC3H11A_002	chr1_133645726_133647529_-	ZC3H11A	exon-exon	gene,UTR,exon,transcript,CDS	GT/AG	319	13
chr1_203797427_203800899_+				ZC3H11A	exon-exon	gene,transcript,CDS,exon	GT/AG	637	3
chr1_203816312_203816815_+	hsa_circ_0016115	hsa_circZC3H11A_012		ZC3H11A	exon-exon	gene,transcript,CDS,exon	GT/AG	504	7
chr1_204082043_204083733_-				not_annotated	intergenic-intergenic	not_annotated	CT/AC		3
chr1_204082043_204083733_+	hsa_circ_0004777	hsa_circSOX13_002		SOX13	exon-exon	gene,exon,start_codon,transcript,CDS	GT/AG	419	36
chr1_204082043_204086318_+	hsa_circ_0016121	hsa_circSOX13_003		SOX13	exon-exon	gene,exon,start_codon,transcript,CDS	GT/AG	661	3
chr1_204082043_204086835_+	hsa_circ_0003600	hsa_circSOX13_004	chr1_133388448_133393271_-	SOX13	exon-exon	gene,exon,start_codon,transcript,CDS	GT/AG	776	19
chr1_204082043_204092932_+	hsa_circ_0009157	hsa_circSOX13_005		SOX13	exon-exon	gene,exon,start_codon,transcript,CDS	GT/AG	1376	3
chr1_204082043_204093985_-				not_annotated	intergenic-intergenic	not_annotated	CT/AC		2
chr1_204082043_204103922_+				RP11-74C13.4,SOX13	exon-intergenic	gene,exon,not_annotated,start_codon,transcript,CDS	GT/AG		2
chr1_204083449_204093985_-				not_annotated	intergenic-intergenic	not_annotated	CT/AC		2
chr1_204083449_204093985_+				SOX13	exon-exon	transcript,CDS,exon,gene	GT/AG	1373	3
chr1_204085635_204086835_+	hsa_circ_0016123	hsa_circSOX13_008		SOX13	exon-exon	transcript,CDS,exon,gene	GT/AG	357	11
chr1_204217949_204218392_-				PLEKHA6	exon-exon	transcript,CDS,exon,gene	GT/AG	231	3
chr1_204437998_204439014_-	hsa_circ_0000174	hsa_circPIK3C2B_002		PIK3C2B	exon-exon	gene,UTR,exon,transcript,CDS	GT/AG	1017	10
chr1_204494612_204501374_+	hsa_circ_0016158	hsa_circMDM4_003		MDM4	exon-exon	gene,exon,UTR,transcript,CDS	GT/AG	378	2
chr1_205126401_205133083_-				DSTYK	exon-exon	transcript,CDS,exon,gene	GT/AG	1028	2
chr1_205286165_205287519_-				NUAK2	intron-intron	transcript,gene	CT/AC		2
chr1_205580457_205581087_-				ELK4	exon-exon	gene,transcript,exon,UTR	GT/AG	631	2
chr1_205585606_205589966_-				ELK4	exon-exon	gene,exon,UTR,transcript,CDS	GT/AG	1855	3
chr1_205585606_205593019_-	hsa_circ_0000175	hsa_circELK4_006		ELK4	exon-exon	gene,transcript,exon,UTR	GT/AG	4577	60
chr1_205585606_205593019_+				not_annotated	intergenic-intergenic	not_annotated	CT/AC		5
chr1_205588085_205589966_-				ELK4	exon-exon	gene,transcript,CDS,exon	GT/AG	1688	5
chr1_205892463_205895758_-				SLC26A9	exon-exon	transcript,CDS,exon,gene	GT/AG	366	4
chr1_206511415_206516362_+	hsa_circ_0006162	hsa_circSRGAP2_001		SRGAP2	intergenic-exon	gene,exon,not_annotated,transcript,CDS	GT/AG	4948	3
chr1_206610315_206628370_+				SRGAP2	exon-exon	gene,exon,UTR,transcript,CDS	GT/AG	952	2
chr1_206658334_206666452_+				IKBKE	exon-exon	gene,transcript,CDS,exon	GT/AG	505	3
chr1_206658334_206666711_+				IKBKE	exon-exon	gene,transcript,CDS,exon	GT/AG	618	3
chr1_2066701_2082417_+	hsa_circ_0009365	hsa_circPRKCZ_002	chr4_155289630_155301015_-	PRKCZ	exon-exon	gene,exon,UTR,transcript,CDS	GT/AG	542	13
chr1_2066701_2087531_+	hsa_circ_0009366	hsa_circPRKCZ_003	chr4_155286779_155301015_-	PRKCZ	exon-exon	gene,exon,UTR,transcript,CDS	GT/AG	640	3
chr1_206769067_206785710_-				EIF2D	exon-exon	gene,UTR,exon,transcript,CDS	GT/AG	1524	8
chr1_206775690_206785710_-				EIF2D	exon-exon	gene,UTR,exon,transcript,CDS	GT/AG	917	2
chr1_207200839_207201024_-				C1orf116	exon-exon	gene,UTR,exon,transcript,CDS	GT/AG	186	2
chr1_207235298_207244918_+				PFKFB2	exon-exon	gene,exon,UTR,transcript,CDS	GT/AG	1370	2
chr1_2077466_2082417_+	hsa_circ_0111783	hsa_circPRKCZ_006		PRKCZ	exon-exon	gene,exon,UTR,transcript,CDS	GT/AG	324	5
chr1_207930359_207933069_+	hsa_circ_0111785	hsa_circCD46_003		CD46	exon-exon	transcript,CDS,exon,gene	GT/AG	378	3
chr1_207930359_207940540_+	hsa_circ_0111786	hsa_circCD46_005	chr1_195077653_195086280_-	RP11-454L1.2,CD46	exon-exon	transcript,CDS,exon,gene	GT/AG	759	8
chr1_207989274_207990759_-	hsa_circ_0006827	hsa_circ_chr1_00067		C1orf132	exon-exon	transcript,exon,gene	GT/AG	1486	5
chr1_20809091_20810059_-				CAMK2N1	exon-exon	transcript,UTR,exon,gene	CT/AC	969	5
chr1_2082229_2087531_+				PRKCZ	exon-exon	gene,exon,UTR,transcript,CDS	GT/AG	288	2
chr1_208252605_208391347_-				PLXNA2	exon-exon	gene,UTR,exon,transcript,CDS	GT/AG	2666	3
chr1_208315674_208391347_-	hsa_circ_0111796	hsa_circPLXNA2_003		PLXNA2	exon-exon	gene,UTR,exon,transcript,CDS	GT/AG	1586	19
chr1_208315674_208391347_+				not_annotated	intergenic-intergenic	not_annotated	CT/AC		4
chr1_208315674_208393320_-				PLXNA2	exon-intron	gene,transcript,CDS,exon	GT/AG	3559	2
chr1_208383625_208391347_-	hsa_circ_0002472	hsa_circPLXNA2_002	mmu_circ_0008579|chr1_194643685_194649638_+	PLXNA2	exon-exon	gene,UTR,exon,transcript,CDS	GT/AG	1451	34
chr1_208383625_208391347_+				not_annotated	intergenic-intergenic	not_annotated	CT/AC		6
chr1_208390080_208391347_-				PLXNA2	exon-exon	gene,UTR,exon,transcript,CDS	GT/AG	1268	2
chr1_208390422_208390547_-				PLXNA2	exon-exon	gene,transcript,CDS,exon	CT/AC	126	2
chr1_2087434_2106752_+	hsa_circ_0111797	hsa_circPRKCZ_007		PRKCZ	exon-exon	gene,transcript,CDS,exon	GT/AG	699	4
chr1_20955155_20956710_-				not_annotated	intergenic-intergenic	not_annotated	GT/AG		2
chr1_20974808_20975846_-				PINK1-AS	exon-exon	transcript,exon,gene	GT/AG		3
chr1_20979196_20980811_-				DDOST	exon-exon	gene,transcript,CDS,exon	GT/AG	390	3
chr1_209963012_209964232_-				IRF6	exon-exon	transcript,CDS,exon,gene	GT/AG	512	8
chr1_209963012_209964367_-				IRF6	exon-intron	transcript,CDS,exon,gene	GT/AG	647	2
chr1_2100957_2106752_+				PRKCZ	exon-exon	gene,transcript,CDS,exon	GT/AG	601	18
chr1_21024872_21031392_-	hsa_circ_0010430	hsa_circKIF17_004		KIF17	exon-exon	transcript,CDS,exon,gene	GT/AG	563	2
chr1_210522277_210560925_+	hsa_circ_0111809	hsa_circHHAT_002		HHAT	exon-exon	gene,UTR,exon,transcript,CDS	GT/AG	316	3
chr1_21071237_21076375_-	hsa_circ_0007296	hsa_circHP1BP3_041		HP1BP3	exon-exon	gene,exon,UTR,transcript,CDS	GT/AG	734	4
chr1_21071237_21100103_-	hsa_circ_0111811	hsa_circHP1BP3_031		HP1BP3	exon-exon	gene,exon,UTR,transcript,CDS	GT/AG	1365	4
chr1_21071237_21103243_-	hsa_circ_0111812	hsa_circHP1BP3_021		HP1BP3	exon-exon	gene,exon,UTR,transcript,CDS	GT/AG	1519	2
chr1_21071237_21107033_-	hsa_circ_0111814	hsa_circHP1BP3_008		HP1BP3	exon-exon	gene,transcript,exon,UTR	GT/AG	1815	6
chr1_21074037_21076468_-				HP1BP3	exon-exon	gene,transcript,CDS,exon	GT/AG	365	2
chr1_21076216_21100103_-	hsa_circ_0000023	hsa_circHP1BP3_029		HP1BP3	exon-exon	gene,UTR,exon,transcript,CDS	GT/AG	791	12
chr1_21076216_21100103_+				not_annotated	intergenic-intergenic	not_annotated	CT/AC		3
chr1_21083659_21094157_-	hsa_circ_0111817	hsa_circHP1BP3_035	chr4_138229679_138234333_+	HP1BP3	exon-exon	gene,transcript,CDS,exon	GT/AG	327	2
chr1_21083659_21100103_-	hsa_circ_0000024	hsa_circHP1BP3_027		HP1BP3	exon-exon	gene,UTR,exon,transcript,CDS	GT/AG	631	56
chr1_21083659_21100103_+				not_annotated	intergenic-intergenic	not_annotated	CT/AC		3
chr1_21083659_21103243_-	hsa_circ_0004493	hsa_circHP1BP3_019		HP1BP3	exon-exon	gene,transcript,CDS,exon	GT/AG	785	2
chr1_21083659_21106404_-	hsa_circ_0010444	hsa_circHP1BP3_011		HP1BP3	exon-exon	gene,UTR,exon,transcript,CDS	GT/AG	885	2
chr1_21083659_21107033_-	hsa_circ_0002437	hsa_circHP1BP3_006		HP1BP3	exon-exon	gene,UTR,exon,transcript,CDS	GT/AG	1081	6
chr1_21091870_21097566_-				HP1BP3	exon-exon	gene,transcript,CDS,exon	GT/AG	380	2
chr1_21091870_21100103_-	hsa_circ_0002238	hsa_circHP1BP3_026		HP1BP3	exon-exon	gene,UTR,exon,transcript,CDS	GT/AG	540	19
chr1_21091870_21103243_-	hsa_circ_0111820	hsa_circHP1BP3_018		HP1BP3	exon-exon	gene,transcript,CDS,exon	GT/AG	694	5
chr1_21091870_21107033_-	hsa_circ_0010445	hsa_circHP1BP3_005		HP1BP3	exon-exon	gene,UTR,exon,transcript,CDS	GT/AG	990	2
chr1_21097423_21100103_-	hsa_circ_0005782	hsa_circHP1BP3_024		HP1BP3	exon-exon	gene,UTR,exon,transcript,CDS	GT/AG	304	21
chr1_21133645_21139732_-	hsa_circ_0111837	hsa_circEIF4G3_107		EIF4G3	exon-exon	gene,UTR,exon,transcript,CDS	GT/AG	578	2
chr1_21151593_21167521_-	hsa_circ_0111844	hsa_circEIF4G3_105		EIF4G3	exon-exon	transcript,CDS,exon,gene	GT/AG	480	2
chr1_21190969_21212864_-				EIF4G3	exon-exon	transcript,CDS,exon,gene	GT/AG	753	2
chr1_211952260_211966532_-	hsa_circ_0002274	hsa_circLPGAT1_006	mmu_circ_0000135|chr1_191749539_191763671_+	RN7SL344P,LPGAT1	exon-exon	transcript,CDS,exon,gene	GT/AG	616	9
chr1_21205816_21212864_-	hsa_circ_0010463	hsa_circEIF4G3_079	chr4_138163446_138165930_+	EIF4G3	exon-exon	transcript,CDS,exon,gene	GT/AG	369	2
chr1_21205816_21221994_-	hsa_circ_0111873	hsa_circEIF4G3_073		EIF4G3	exon-exon	transcript,CDS,exon,gene	GT/AG	734	2
chr1_21205816_21231464_-	hsa_circ_0010464	hsa_circEIF4G3_067		EIF4G3	exon-exon	transcript,CDS,exon,gene	GT/AG	1070	2
chr1_212118126_212126043_-				INTS7	exon-exon	gene,transcript,CDS,exon	GT/AG	418	2
chr1_212125907_212142045_-	hsa_circ_0111875	hsa_circINTS7_017		INTS7	exon-exon	gene,transcript,CDS,exon	GT/AG	501	4
chr1_212179981_212194554_-	hsa_circ_0016374	hsa_circINTS7_006		INTS7	exon-exon	gene,transcript,CDS,exon	GT/AG	819	3
chr1_212179981_212208745_-				INTS7	exon-exon	gene,transcript,CDS,exon	GT/AG	845	2
chr1_21219112_21231464_-				EIF4G3	exon-exon	transcript,CDS,exon,gene	GT/AG	731	2
chr1_21220010_21231464_-	hsa_circ_0007214	hsa_circEIF4G3_066	mmu_circ_0011343|chr4_138146284_138158510_+	EIF4G3	exon-exon	transcript,CDS,exon,gene	GT/AG	590	6
chr1_21220010_21268823_-	hsa_circ_0010467	hsa_circEIF4G3_062		EIF4G3	exon-exon	gene,UTR,exon,transcript,CDS	GT/AG	1430	10
chr1_212218002_212220759_+	hsa_circ_0000179	hsa_circDTL_004		DTL	exon-exon	transcript,CDS,exon,gene	GT/AG	282	8
chr1_212241566_212254092_+	hsa_circ_0000180	hsa_circDTL_016		MIR3122,DTL	exon-exon	transcript,CDS,exon,gene	GT/AG	548	3
chr1_21231376_21268823_-	hsa_circ_0111887	hsa_circEIF4G3_061		EIF4G3	exon-exon	gene,UTR,exon,transcript,CDS	GT/AG	929	10
chr1_21231376_21268823_+				not_annotated	intergenic-intergenic	not_annotated	CT/AC		2
chr1_212480125_212515622_+				PPP2R5A	exon-exon	transcript,CDS,exon,gene	GT/AG		2
chr1_212502477_212506940_+	hsa_circ_0002321	hsa_circPPP2R5A_001		PPP2R5A	exon-exon	transcript,CDS,exon,gene	GT/AG	299	5
chr1_212502477_212519275_+	hsa_circ_0111889	hsa_circPPP2R5A_003		PPP2R5A	exon-exon	transcript,CDS,exon,gene	GT/AG	523	2
chr1_212502564_212522584_+				PPP2R5A	exon-exon	transcript,CDS,exon,gene	GT/AG	659	2
chr1_212515530_212530626_+				PPP2R5A,SNORA16B	exon-exon	transcript,CDS,exon,gene	GT/AG	746	3
chr1_212548535_212560442_-	hsa_circ_0016399	hsa_circTMEM206_001		TMEM206	exon-exon	transcript,CDS,exon,gene	GT/AG	758	2
chr1_21267984_21268823_-	hsa_circ_0010474	hsa_circEIF4G3_060		EIF4G3	exon-exon	gene,exon,UTR,transcript,CDS	GT/AG	840	6
chr1_21267984_21268823_+				not_annotated	intergenic-intergenic	not_annotated	CT/AC		2
chr1_21267984_21307720_-	hsa_circ_0111897	hsa_circEIF4G3_056	mmu_circ_0011340|chr4_138096751_138126634_+	EIF4G3	exon-exon	gene,exon,UTR,transcript,CDS	GT/AG	1465	2
chr1_21276496_21377487_-				RPS15AP6,MIR1256,EIF4G3	exon-exon	gene,UTR,exon,transcript,CDS	GT/AG	1018	2
chr1_212788043_212791576_+				ATF3	intron-exon	gene,transcript,CDS,exon	GT/AG	669	2
chr1_212793025_212793254_+				ATF3	exon-exon	gene,transcript,UTR,exon	GT/AG	230	2
chr1_21295967_21307720_-	hsa_circ_0000025	hsa_circEIF4G3_054	mmu_circ_0011339|chr4_138096751_138105436_+	EIF4G3	exon-exon	gene,exon,UTR,transcript,CDS	GT/AG	516	8
chr1_21295967_21307720_+				not_annotated	intergenic-intergenic	not_annotated	CT/AC		3
chr1_21295967_21329301_-	hsa_circ_0005604	hsa_circEIF4G3_047	mmu_circ_0011335|chr4_138082892_138105436_+	MIR1256,EIF4G3	exon-exon	gene,exon,UTR,transcript,CDS	GT/AG	645	2
chr1_21295967_21377487_-				RPS15AP6,MIR1256,EIF4G3	exon-exon	gene,exon,UTR,transcript,CDS	GT/AG	909	2
chr1_213037067_213046160_+	hsa_circ_0111906	hsa_circFLVCR1_003	chr1_191015357_191021256_-	FLVCR1	exon-exon	transcript,CDS,exon,gene	GT/AG	286	4
chr1_213037067_213058738_+	hsa_circ_0000182	hsa_circFLVCR1_005	chr1_191012138_191021256_-	FLVCR1	exon-exon	transcript,CDS,exon,gene	GT/AG	458	9
chr1_213037067_213061936_+	hsa_circ_0016408	hsa_circFLVCR1_006		FLVCR1	exon-exon	transcript,CDS,exon,gene	GT/AG	675	4
chr1_213037735_213068713_+				FLVCR1	exon-exon	transcript,UTR,exon,gene	GT/AG		2
chr1_213043396_213046160_+	hsa_circ_0111908	hsa_circFLVCR1_009		FLVCR1	exon-exon	transcript,CDS,exon,gene	GT/AG	2765	3
chr1_213043396_213068696_+				FLVCR1	exon-exon	transcript,UTR,exon,gene	GT/AG	3473	2
chr1_213046020_213058738_+	hsa_circ_0016411	hsa_circFLVCR1_013	chr1_191012138_191015498_-	FLVCR1	exon-exon	transcript,CDS,exon,gene	GT/AG	313	2
chr1_213046020_213062599_+	hsa_circ_0016414	hsa_circFLVCR1_016		FLVCR1	exon-exon	transcript,CDS,exon,gene	GT/AG	642	8
chr1_213046020_213068696_+	hsa_circ_0111910	hsa_circFLVCR1_018		FLVCR1	exon-exon	gene,UTR,exon,transcript,CDS	GT/AG	849	5
chr1_21306827_21307720_-	hsa_circ_0010484	hsa_circEIF4G3_053	mmu_circ_0011338|chr4_138096751_138097359_+	EIF4G3	exon-exon	transcript,CDS,exon,gene	GT/AG	295	2
chr1_213178375_213180540_-	hsa_circ_0016423	hsa_circANGEL2_003		ANGEL2	exon-exon	transcript,CDS,exon,gene	GT/AG	492	2
chr1_213244348_213290752_+	hsa_circ_0111917	hsa_circRPS6KC1_003		RPS6KC1	exon-exon	gene,exon,UTR,transcript,CDS	GT/AG	484	2
chr1_213246212_213277911_+	hsa_circ_0007433	hsa_circRPS6KC1_006		RPS6KC1	exon-exon	gene,exon,UTR,transcript,CDS	GT/AG	354	4
chr1_213251038_213277911_+	hsa_circ_0111922	hsa_circRPS6KC1_010	chr1_190888648_190899571_-	RPS6KC1	exon-exon	gene,exon,UTR,transcript,CDS	GT/AG	237	3
chr1_213251038_213290752_-				not_annotated	intergenic-intergenic	not_annotated	CT/AC		11
chr1_213251038_213290752_+	hsa_circ_0004849	hsa_circRPS6KC1_011	mmu_circ_0000133|chr1_190885333_190899571_-	RPS6KC1	exon-exon	gene,exon,UTR,transcript,CDS	GT/AG	331	30
chr1_213251038_213303232_+	hsa_circ_0005841	hsa_circRPS6KC1_012	mmu_circ_0000132|chr1_190871591_190899571_-	RPS6KC1	exon-exon	gene,exon,UTR,transcript,CDS	GT/AG	694	17
chr1_21327692_21377487_-	hsa_circ_0005254	hsa_circEIF4G3_038		RPS15AP6,EIF4G3	exon-exon	gene,UTR,exon,transcript,CDS	GT/AG	1739	2
chr1_21327692_21415706_-	hsa_circ_0111926	hsa_circEIF4G3_029		RPS15AP6,RP11-487E1.2,EIF4G3	exon-exon	gene,UTR,exon,transcript,CDS	GT/AG	1815	3
chr1_21327692_21437876_-				RPS15AP6,RP11-487E1.2,EIF4G3	exon-exon	gene,UTR,exon,transcript,CDS	GT/AG	476	3
chr1_213277796_213303232_+	hsa_circ_0111927	hsa_circRPS6KC1_017	mmu_circ_0008562|chr1_190871591_190888764_-	RPS6KC1	exon-exon	gene,exon,UTR,transcript,CDS	GT/AG	573	11
chr1_213277796_213349835_+	hsa_circ_0111928	hsa_circRPS6KC1_018	chr1_190834005_190888764_-	RPS6KC1	exon-exon	gene,exon,UTR,transcript,CDS	GT/AG	782	2
chr1_213290659_213303232_-				not_annotated	intergenic-intergenic	not_annotated	CT/AC		3
chr1_213290659_213303232_+	hsa_circ_0005522	hsa_circRPS6KC1_019	chr1_190871591_190885427_-	RPS6KC1	exon-exon	gene,exon,UTR,transcript,CDS	GT/AG	457	33
chr1_213290659_213341316_+	hsa_circ_0016426	hsa_circRPS6KC1_022		RPS6KC1	exon-exon	gene,exon,UTR,transcript,CDS	GT/AG	573	2
chr1_213290659_213349835_+	hsa_circ_0002721	hsa_circRPS6KC1_023		RPS6KC1	exon-exon	gene,exon,UTR,transcript,CDS	GT/AG	666	4
chr1_21329206_21437876_-	hsa_circ_0007227	hsa_circEIF4G3_012		RPS15AP6,RP11-487E1.2,EIF4G3	exon-exon	gene,UTR,exon,transcript,CDS	GT/AG	362	5
chr1_213302870_213303232_+				RPS6KC1	exon-exon	gene,exon,UTR,transcript,CDS	GT/AG	363	5
chr1_213302870_213341316_+	hsa_circ_0111933	hsa_circRPS6KC1_025	chr1_190844486_190871951_-	RPS6KC1	exon-exon	gene,exon,UTR,transcript,CDS	GT/AG	479	8
chr1_213302870_213349835_+	hsa_circ_0007772	hsa_circRPS6KC1_026		RPS6KC1	exon-exon	gene,exon,UTR,transcript,CDS	GT/AG	572	21
chr1_213341201_213349835_+	hsa_circ_0005314	hsa_circRPS6KC1_028	mmu_circ_0008559|chr1_190834005_190844602_-	RPS6KC1	exon-exon	gene,exon,UTR,transcript,CDS	GT/AG	209	2
chr1_213405466_213416001_+	hsa_circ_0016431	hsa_circRPS6KC1_037		RPS6KC1	exon-exon	gene,UTR,exon,transcript,CDS	GT/AG	1819	2
chr1_213415912_213470922_+				RPS6KC1	exon-intergenic	gene,exon,UTR,not_annotated,transcript,CDS	GT/AG		2
chr1_21377359_21415706_-	hsa_circ_0005075	hsa_circEIF4G3_027	chr4_138045342_138058077_+	RP11-487E1.2,EIF4G3	exon-exon	transcript,exon,UTR,gene	GT/AG	205	4
chr1_21377359_21421487_-				RP11-487E1.2,EIF4G3	exon-intron	transcript,exon,UTR,gene	GT/AG		3
chr1_21377359_21437876_-	hsa_circ_0000026	hsa_circEIF4G3_011		RP11-487E1.2,EIF4G3	exon-exon	transcript,exon,UTR,gene	GT/AG	266	27
chr1_214500965_214510283_+	hsa_circ_0111958	hsa_circSMYD2_008		SMYD2	exon-exon	gene,UTR,exon,transcript,CDS	GT/AG	2863	4
chr1_214523561_214530234_-				PTPN14,RP11-176D17.3	exon-exon	gene,transcript,UTR,exon	GT/AG		3
chr1_214542800_214546182_-				PTPN14	exon-exon	gene,exon,UTR,transcript,CDS	GT/AG	364	10
chr1_214549562_214588069_-				PTPN14	exon-exon	gene,exon,UTR,transcript,CDS	GT/AG	2563	2
chr1_214556654_214560265_-	hsa_circ_0016446	hsa_circPTPN14_013		PTPN14	exon-exon	gene,exon,UTR,transcript,CDS	GT/AG	1557	4
chr1_214560187_214638300_-	hsa_circ_0016451	hsa_circPTPN14_004		PTPN14	exon-exon	gene,exon,UTR,transcript,CDS	GT/AG	1220	2
chr1_214564331_214571344_-	hsa_circ_0008659	hsa_circPTPN14_010		PTPN14	exon-exon	gene,exon,UTR,transcript,CDS	GT/AG	318	19
chr1_214564331_214588069_-	hsa_circ_0016454	hsa_circPTPN14_005		PTPN14	exon-exon	gene,exon,UTR,transcript,CDS	GT/AG	643	2
chr1_214567038_214576296_-				PTPN14	exon-exon	gene,exon,UTR,transcript,CDS	GT/AG	419	2
chr1_214575028_214638300_-				PTPN14	exon-exon	gene,UTR,exon,transcript,CDS	GT/AG	823	4
chr1_214585027_214625317_-				PTPN14	exon-exon	gene,transcript,CDS,exon	GT/AG	336	5
chr1_214585027_214638300_-				PTPN14	exon-exon	gene,UTR,exon,transcript,CDS	GT/AG	664	2
chr1_214585027_214638300_+				not_annotated	intergenic-intergenic	not_annotated	CT/AC		2
chr1_214625148_214638300_-	hsa_circ_0007015	hsa_circPTPN14_002	mmu_circ_0000130|chr1_189786635_189798681_+	PTPN14	exon-exon	gene,UTR,exon,transcript,CDS	GT/AG	498	18
chr1_214637973_214638300_-	hsa_circ_0007615	hsa_circPTPN14_001	chr1_189786635_189786948_+	PTPN14	exon-exon	gene,UTR,exon,transcript,CDS	GT/AG	328	10
chr1_21548240_21554534_-	hsa_circ_0000027	hsa_circECE1_021		ECE1	exon-exon	gene,transcript,CDS,exon	GT/AG	466	2
chr1_21573714_21582631_-				ECE1	exon-exon	gene,transcript,CDS,exon	GT/AG	335	3
chr1_215747129_215753342_+	hsa_circ_0003309	hsa_circKCTD3_002		KCTD3	exon-exon	transcript,CDS,exon,gene	GT/AG	543	2
chr1_215749244_215752480_+	hsa_circ_0000184	hsa_circKCTD3_003		KCTD3	exon-exon	transcript,CDS,exon,gene	GT/AG	352	9
chr1_215759838_215768813_+	hsa_circ_0005521	hsa_circKCTD3_008		KCTD3	exon-exon	transcript,CDS,exon,gene	GT/AG	307	8
chr1_21599192_21599404_-	hsa_circ_0008563	hsa_circECE1_008	chr4_137926218_137926431_+	ECE1	exon-exon	gene,UTR,exon,transcript,CDS	GT/AG	213	2
chr1_21599192_21601688_-				ECE1	exon-intron	gene,transcript,CDS,exon	GT/AG	2497	2
chr1_21599192_21616649_-	hsa_circ_0002402	hsa_circECE1_004	mmu_circ_0011328|chr4_137913767_137926431_+	ECE1	exon-exon	gene,exon,start_codon,transcript,CDS	GT/AG	442	8
chr1_217688164_217787544_-				GPATCH2	exon-exon	gene,transcript,CDS,exon	GT/AG	2402	2
chr1_217783663_217787544_-	hsa_circ_0002843	hsa_circGPATCH2_002	chr1_187230783_187233826_+	GPATCH2	exon-exon	gene,transcript,CDS,exon	GT/AG	325	12
chr1_217783663_217787544_+				not_annotated	intergenic-intergenic	not_annotated	CT/AC		3
chr1_217955516_217975192_+	hsa_circ_0111983	hsa_circSPATA17_002		SPATA17	exon-exon	gene,transcript,CDS,exon	GT/AG	282	2
chr1_219366424_219385094_+	hsa_circ_0111992	hsa_circLYPLAL1_004		LYPLAL1	exon-exon	gene,UTR,exon,transcript,CDS	GT/AG	547	22
chr1_219366424_219392054_-				RIMKLBP2	intergenic-intergenic	not_annotated	CT/AC		3
chr1_219366424_219392054_+	hsa_circ_0004314	hsa_circLYPLAL1_005		LYPLAL1	exon-intergenic	gene,exon,not_annotated,transcript,CDS	GT/AG		46
chr1_219366424_219414650_+	hsa_circ_0004417	hsa_circLYPLAL1_006		LYPLAL1	exon-intergenic	gene,exon,not_annotated,transcript,CDS	GT/AG		20
chr1_219366424_219445080_+	hsa_circ_0111993	hsa_circLYPLAL1_007		LYPLAL1	exon-intergenic	gene,exon,not_annotated,transcript,CDS	GT/AG		2
chr1_219366472_219385094_+				LYPLAL1	exon-exon	gene,UTR,exon,transcript,CDS	GT/AG	499	8
chr1_219366472_219392054_-				RIMKLBP2	intergenic-intergenic	not_annotated	CT/AC		2
chr1_219366472_219392054_+	hsa_circ_0111994	hsa_circLYPLAL1_008		LYPLAL1	exon-intergenic	gene,exon,not_annotated,transcript,CDS	GT/AG		8
chr1_219383874_219392054_+	hsa_circ_0111995	hsa_circLYPLAL1_009		LYPLAL1	exon-intergenic	gene,exon,not_annotated,transcript,CDS	GT/AG		4
chr1_219383874_219414650_+	hsa_circ_0111996	hsa_circLYPLAL1_010		LYPLAL1	exon-intergenic	gene,exon,not_annotated,transcript,CDS	GT/AG		2
chr1_21943799_21946543_-				RAP1GAP	exon-exon	gene,UTR,exon,transcript,CDS	GT/AG	311	3
chr1_22007301_22021714_-	hsa_circ_0010523	hsa_circUSP48_045		USP48	exon-exon	transcript,CDS,exon,gene	GT/AG	358	2
chr1_220145411_220152061_-	hsa_circ_0112004	hsa_circEPRS_022		EPRS	exon-exon	gene,transcript,CDS,exon	GT/AG	414	12
chr1_220178590_220180680_-	hsa_circ_0016485	hsa_circEPRS_011		EPRS	exon-exon	gene,exon,UTR,transcript,CDS	GT/AG	458	2
chr1_220179448_220180680_-	hsa_circ_0007739	hsa_circEPRS_010		EPRS	exon-exon	gene,transcript,CDS,exon	GT/AG	345	14
chr1_220191791_220193563_-	hsa_circ_0016487	hsa_circEPRS_006		EPRS	exon-exon	gene,transcript,CDS,exon	GT/AG	379	4
chr1_220205729_220213878_-	hsa_circ_0112014	hsa_circEPRS_001		EPRS	exon-intron	gene,transcript,CDS,exon	GT/AG	749	2
chr1_220275471_220276119_+	hsa_circ_0112021	hsa_circIARS2_002		IARS2	exon-exon	transcript,CDS,exon,gene	GT/AG	400	4
chr1_220276789_220313631_+				IARS2,snoU13	exon-exon	transcript,CDS,exon,gene	GT/AG	1464	2
chr1_22027991_22030111_+				not_annotated	intergenic-intergenic	not_annotated	CT/AC		2
chr1_22027991_22033361_-				USP48	exon-exon	transcript,CDS,exon,gene	GT/AG	764	5
chr1_220287656_220311385_+	hsa_circ_0112028	hsa_circIARS2_010	chr1_185295554_185316054_-	IARS2,snoU13	exon-exon	transcript,CDS,exon,gene	GT/AG	696	2
chr1_220298579_220313631_+				IARS2,snoU13	exon-exon	transcript,CDS,exon,gene	GT/AG	774	4
chr1_220355599_220356273_-	hsa_circ_0016508	hsa_circRAB3GAP2_022		RAB3GAP2	exon-exon	gene,transcript,CDS,exon	GT/AG	312	4
chr1_220363045_220364626_-	hsa_circ_0112050	hsa_circRAB3GAP2_018		RAB3GAP2	exon-exon	gene,transcript,CDS,exon	GT/AG	509	2
chr1_220375618_220445643_-				RAB3GAP2,AURKAPS1	exon-exon	gene,transcript,CDS,exon	GT/AG	865	3
chr1_220386229_220406205_-				RAB3GAP2	exon-exon	gene,transcript,CDS,exon	GT/AG	271	3
chr1_22041882_22050588_-	hsa_circ_0112054	hsa_circUSP48_026	chr4_137621061_137628245_+	USP48	exon-exon	transcript,CDS,exon,gene	GT/AG	513	7
chr1_22047529_22056325_-	hsa_circ_0112058	hsa_circUSP48_019		USP48	exon-exon	transcript,CDS,exon,gene	GT/AG	723	4
chr1_22050391_22084276_+				not_annotated	intergenic-intergenic	not_annotated	CT/AC		4
chr1_22073560_22084276_-	hsa_circ_0010539	hsa_circUSP48_004		USP48	exon-exon	gene,UTR,exon,transcript,CDS	GT/AG	857	3
chr1_22074631_22078108_-	hsa_circ_0002166	hsa_circUSP48_015		USP48	exon-exon	transcript,CDS,exon,gene	GT/AG	243	4
chr1_22074631_22079612_-	hsa_circ_0000029	hsa_circUSP48_010		USP48	exon-exon	transcript,CDS,exon,gene	GT/AG	496	3
chr1_22078000_22084276_-	hsa_circ_0112078	hsa_circUSP48_002		USP48	exon-exon	gene,UTR,exon,transcript,CDS	GT/AG	640	2
chr1_220969985_220978616_-				not_annotated	intergenic-intergenic	not_annotated	CT/AC		2
chr1_220969985_220978616_+	hsa_circ_0112090	hsa_circMARC1_003		MARC1	exon-exon	transcript,CDS,exon,gene	GT/AG	438	3
chr1_22154946_22155327_-				HSPG2	intron-intron	gene,transcript	GT/AG		3
chr1_22165318_22166510_-	hsa_circ_0010635	hsa_circHSPG2_221		HSPG2	exon-exon	gene,transcript,CDS,exon	GT/AG	637	2
chr1_22173847_22175524_-	hsa_circ_0006155	hsa_circHSPG2_198		HSPG2	exon-exon	gene,UTR,exon,transcript,CDS	GT/AG	718	3
chr1_22186059_22188608_-				HSPG2	exon-exon	gene,transcript,CDS,exon	GT/AG	553	2
chr1_22206600_22207995_-	hsa_circ_0010769	hsa_circHSPG2_051		HSPG2	exon-exon	gene,transcript,CDS,exon	GT/AG	689	2
chr1_222805507_222806591_+	hsa_circ_0112099	hsa_circMIA3_004		MIA3	exon-exon	gene,transcript,CDS,exon	GT/AG	308	2
chr1_222805507_222819027_+	hsa_circ_0016531	hsa_circMIA3_005		MIA3	exon-exon	gene,transcript,CDS,exon	GT/AG	440	3
chr1_223437972_223442017_-	hsa_circ_0112120	hsa_circSUSD4_002	mmu_circ_0000128|chr1_182853956_182858610_+	SUSD4	exon-exon	gene,UTR,exon,transcript,CDS	GT/AG	363	2
chr1_2234417_2236024_+	hsa_circ_0007120	hsa_circSKI_002		SKI	exon-exon	transcript,CDS,exon,gene	GT/AG	798	33
chr1_223946972_223959941_+	hsa_circ_0004879	hsa_circCAPN2_012		CAPN2	exon-exon	gene,transcript,CDS,exon	GT/AG	762	3
chr1_223949283_223959941_+				CAPN2	exon-exon	gene,transcript,CDS,exon	GT/AG	550	3
chr1_223985917_223986379_-	hsa_circ_0112123	hsa_circTP53BP2_013		TP53BP2	exon-exon	gene,transcript,CDS,exon	GT/AG	463	2
chr1_223991876_223994649_-	hsa_circ_0003914	hsa_circTP53BP2_008		TP53BP2	exon-exon	gene,UTR,exon,transcript,CDS	GT/AG	277	7
chr1_223991876_223998215_-	hsa_circ_0112125	hsa_circTP53BP2_007		TP53BP2	exon-exon	gene,UTR,exon,stop_codon,transcript,CDS	GT/AG	360	2
chr1_223998133_224006039_-				TP53BP2	exon-exon	gene,exon,UTR,transcript,CDS	GT/AG	329	5
chr1_2240036_2240817_+				SKI	exon-exon	gene,transcript,exon,UTR	CT/AC	782	2
chr1_22400587_22413359_+				CDC42	exon-exon	gene,exon,UTR,transcript,CDS	GT/AG	838	2
chr1_22404922_22413359_-				not_annotated	intergenic-intergenic	not_annotated	CT/AC		5
chr1_22404922_22413359_+	hsa_circ_0005576	hsa_circCDC42_002	mmu_circ_0011319|chr4_137328712_137336129_-	CDC42	exon-exon	gene,exon,UTR,transcript,CDS	GT/AG	536	81
chr1_22404922_22417994_+	hsa_circ_0007604	hsa_circCDC42_003		CDC42	exon-exon	gene,exon,UTR,transcript,CDS	GT/AG	2095	17
chr1_224377279_224378021_+	hsa_circ_0112127	hsa_circDEGS1_001		DEGS1	exon-exon	gene,transcript,CDS,exon	GT/AG	743	8
chr1_224424208_224455835_-	hsa_circ_0112134	hsa_circNVL_026		MIR320B2,NVL	exon-exon	gene,exon,UTR,transcript,CDS	GT/AG	284	6
chr1_224437914_224455835_-	hsa_circ_0000188	hsa_circNVL_025		MIR320B2,NVL	exon-exon	gene,exon,UTR,transcript,CDS	GT/AG	207	2
chr1_224454706_224455835_-				NVL	intron-exon	transcript,CDS,exon,gene	GT/AG	1130	4
chr1_224481969_224488365_-	hsa_circ_0112138	hsa_circNVL_017		NVL	exon-exon	gene,exon,UTR,transcript,CDS	GT/AG	365	2
chr1_224553581_224567357_+	hsa_circ_0112145	hsa_circCNIH4_005		CNIH4	exon-intergenic	gene,exon,not_annotated,transcript,CDS	GT/AG	4115	4
chr1_224585799_224586736_-				MIR4742,WDR26	exon-exon	gene,UTR,exon,transcript,CDS	GT/AG	355	2
chr1_224586701_224607302_-				WDR26	exon-exon	gene,exon,UTR,transcript,CDS	GT/AG	865	2
chr1_224588688_224621462_-				WDR26	exon-exon	gene,exon,UTR,transcript,CDS	GT/AG	1292	4
chr1_224592132_224612356_-	hsa_circ_0006962	hsa_circWDR26_010	chr1_181187605_181203160_-	WDR26	exon-exon	gene,exon,UTR,transcript,CDS	GT/AG	672	2
chr1_224592132_224612356_+				not_annotated	intergenic-intergenic	not_annotated	CT/AC		3
chr1_224605962_224612356_-	hsa_circ_0002322	hsa_circWDR26_007	chr1_181197574_181203160_-	WDR26	exon-exon	gene,exon,UTR,transcript,CDS	GT/AG	392	2
chr1_22503696_22515440_+				not_annotated	intergenic-intergenic	not_annotated	GT/AG		2
chr1_225140372_225156576_-				not_annotated	intergenic-intergenic	not_annotated	CT/AC		3
chr1_225140372_225156576_+	hsa_circ_0016599	hsa_circDNAH14_001		DNAH14	exon-exon	gene,exon,UTR,transcript,CDS	GT/AG	800	34
chr1_225140372_225161855_+	hsa_circ_0016600	hsa_circDNAH14_002		DNAH14	exon-exon	gene,exon,UTR,transcript,CDS	GT/AG	863	14
chr1_225140372_225195246_+	hsa_circ_0016601	hsa_circDNAH14_003		DNAH14	exon-exon	gene,exon,UTR,transcript,CDS	GT/AG	1140	6
chr1_225140372_225211567_+	hsa_circ_0112170	hsa_circDNAH14_004		DNAH14	exon-exon	gene,exon,UTR,transcript,CDS	GT/AG	1391	3
chr1_225140387_225156576_+				DNAH14	exon-exon	gene,exon,UTR,transcript,CDS	GT/AG	1030	2
chr1_225161793_225211567_+				DNAH14	exon-exon	transcript,CDS,exon,gene	GT/AG	591	2
chr1_225195115_225211567_+				DNAH14	exon-exon	transcript,CDS,exon,gene	GT/AG	383	2
chr1_225266909_225284941_+	hsa_circ_0112187	hsa_circDNAH14_041		DNAH14	exon-exon	transcript,CDS,exon,gene	GT/AG	1271	3
chr1_225284820_225311316_+	hsa_circ_0112196	hsa_circDNAH14_056		DNAH14	exon-exon	transcript,CDS,exon,gene	GT/AG	4913	2
chr1_225284820_225355730_+	hsa_circ_0112197	hsa_circDNAH14_057		DNAH14	exon-exon	transcript,CDS,exon,gene	GT/AG	1896	2
chr1_225332099_225340585_+				DNAH14	exon-exon	transcript,CDS,exon,gene	GT/AG	816	2
chr1_225339707_225393881_+				DNAH14	exon-exon	transcript,CDS,exon,gene	GT/AG	1246	2
chr1_225355641_225373127_+	hsa_circ_0112212	hsa_circDNAH14_079		DNAH14	exon-exon	transcript,CDS,exon,gene	GT/AG	225	3
chr1_225372993_225380613_+	hsa_circ_0112217	hsa_circDNAH14_085		DNAH14	exon-exon	transcript,CDS,exon,gene	GT/AG	351	2
chr1_225372993_225394922_-				not_annotated	intergenic-intergenic	not_annotated	CT/AC		2
chr1_225372993_225394922_+	hsa_circ_0112218	hsa_circDNAH14_086		DNAH14	exon-exon	transcript,CDS,exon,gene	GT/AG	904	2
chr1_225372993_225428524_+	hsa_circ_0112219	hsa_circDNAH14_087		DNAH14	exon-exon	transcript,CDS,exon,gene	GT/AG	1213	3
chr1_225600156_225607500_-	hsa_circ_0112227	hsa_circLBR_008		LBR	exon-exon	gene,transcript,CDS,exon	GT/AG	718	5
chr1_225605686_225611791_-				LBR	exon-exon	gene,UTR,exon,transcript,CDS	GT/AG	851	2
chr1_225695653_225702602_-				ENAH	exon-exon	transcript,CDS,exon,gene	GT/AG	625	5
chr1_225706900_225765752_-				ENAH	exon-intron	transcript,CDS,exon,gene	GT/AG		2
chr1_225718256_225755116_-	hsa_circ_0016661	hsa_circENAH_008	mmu_circ_0000126|chr1_181930677_181961919_-	ENAH	exon-exon	transcript,CDS,exon,gene	GT/AG	429	16
chr1_225742608_225755116_-	hsa_circ_0016662	hsa_circENAH_007	mmu_circ_0000127|chr1_181956393_181961919_-	ENAH	exon-exon	transcript,CDS,exon,gene	GT/AG	344	21
chr1_225965637_225977098_+				SRP9	exon-exon	gene,transcript,exon,UTR	GT/AG	536	11
chr1_226065095_226067110_-				TMEM63A	exon-exon	gene,UTR,exon,transcript,CDS	GT/AG	476	4
chr1_226135571_226135822_-				not_annotated	intergenic-intergenic	not_annotated	GT/AG		3
chr1_226175597_226176089_-	hsa_circ_0112235	hsa_circC1orf55_005		SDE2	exon-exon	gene,transcript,CDS,exon	GT/AG	493	2
chr1_226438540_226475498_-	hsa_circ_0112240	hsa_circLIN9_007		LIN9	exon-exon	transcript,CDS,exon,gene	GT/AG	855	5
chr1_226453234_226454033_-	hsa_circ_0016707	hsa_circLIN9_011		LIN9	exon-exon	transcript,CDS,exon,gene	GT/AG	222	4
chr1_226453234_226475498_-	hsa_circ_0112242	hsa_circLIN9_006		LIN9	exon-exon	transcript,CDS,exon,gene	GT/AG	774	10
chr1_226465476_226475498_-	hsa_circ_0016709	hsa_circLIN9_005		LIN9	exon-exon	transcript,CDS,exon,gene	GT/AG	418	4
chr1_226555337_226555899_-				PARP1	intron-intron	transcript,gene	GT/AG		2
chr1_226827258_226836472_+				not_annotated	intergenic-intergenic	not_annotated	CT/AC		3
chr1_227180724_227180909_-				CDC42BPA	exon-exon	transcript,exon,UTR,gene	CT/AC	186	2
chr1_227192695_227204751_-	hsa_circ_0016733	hsa_circCDC42BPA_072		CDC42BPA	exon-exon	transcript,CDS,exon,gene	GT/AG	360	11
chr1_227203781_227213853_-	hsa_circ_0112251	hsa_circCDC42BPA_071		CDC42BPA	exon-exon	transcript,CDS,exon,gene	GT/AG	425	2
chr1_227213756_227223308_-	hsa_circ_0009044	hsa_circCDC42BPA_060		CDC42BPA	exon-exon	transcript,CDS,exon,gene	GT/AG	1331	2
chr1_227218109_227223308_-	hsa_circ_0016738	hsa_circCDC42BPA_058		CDC42BPA	exon-exon	transcript,CDS,exon,gene	GT/AG	639	4
chr1_227279587_227504947_-				RP11-211A18.1,CDC42BPA	exon-exon	gene,UTR,exon,transcript,CDS	GT/AG	2419	5
chr1_227279587_227504947_+				RP11-1B20.1,RP11-211A18.2	intergenic-intergenic	not_annotated	CT/AC		5
chr1_227327277_227335260_-	hsa_circ_0003659	hsa_circCDC42BPA_023		CDC42BPA	exon-exon	transcript,CDS,exon,gene	GT/AG	697	58
chr1_227327277_227335260_+				not_annotated	intergenic-intergenic	not_annotated	CT/AC		2
chr1_227327277_227348337_-	hsa_circ_0112277	hsa_circCDC42BPA_020		CDC42BPA	exon-exon	transcript,CDS,exon,gene	GT/AG	791	6
chr1_227330646_227335260_-	hsa_circ_0112280	hsa_circCDC42BPA_022		CDC42BPA	exon-exon	transcript,CDS,exon,gene	GT/AG	530	2
chr1_227348244_227400920_-	hsa_circ_0112281	hsa_circCDC42BPA_017	chr1_180031504_180061883_+	CDC42BPA	exon-exon	transcript,CDS,exon,gene	GT/AG	423	3
chr1_227348244_227441856_-	hsa_circ_0016752	hsa_circCDC42BPA_007		CDC42BPA	exon-exon	transcript,CDS,exon,gene	GT/AG	515	7
chr1_227381487_227400920_-	hsa_circ_0005322	hsa_circCDC42BPA_016	mmu_circ_0008508|chr1_180031504_180040200_+	CDC42BPA	exon-exon	transcript,CDS,exon,gene	GT/AG	329	5
chr1_227381487_227441856_-	hsa_circ_0016754	hsa_circCDC42BPA_006	mmu_circ_0008505|chr1_179999361_180040200_+	CDC42BPA	exon-exon	transcript,CDS,exon,gene	GT/AG	421	4
chr1_227381487_227441856_+				RP11-211A18.2	intergenic-intergenic	not_annotated	CT/AC		2
chr1_227381487_227504947_-				RP11-211A18.1,CDC42BPA	exon-exon	gene,UTR,exon,transcript,CDS	GT/AG	663	7
chr1_227387258_227504947_-				RP11-211A18.1,CDC42BPA	exon-exon	gene,UTR,exon,transcript,CDS	GT/AG	514	2
chr1_227400837_227504947_-				RP11-211A18.1,CDC42BPA	exon-exon	gene,UTR,exon,transcript,CDS	GT/AG	418	3
chr1_227441765_227504947_-	hsa_circ_0112289	hsa_circCDC42BPA_003		RP11-211A18.1,CDC42BPA	exon-exon	gene,UTR,exon,transcript,CDS	GT/AG	334	3
chr1_227935393_227935934_+	hsa_circ_0016759	hsa_circSNAP47_002		SNAP47	exon-exon	gene,transcript,CDS,exon	GT/AG	542	7
chr1_227935393_227947186_+	hsa_circ_0016760	hsa_circSNAP47_003		SNAP47	exon-exon	gene,transcript,CDS,exon	GT/AG	1033	4
chr1_227946696_227947186_+	hsa_circ_0016762	hsa_circSNAP47_005	mmu_circ_0003156|chr11_59428340_59428813_-	SNAP47	exon-exon	gene,exon,UTR,transcript,CDS	GT/AG	491	4
chr1_22816373_22818026_-				not_annotated	intergenic-intergenic	not_annotated	CT/AC		4
chr1_22816373_22818026_+	hsa_circ_0007418	hsa_circZBTB40_001		ZBTB40	exon-exon	gene,exon,UTR,transcript,CDS	GT/AG	900	29
chr1_228401142_228402799_-				C1orf145	exon-intergenic	gene,exon,not_annotated,transcript,CDS	CT/AC	1658	2
chr1_228401142_228402799_+	hsa_circ_0016771	hsa_circOBSCN_001		OBSCN	exon-exon	gene,UTR,exon,transcript,CDS	GT/AG	840	4
chr1_228401142_228403530_+				OBSCN	exon-exon	gene,UTR,exon,transcript,CDS	GT/AG	1107	3
chr1_228582438_228582953_-	hsa_circ_0112306	hsa_circTRIM11_006		TRIM11	exon-exon	gene,transcript,CDS,exon	GT/AG	516	9
chr1_229422233_229439635_+	hsa_circ_0112309	hsa_circRAB4A_001		RAB4A	exon-exon	gene,UTR,exon,transcript,CDS	GT/AG	721	2
chr1_229422233_229439747_+	hsa_circ_0112310	hsa_circRAB4A_002		RAB4A	exon-exon	gene,UTR,exon,transcript,CDS	GT/AG	833	18
chr1_229431595_229438736_+				RAB4A	exon-exon	gene,UTR,exon,transcript,CDS	GT/AG	442	2
chr1_229586272_229601266_-	hsa_circ_0003896	hsa_circNUP133_052		NUP133	exon-exon	transcript,CDS,exon,gene	GT/AG	981	4
chr1_229593908_229601266_-	hsa_circ_0016794	hsa_circNUP133_050		NUP133	exon-exon	transcript,CDS,exon,gene	GT/AG	781	3
chr1_229596358_229601266_-	hsa_circ_0112328	hsa_circNUP133_049		NUP133	exon-exon	transcript,CDS,exon,gene	GT/AG	645	9
chr1_229599290_229601266_-	hsa_circ_0112329	hsa_circNUP133_048		NUP133	exon-exon	transcript,CDS,exon,gene	GT/AG	486	2
chr1_229602381_229623360_-	hsa_circ_0112333	hsa_circNUP133_030		NUP133	exon-exon	transcript,CDS,exon,gene	GT/AG	1005	3
chr1_229602381_229634053_-	hsa_circ_0112334	hsa_circNUP133_021		NUP133	exon-exon	transcript,CDS,exon,gene	GT/AG	1551	2
chr1_229611385_229623360_-				NUP133	exon-exon	transcript,CDS,exon,gene	GT/AG	657	2
chr1_229613344_229623360_-				NUP133	exon-exon	transcript,CDS,exon,gene	GT/AG	562	3
chr1_229619801_229623360_-				NUP133	exon-exon	transcript,CDS,exon,gene	GT/AG	398	2
chr1_229622118_229623360_-				NUP133	exon-exon	transcript,CDS,exon,gene	GT/AG	306	2
chr1_229625702_229634053_-	hsa_circ_0112340	hsa_circNUP133_016		NUP133	exon-exon	transcript,CDS,exon,gene	GT/AG	546	2
chr1_229631242_229634053_-	hsa_circ_0112341	hsa_circNUP133_015		NUP133	exon-exon	transcript,CDS,exon,gene	GT/AG	398	3
chr1_229665946_229678118_-	hsa_circ_0008717	hsa_circABCB10_009		ABCB10,RNU4-21P	exon-exon	gene,transcript,CDS,exon	GT/AG	724	2
chr1_230798887_230807386_+	hsa_circ_0016867	hsa_circCOG2_009		COG2	exon-exon	gene,exon,UTR,transcript,CDS	GT/AG	599	8
chr1_230798887_230810870_-				not_annotated	intergenic-intergenic	not_annotated	CT/AC		4
chr1_230798887_230810870_+	hsa_circ_0016868	hsa_circCOG2_010		COG2	exon-exon	gene,exon,UTR,transcript,CDS	GT/AG	726	13
chr1_230798887_230814798_+	hsa_circ_0112358	hsa_circCOG2_011		COG2	exon-exon	gene,exon,UTR,transcript,CDS	GT/AG	866	3
chr1_230804422_230810870_+	hsa_circ_0112359	hsa_circCOG2_013		COG2	exon-exon	gene,UTR,exon,transcript,CDS	GT/AG	2717	2
chr1_230979100_230979642_-	hsa_circ_0016873	hsa_circC1orf198_004		C1orf198	exon-exon	gene,UTR,exon,transcript,CDS	GT/AG	543	5
chr1_231064683_231097049_-	hsa_circ_0112369	hsa_circTTC13_008		TTC13	exon-exon	transcript,CDS,exon,gene	GT/AG	1186	2
chr1_231069525_231094045_-				TTC13	exon-exon	gene,exon,UTR,transcript,CDS	GT/AG	617	2
chr1_23107914_23111569_+	hsa_circ_0004085	hsa_circEPHB2_001	mmu_circ_0001284|chr4_136770955_136774644_-	EPHB2	exon-exon	gene,transcript,CDS,exon	GT/AG	750	4
chr1_231079552_231097049_-	hsa_circ_0004531	hsa_circTTC13_005		TTC13	exon-exon	gene,UTR,exon,transcript,CDS	GT/AG	401	18
chr1_231081135_231097049_-	hsa_circ_0000194	hsa_circTTC13_004		TTC13	exon-exon	gene,exon,UTR,transcript,CDS	GT/AG	308	14
chr1_231081135_231097049_+				not_annotated	intergenic-intergenic	not_annotated	CT/AC		2
chr1_231090079_231097049_-	hsa_circ_0000195	hsa_circTTC13_002	mmu_circ_0014674|chr8_124709902_124714283_-	TTC13	exon-exon	gene,exon,UTR,transcript,CDS	GT/AG	242	50
chr1_231090079_231097049_+				not_annotated	intergenic-intergenic	not_annotated	CT/AC		3
chr1_23111186_23111502_+				EPHB2	exon-exon	gene,transcript,CDS,exon	GT/AG	317	3
chr1_231500073_231503382_-	hsa_circ_0112381	hsa_circEGLN1_006		EGLN1	exon-exon	gene,exon,UTR,transcript,CDS	GT/AG	2217	2
chr1_231500073_231509845_-	hsa_circ_0112382	hsa_circEGLN1_004		EGLN1	exon-exon	gene,exon,UTR,transcript,CDS	GT/AG	2474	2
chr1_231501916_231509845_-				EGLN1	exon-exon	gene,exon,UTR,transcript,CDS	GT/AG	631	3
chr1_231506308_231509845_-	hsa_circ_0000196	hsa_circEGLN1_002	chr8_124914016_124915780_-	EGLN1	exon-exon	transcript,CDS,exon,gene	GT/AG	257	10
chr1_231664463_231678357_+				TSNAX-DISC1,TSNAX	exon-exon	gene,exon,UTR,transcript,CDS	GT/AG	482	3
chr1_231672959_231678357_+	hsa_circ_0004834	hsa_circTSNAX-DISC1_001		TSNAX-DISC1,TSNAX	exon-exon	gene,transcript,CDS,exon	GT/AG	246	5
chr1_231696874_231700426_+				TSNAX,TSNAX-DISC1	exon-exon	gene,UTR,exon,stop_codon,transcript,CDS	GT/AG	281	3
chr1_23189530_23191705_+	hsa_circ_0002720	hsa_circEPHB2_002	chr4_136693734_136696154_-	EPHB2	exon-exon	gene,transcript,CDS,exon	GT/AG	492	2
chr1_231930988_231954263_+	hsa_circ_0007848	hsa_circDISC1_004	chr8_125148411_125165181_+	TSNAX-DISC1,DISC1	exon-exon	gene,exon,UTR,transcript,CDS	GT/AG	347	2
chr1_2324647_2335028_+				RER1	exon-exon	transcript,UTR,exon,gene	GT/AG	2976	2
chr1_2324709_2334520_+				RER1	intron-exon	gene,exon,UTR,transcript,CDS	GT/AG	3179	14
chr1_2324709_2335028_+				RER1	intron-exon	transcript,UTR,exon,gene	GT/AG	3687	4
chr1_2327223_2332374_+	hsa_circ_0009377	hsa_circRER1_003	chr4_155076711_155082754_-	RER1	exon-exon	gene,UTR,exon,transcript,CDS	GT/AG	372	4
chr1_2327223_2333781_+	hsa_circ_0009378	hsa_circRER1_004	chr4_155075588_155082754_-	RER1	exon-exon	gene,UTR,exon,transcript,CDS	GT/AG	508	2
chr1_2327223_2334520_+				RER1	exon-exon	gene,UTR,exon,transcript,CDS	GT/AG	665	6
chr1_2327223_2335028_-				not_annotated	intergenic-intergenic	not_annotated	CT/AC		3
chr1_2327223_2335028_+	hsa_circ_0112401	hsa_circRER1_005		RER1	exon-exon	transcript,UTR,exon,gene	GT/AG	1173	15
chr1_2328555_2332374_+				RER1	exon-exon	transcript,CDS,exon,gene	GT/AG	284	4
chr1_233091303_233092189_+	hsa_circ_0112403	hsa_circNTPCR_002	chr8_125736067_125737419_+	NTPCR	exon-exon	transcript,CDS,exon,gene	GT/AG	260	3
chr1_233190014_233231609_-	hsa_circ_0016938	hsa_circPCNXL2_096	chr8_125785271_125808108_-	PCNXL2	exon-exon	gene,UTR,exon,transcript,CDS	GT/AG	514	4
chr1_233190014_233297109_-				PCNXL2	exon-exon	gene,UTR,exon,transcript,CDS	GT/AG	2884	3
chr1_233225807_233231609_-	hsa_circ_0005994	hsa_circPCNXL2_094	chr8_125801460_125808108_-	PCNXL2	exon-exon	gene,UTR,exon,transcript,CDS	GT/AG	239	11
chr1_233225807_233275601_-	hsa_circ_0112411	hsa_circPCNXL2_089	chr8_125801460_125818810_-	PCNXL2	exon-exon	gene,UTR,exon,transcript,CDS	GT/AG	559	3
chr1_233225807_233297109_-	hsa_circ_0006803	hsa_circPCNXL2_085		PCNXL2	exon-exon	gene,UTR,exon,transcript,CDS	GT/AG	803	2
chr1_233248545_233297109_-	hsa_circ_0016952	hsa_circPCNXL2_084		PCNXL2	intron-exon	gene,exon,UTR,transcript,CDS	GT/AG		2
chr1_233296029_233314921_-	hsa_circ_0016960	hsa_circPCNXL2_076		PCNXL2	exon-exon	gene,exon,UTR,transcript,CDS	GT/AG	451	2
chr1_233296029_233344435_-	hsa_circ_0006635	hsa_circPCNXL2_064		PCNXL2	exon-exon	gene,exon,UTR,transcript,CDS	GT/AG	826	2
chr1_233313548_233344435_-	hsa_circ_0001958	hsa_circPCNXL2_063		PCNXL2	exon-exon	gene,exon,UTR,transcript,CDS	GT/AG	582	6
chr1_233313548_233353930_-	hsa_circ_0016964	hsa_circPCNXL2_056		PCNXL2	exon-exon	gene,exon,UTR,transcript,CDS	GT/AG	769	2
chr1_233313548_233372726_-	hsa_circ_0016965	hsa_circPCNXL2_038		PCNXL2	exon-exon	gene,exon,UTR,transcript,CDS	GT/AG	1051	7
chr1_233334685_233344356_-	hsa_circ_0112419	hsa_circPCNXL2_068	chr8_125850282_125855282_-	PCNXL2	exon-exon	gene,exon,UTR,transcript,CDS	GT/AG	296	2
chr1_233334685_233344435_-	hsa_circ_0005223	hsa_circPCNXL2_062	chr8_125850282_125855361_-	PCNXL2	exon-exon	gene,exon,UTR,transcript,CDS	GT/AG	375	16
chr1_233334685_233353930_-	hsa_circ_0016969	hsa_circPCNXL2_055		PCNXL2	exon-exon	gene,exon,UTR,transcript,CDS	GT/AG	562	3
chr1_233334685_233372726_-	hsa_circ_0000198	hsa_circPCNXL2_037		PCNXL2	exon-exon	gene,exon,UTR,transcript,CDS	GT/AG	844	21
chr1_233344264_233372726_-	hsa_circ_0006415	hsa_circPCNXL2_036		PCNXL2	exon-exon	gene,UTR,exon,transcript,CDS	GT/AG	641	10
chr1_233344264_233395090_-				PCNXL2	exon-exon	gene,UTR,exon,transcript,CDS	GT/AG	2346	2
chr1_233353645_233363117_-	hsa_circ_0003314	hsa_circPCNXL2_045		PCNXL2	exon-exon	gene,exon,UTR,transcript,CDS	GT/AG	333	27
chr1_233353645_233372726_-	hsa_circ_0016979	hsa_circPCNXL2_035		PCNXL2	exon-exon	gene,exon,UTR,transcript,CDS	GT/AG	469	8
chr1_233372591_233388534_-	hsa_circ_0016991	hsa_circPCNXL2_022		PCNXL2	exon-exon	gene,UTR,exon,transcript,CDS	GT/AG	524	6
chr1_233386485_233388534_-				PCNXL2	exon-exon	gene,UTR,exon,transcript,CDS	GT/AG	388	2
chr1_2334800_2335034_+				RER1	exon-exon	gene,transcript,UTR,exon	GT/AG	235	3
chr1_233482188_233490757_+	hsa_circ_0112427	hsa_circKIAA1804_001	chr8_125924017_125927706_+	MLK4	exon-exon	transcript,CDS,exon,gene	GT/AG	506	10
chr1_233482188_233498039_+	hsa_circ_0112428	hsa_circKIAA1804_002		MLK4	exon-exon	transcript,CDS,exon,gene	GT/AG	747	6
chr1_233489553_233498039_+	hsa_circ_0112430	hsa_circKIAA1804_005		MLK4	exon-exon	transcript,CDS,exon,gene	GT/AG	566	2
chr1_23356962_23366927_+	hsa_circ_0112433	hsa_circKDM1A_004		KDM1A	exon-intron	gene,transcript,CDS,exon	GT/AG		5
chr1_23356962_23370979_-				RP1-184J9.2	intron-intron	gene,transcript	CT/AC		3
chr1_23356962_23370979_+	hsa_circ_0112434	hsa_circKDM1A_005		KDM1A,MIR3115	exon-exon	gene,transcript,CDS,exon	GT/AG	226	5
chr1_23356962_23377013_+	hsa_circ_0009061	hsa_circKDM1A_006		KDM1A,MIR3115	exon-exon	gene,transcript,CDS,exon	GT/AG	360	55
chr1_23356962_23385660_+	hsa_circ_0007822	hsa_circKDM1A_008		KDM1A,MIR3115	exon-exon	gene,transcript,CDS,exon	GT/AG	816	23
chr1_23370920_23385660_+	hsa_circ_0008831	hsa_circKDM1A_016		KDM1A	exon-exon	gene,transcript,CDS,exon	GT/AG	650	2
chr1_233767150_233773180_+				KCNK1	intron-exon	transcript,exon,gene	GT/AG		5
chr1_23376880_23384058_+	hsa_circ_0010808	hsa_circKDM1A_021	chr4_136570457_136577204_-	KDM1A	exon-exon	gene,transcript,CDS,exon	GT/AG	495	3
chr1_23376880_23385660_-				MIR4419A,RP1-184J9.2	intron-intron	gene,transcript	CT/AC		3
chr1_23376880_23385660_+	hsa_circ_0003889	hsa_circKDM1A_022	mmu_circ_0011312|chr4_136568572_136577204_-	KDM1A	exon-exon	gene,transcript,CDS,exon	GT/AG	590	20
chr1_233802341_233802736_+				KCNK1	exon-exon	transcript,CDS,exon,gene	GT/AG	396	2
chr1_23380254_23384058_+	hsa_circ_0010811	hsa_circKDM1A_025	mmu_circ_0011313|chr4_136570457_136574103_-	KDM1A	exon-exon	gene,transcript,CDS,exon	GT/AG	361	3
chr1_23381562_23384058_+	hsa_circ_0010815	hsa_circKDM1A_031	chr4_136570457_136573165_-	KDM1A	exon-exon	gene,transcript,CDS,exon	GT/AG	282	3
chr1_23381562_23385660_+				KDM1A	exon-exon	gene,transcript,CDS,exon	GT/AG	377	2
chr1_23381562_23395644_+	hsa_circ_0003685	hsa_circKDM1A_032		KDM1A	exon-exon	gene,transcript,CDS,exon	GT/AG	623	2
chr1_23395554_23399896_+				KDM1A	exon-exon	gene,transcript,CDS,exon	GT/AG	430	2
chr1_23397718_23398690_+	hsa_circ_0010835	hsa_circKDM1A_057		KDM1A	exon-exon	gene,transcript,CDS,exon	GT/AG	209	6
chr1_234573021_234608557_-				TARBP1	exon-exon	transcript,CDS,exon,gene	GT/AG	1301	2
chr1_234582549_234586312_-	hsa_circ_0112468	hsa_circTARBP1_021		TARBP1	exon-exon	transcript,CDS,exon,gene	GT/AG	412	3
chr1_234586174_234599680_-	hsa_circ_0112471	hsa_circTARBP1_013		TARBP1	exon-exon	transcript,CDS,exon,gene	GT/AG	560	2
chr1_234586174_234608557_-	hsa_circ_0112472	hsa_circTARBP1_004		TARBP1	exon-exon	transcript,CDS,exon,gene	GT/AG	930	5
chr1_234596007_234607003_-				TARBP1	exon-exon	transcript,CDS,exon,gene	GT/AG	506	2
chr1_235316021_235318427_-	hsa_circ_0017041	hsa_circRBM34_002		RBM34,ARID4B	exon-exon	gene,UTR,exon,transcript,CDS	GT/AG	292	9
chr1_235367810_235368086_-				ARID4B	intron-intron	gene,transcript	CT/AC		2
chr1_235386481_235392700_-	hsa_circ_0112492	hsa_circARID4B_018		ARID4B	exon-exon	gene,transcript,CDS,exon	GT/AG	323	4
chr1_235386481_235397807_-				ARID4B	exon-exon	gene,transcript,CDS,exon	GT/AG	480	2
chr1_235403628_235424067_-	hsa_circ_0112499	hsa_circARID4B_003		ARID4B	exon-exon	gene,transcript,CDS,exon	GT/AG	579	3
chr1_235409735_235424067_-	hsa_circ_0112500	hsa_circARID4B_002		ARID4B	exon-exon	gene,transcript,CDS,exon	GT/AG	440	4
chr1_235505023_235506198_+	hsa_circ_0112504	hsa_circGGPS1_004		GGPS1	exon-exon	gene,exon,UTR,transcript,CDS	GT/AG	944	6
chr1_235582788_235597595_+	hsa_circ_0006021	hsa_circTBCE_008	chr13_14008614_14014823_-	RP11-293G6__A.3,TBCE	exon-exon	gene,transcript,CDS,exon	GT/AG	366	9
chr1_235599060_235600789_+	hsa_circ_0112512	hsa_circTBCE_019		TBCE	exon-exon	gene,transcript,CDS,exon	GT/AG	379	2
chr1_235600637_235605197_+	hsa_circ_0112514	hsa_circTBCE_023		TBCE	exon-exon	gene,transcript,CDS,exon	GT/AG	376	2
chr1_235613555_235658138_-				B3GALNT2	exon-exon	transcript,CDS,exon,gene	GT/AG	2097	3
chr1_235618871_235647831_-	hsa_circ_0112519	hsa_circB3GALNT2_017		B3GALNT2	exon-exon	transcript,CDS,exon,gene	GT/AG	790	3
chr1_235628953_235647831_-	hsa_circ_0112522	hsa_circB3GALNT2_015		B3GALNT2	exon-exon	gene,exon,UTR,transcript,CDS	GT/AG	480	9
chr1_235628953_235658138_-	hsa_circ_0017065	hsa_circB3GALNT2_009		B3GALNT2	exon-exon	gene,exon,UTR,transcript,CDS	GT/AG	729	20
chr1_235628953_235658138_+				not_annotated	intergenic-intergenic	not_annotated	CT/AC		4
chr1_235628953_235659618_-				B3GALNT2	exon-exon	gene,exon,UTR,transcript,CDS	GT/AG	852	3
chr1_235634164_235647831_-	hsa_circ_0017067	hsa_circB3GALNT2_014		B3GALNT2	exon-exon	gene,exon,UTR,transcript,CDS	GT/AG	401	2
chr1_235634164_235658138_-	hsa_circ_0017069	hsa_circB3GALNT2_008		B3GALNT2	exon-exon	gene,exon,UTR,transcript,CDS	GT/AG	650	6
chr1_235634164_235658138_+				not_annotated	intergenic-intergenic	not_annotated	CT/AC		4
chr1_235634164_235659618_-	hsa_circ_0017070	hsa_circB3GALNT2_004		B3GALNT2	exon-exon	gene,exon,UTR,transcript,CDS	GT/AG	2130	2
chr1_235643370_235647831_-	hsa_circ_0017071	hsa_circB3GALNT2_013		B3GALNT2	exon-exon	gene,exon,UTR,transcript,CDS	GT/AG	290	5
chr1_235643370_235658138_-	hsa_circ_0002343	hsa_circB3GALNT2_007	mmu_circ_0004491|chr13_13966309_13980696_+	B3GALNT2	exon-exon	gene,exon,UTR,transcript,CDS	GT/AG	539	40
chr1_235643370_235658138_+				not_annotated	intergenic-intergenic	not_annotated	CT/AC		5
chr1_235643370_235659618_-	hsa_circ_0017073	hsa_circB3GALNT2_003		B3GALNT2	exon-exon	gene,exon,UTR,transcript,CDS	GT/AG	2019	2
chr1_23566502_23594980_-				not_annotated	intergenic-intergenic	not_annotated	GT/AG		3
chr1_235746486_235747148_-				GNG4	intron-exon	gene,transcript,exon,UTR	GT/AG	663	2
chr1_235850249_235860572_-	hsa_circ_0017078	hsa_circLYST_038	chr13_13751942_13759476_+	LYST	exon-exon	transcript,CDS,exon,gene	GT/AG	426	4
chr1_235956803_235964397_+				not_annotated	intergenic-intergenic	not_annotated	CT/AC		2
chr1_235963620_235964397_-	hsa_circ_0017092	hsa_circLYST_007		LYST	exon-exon	transcript,CDS,exon,gene	GT/AG	294	3
chr1_235993526_235996967_-	hsa_circ_0005899	hsa_circLYST_002	chr13_13613841_13616745_+	LYST	exon-exon	gene,UTR,exon,transcript,CDS	GT/AG	289	4
chr1_236332006_236343328_+	hsa_circ_0112550	hsa_circGPR137B_002		GPR137B	exon-exon	gene,transcript,CDS,exon	GT/AG	423	2
chr1_236332006_236347206_+	hsa_circ_0112551	hsa_circGPR137B_003		GPR137B	exon-exon	gene,transcript,CDS,exon	GT/AG	552	2
chr1_236341714_236347206_+	hsa_circ_0004595	hsa_circGPR137B_008		GPR137B	exon-exon	gene,exon,UTR,transcript,CDS	GT/AG	502	2
chr1_236727798_236730176_-				HEATR1	exon-exon	gene,transcript,CDS,exon	GT/AG	522	2
chr1_236734651_236735854_-				HEATR1	exon-exon	gene,transcript,CDS,exon	GT/AG	385	2
chr1_236966728_236979843_+	hsa_circ_0112598	hsa_circMTR_002		MTR	exon-exon	gene,UTR,exon,transcript,CDS	GT/AG	730	2
chr1_236969444_236979843_-				not_annotated	intergenic-intergenic	not_annotated	CT/AC		2
chr1_236969444_236979843_+	hsa_circ_0004039	hsa_circMTR_011		MTR	exon-exon	gene,UTR,exon,transcript,CDS	GT/AG	515	19
chr1_236998847_237026854_+	hsa_circ_0112609	hsa_circMTR_034		MTR	exon-exon	gene,transcript,CDS,exon	GT/AG	1217	2
chr1_237013644_237016388_+	hsa_circ_0017160	hsa_circMTR_039		MTR	exon-exon	gene,transcript,CDS,exon	GT/AG	438	3
chr1_237023133_237026854_+	hsa_circ_0003929	hsa_circMTR_042	chr13_12212387_12216899_-	MTR	exon-exon	gene,transcript,CDS,exon	GT/AG	452	4
chr1_239841486_239927708_+				CHRM3	exon-intron	transcript,UTR,exon,gene	GT/AG		2
chr1_24077335_24079008_+				TCEB3	exon-exon	gene,transcript,CDS,exon	GT/AG	1298	4
chr1_24130890_24147083_-	hsa_circ_0004014	hsa_circHMGCL_005		HMGCL	exon-exon	gene,exon,UTR,transcript,CDS	GT/AG	816	2
chr1_24140680_24147083_-	hsa_circ_0003757	hsa_circHMGCL_002		HMGCL	exon-exon	gene,exon,UTR,transcript,CDS	GT/AG	437	6
chr1_2415887_2422774_+				PLCH2	exon-exon	gene,transcript,CDS,exon	GT/AG	1014	4
chr1_24171997_24172663_-				FUCA1	exon-exon	gene,exon,UTR,transcript,CDS	GT/AG	449	4
chr1_242045218_242048809_+	hsa_circ_0112736	hsa_circEXO1_005		EXO1	exon-exon	gene,transcript,CDS,exon	GT/AG	296	3
chr1_242060261_242073019_+				not_annotated	intergenic-intergenic	not_annotated	GT/AG		4
chr1_243362362_243388623_-	hsa_circ_0009111	hsa_circCEP170_005		CEP170	exon-exon	gene,UTR,exon,transcript,CDS	GT/AG	672	2
chr1_243433407_243449699_+	hsa_circ_0112749	hsa_circSDCCAG8_007		SDCCAG8	exon-exon	transcript,CDS,exon,gene	GT/AG	479	2
chr1_243433407_243456521_+	hsa_circ_0112750	hsa_circSDCCAG8_008		SDCCAG8	exon-exon	transcript,CDS,exon,gene	GT/AG	608	3
chr1_243433407_243471479_+	hsa_circ_0112752	hsa_circSDCCAG8_010		SDCCAG8	exon-exon	transcript,CDS,exon,gene	GT/AG	862	2
chr1_243456393_243471479_+	hsa_circ_0007442	hsa_circSDCCAG8_016	chr1_176840284_176845369_+	SDCCAG8	exon-exon	transcript,CDS,exon,gene	GT/AG	383	2
chr1_243468015_243493994_-				not_annotated	intergenic-intergenic	not_annotated	CT/AC		2
chr1_243579004_243589860_+	hsa_circ_0017241	hsa_circSDCCAG8_031	mmu_circ_0008471|chr1_176946107_176955923_+	SDCCAG8	exon-exon	gene,transcript,CDS,exon	GT/AG	369	3
chr1_243675626_243716245_-				AKT3	exon-exon	gene,transcript,CDS,exon	GT/AG	406	2
chr1_243675626_243736350_-	hsa_circ_0002240	hsa_circAKT3_048	mmu_circ_0008474|chr1_177031649_177067333_-	AKT3	exon-exon	gene,transcript,CDS,exon	GT/AG	658	5
chr1_243675626_244006584_-				AKT3,FABP7P1,AKT3-IT1,RP11-370K11.1	exon-exon	gene,UTR,exon,transcript,CDS	GT/AG	1466	3
chr1_243708812_243727150_-	hsa_circ_0112771	hsa_circAKT3_051	mmu_circ_0008475|chr1_177043774_177059462_-	AKT3	exon-exon	gene,transcript,CDS,exon	GT/AG	432	11
chr1_243708812_243736350_-	hsa_circ_0000199	hsa_circAKT3_047	mmu_circ_0000116|chr1_177043774_177067333_-	AKT3	exon-exon	gene,transcript,CDS,exon	GT/AG	555	70
chr1_243708812_243736350_+				RP11-269F20.1	intergenic-intergenic	not_annotated	CT/AC		3
chr1_243708812_243778463_-	hsa_circ_0112773	hsa_circAKT3_043		AKT3	exon-exon	gene,transcript,CDS,exon	GT/AG	690	8
chr1_243708812_243859018_-				AKT3,FABP7P1	exon-exon	gene,transcript,CDS,exon	GT/AG	1205	22
chr1_243708812_244006584_-	hsa_circ_0017242	hsa_circAKT3_012		AKT3,FABP7P1,AKT3-IT1,RP11-370K11.1	exon-exon	gene,UTR,exon,transcript,CDS	GT/AG	1363	24
chr1_243716031_243736350_-	hsa_circ_0112775	hsa_circAKT3_046	mmu_circ_0008476|chr1_177050037_177067333_-	AKT3	exon-exon	gene,transcript,CDS,exon	GT/AG	467	7
chr1_243716031_243859018_-				AKT3,FABP7P1	exon-exon	gene,transcript,CDS,exon	GT/AG	1117	2
chr1_243716031_244006584_-				AKT3,FABP7P1,AKT3-IT1,RP11-370K11.1	exon-exon	gene,UTR,exon,transcript,CDS	GT/AG	1275	8
chr1_243727022_243736350_-	hsa_circ_0112779	hsa_circAKT3_045	chr1_177059333_177067333_-	AKT3	exon-exon	gene,transcript,CDS,exon	GT/AG	252	3
chr1_243727022_243778463_-	hsa_circ_0112780	hsa_circAKT3_041	chr1_177059333_177080266_-	AKT3	exon-exon	gene,transcript,CDS,exon	GT/AG	387	2
chr1_243727022_243859018_-	hsa_circ_0017243	hsa_circAKT3_025	mmu_circ_0008477|chr1_177059333_177131096_-	AKT3,FABP7P1	exon-exon	gene,transcript,CDS,exon	GT/AG	902	4
chr1_243727022_244006584_-	hsa_circ_0017244	hsa_circAKT3_011	chr1_177059333_177248881_-	AKT3,FABP7P1,AKT3-IT1,RP11-370K11.1	exon-exon	gene,UTR,exon,transcript,CDS	GT/AG	1060	14
chr1_243736228_243859018_-	hsa_circ_0017247	hsa_circAKT3_024		AKT3,FABP7P1	exon-exon	gene,transcript,CDS,exon	GT/AG	773	3
chr1_243736228_244006584_-	hsa_circ_0017248	hsa_circAKT3_010	chr1_177067210_177248881_-	AKT3,FABP7P1,AKT3-IT1,RP11-370K11.1	exon-exon	gene,UTR,exon,transcript,CDS	GT/AG	931	16
chr1_243776973_243801044_-	hsa_circ_0006696	hsa_circAKT3_033	chr1_177078773_177097098_-	AKT3,FABP7P1	exon-exon	gene,transcript,CDS,exon	GT/AG	267	6
chr1_243776973_243828185_-	hsa_circ_0017250	hsa_circAKT3_027		AKT3,FABP7P1	exon-exon	gene,transcript,CDS,exon	GT/AG	524	9
chr1_243776973_243828185_+				not_annotated	intergenic-intergenic	not_annotated	CT/AC		2
chr1_243776973_243859018_-	hsa_circ_0017251	hsa_circAKT3_023	mmu_circ_0008480|chr1_177078773_177131096_-	AKT3,FABP7P1	exon-exon	gene,transcript,CDS,exon	GT/AG	650	16
chr1_243776973_244006584_-	hsa_circ_0017252	hsa_circAKT3_009	chr1_177078773_177248881_-	AKT3,FABP7P1,AKT3-IT1,RP11-370K11.1	exon-exon	gene,UTR,exon,transcript,CDS	GT/AG	808	33
chr1_243800913_243859018_-	hsa_circ_0112791	hsa_circAKT3_021	mmu_circ_0008482|chr1_177096966_177131096_-	AKT3	exon-exon	gene,transcript,CDS,exon	GT/AG	515	7
chr1_243800913_244006584_-	hsa_circ_0017253	hsa_circAKT3_008		AKT3,RP11-370K11.1,AKT3-IT1	exon-exon	gene,UTR,exon,transcript,CDS	GT/AG	673	21
chr1_243809195_244006584_-	hsa_circ_0017254	hsa_circAKT3_007	chr1_177102961_177248881_-	AKT3,RP11-370K11.1,AKT3-IT1	exon-exon	gene,UTR,exon,transcript,CDS	GT/AG	541	5
chr1_243828074_243905345_-				AKT3,RP11-370K11.1	exon-intron	gene,transcript,CDS,exon	GT/AG		3
chr1_243828074_244006584_-				AKT3,RP11-370K11.1,AKT3-IT1	exon-exon	gene,UTR,exon,transcript,CDS	GT/AG	396	9
chr1_243846499_244006584_-				AKT3,RP11-370K11.1,AKT3-IT1	intron-exon	gene,transcript,exon,UTR	GT/AG		11
chr1_243858893_243859018_-	hsa_circ_0112798	hsa_circAKT3_017		AKT3	exon-exon	gene,transcript,CDS,exon	GT/AG	126	2
chr1_243858893_244006584_-	hsa_circ_0004649	hsa_circAKT3_006	chr1_177130970_177248881_-	AKT3,RP11-370K11.1,AKT3-IT1	exon-exon	gene,UTR,exon,transcript,CDS	GT/AG	284	39
chr1_243858893_244006584_+				not_annotated	intergenic-intergenic	not_annotated	CT/AC		6
chr1_2442117_2445905_-				PANK4	exon-exon	gene,exon,UTR,transcript,CDS	GT/AG	564	2
chr1_244572014_244581054_-	hsa_circ_0112807	hsa_circRP11-518L10.2_004		ADSS,RP11-518L10.5	exon-exon	gene,exon,UTR,transcript,CDS	GT/AG	1300	3
chr1_244572787_244587689_-				ADSS,RP11-518L10.5	exon-exon	gene,UTR,exon,transcript,CDS	GT/AG	1066	2
chr1_244574589_244581054_-	hsa_circ_0017263	hsa_circADSS_011		ADSS	exon-exon	gene,transcript,CDS,exon	GT/AG	373	3
chr1_244849899_244855322_-				not_annotated	intergenic-intergenic	not_annotated	CT/AC		4
chr1_245018726_245020158_-	hsa_circ_0017273	hsa_circHNRNPU_010		HNRNPU,HNRNPU-AS1	exon-exon	gene,transcript,CDS,exon	GT/AG	738	2
chr1_245020900_245022676_-	hsa_circ_0112825	hsa_circHNRNPU_007		HNRNPU	exon-exon	transcript,CDS,exon,gene	GT/AG	597	2
chr1_2450788_2451239_-				PANK4	intron-intron	gene,transcript	GT/AG		2
chr1_245093019_245094167_-				not_annotated	intergenic-intergenic	not_annotated	GT/AG		3
chr1_245152416_245180628_+	hsa_circ_0112827	hsa_circEFCAB2_001		EFCAB2	intron-exon	transcript,CDS,exon,gene	GT/AG		2
chr1_245165423_245185598_+	hsa_circ_0006983	hsa_circEFCAB2_003		EFCAB2	exon-intron	transcript,CDS,exon,gene	GT/AG		6
chr1_245180544_245246990_+	hsa_circ_0112831	hsa_circEFCAB2_008		RNU6-1089P,RNU6-999P,EFCAB2	exon-exon	transcript,CDS,exon,gene	GT/AG	348	3
chr1_246078832_246093239_-	hsa_circ_0005090	hsa_circSMYD3_023	mmu_circ_0000121|chr1_179086323_179094402_-	SMYD3	exon-exon	gene,UTR,exon,transcript,CDS	GT/AG	282	3
chr1_246350045_246370761_-	hsa_circ_0112843	hsa_circU6_002		SMYD3,RNU6-1283P	exon-intron	transcript,exon,UTR,gene	GT/AG		3
chr1_246490503_246498776_-	hsa_circ_0017306	hsa_circSMYD3_010	mmu_circ_0008497|chr1_179405282_179411785_-	SMYD3	exon-exon	transcript,CDS,exon,gene	GT/AG	303	9
chr1_24661135_24664593_+				GRHL3	exon-exon	gene,exon,UTR,transcript,CDS	GT/AG	748	2
chr1_24666158_24669515_+				GRHL3	exon-exon	gene,exon,UTR,transcript,CDS	GT/AG	467	2
chr1_246704240_246714604_-	hsa_circ_0112849	hsa_circTFB2M_011		TFB2M	exon-exon	gene,exon,UTR,transcript,CDS	GT/AG	579	4
chr1_246711847_246720836_-	hsa_circ_0112854	hsa_circTFB2M_002		TFB2M	exon-exon	gene,exon,UTR,transcript,CDS	GT/AG	456	4
chr1_246754814_246755243_-				not_annotated	intergenic-intergenic	not_annotated	CT/AC		3
chr1_246754814_246755243_+	hsa_circ_0017310	hsa_circCNST_002	chr1_179579337_179579768_+	CNST	exon-exon	gene,exon,UTR,transcript,CDS	GT/AG	430	31
chr1_246784731_246797889_+	hsa_circ_0017311	hsa_circCNST_004		CNST	exon-exon	transcript,CDS,exon,gene	GT/AG	439	3
chr1_246890194_246903603_+	hsa_circ_0112861	hsa_circSCCPDH_003		SCCPDH	exon-exon	transcript,CDS,exon,gene	GT/AG	324	2
chr1_246890194_246907427_+	hsa_circ_0112862	hsa_circSCCPDH_004		SCCPDH	exon-exon	transcript,CDS,exon,gene	GT/AG	374	4
chr1_247024201_247025455_-	hsa_circ_0017324	hsa_circAHCTF1_032		AHCTF1	exon-exon	transcript,CDS,exon,gene	GT/AG	592	3
chr1_247039339_247040604_-	hsa_circ_0006097	hsa_circAHCTF1_026		AHCTF1	exon-exon	transcript,CDS,exon,gene	GT/AG	428	15
chr1_247039339_247051819_-	hsa_circ_0017331	hsa_circAHCTF1_021		AHCTF1	exon-exon	transcript,CDS,exon,gene	GT/AG	944	8
chr1_247067251_247081679_-				AHCTF1	exon-exon	gene,UTR,exon,transcript,CDS	GT/AG	973	2
chr1_247076534_247081679_-				AHCTF1	exon-exon	gene,UTR,exon,transcript,CDS	GT/AG	563	23
chr1_247151423_247163376_-	hsa_circ_0112876	hsa_circZNF695_001		ZNF670,ZNF695	exon-exon	gene,exon,UTR,transcript,CDS	GT/AG	391	2
chr1_247302018_247323115_-	hsa_circ_0002802	hsa_circZNF124_010		ZNF124	exon-exon	gene,exon,UTR,transcript,CDS	GT/AG	1733	5
chr1_247318868_247323115_-	hsa_circ_0002922	hsa_circZNF124_009		ZNF124	intron-exon	transcript,CDS,exon,gene	GT/AG	1840	206
chr1_247318868_247323169_-	hsa_circ_0112878	hsa_circZNF124_005		ZNF124	intron-exon	transcript,exon,gene	GT/AG	1894	8
chr1_247319708_247323115_-	hsa_circ_0112879	hsa_circZNF124_008		ZNF124	exon-exon	gene,UTR,exon,transcript,CDS	GT/AG	1186	295
chr1_247319708_247323115_+				not_annotated	intergenic-intergenic	not_annotated	CT/AC		14
chr1_247319708_247323169_-	hsa_circ_0112880	hsa_circZNF124_004		ZNF124	exon-exon	transcript,UTR,exon,gene	GT/AG	1054	13
chr1_247319708_247323169_+				not_annotated	intergenic-intergenic	not_annotated	CT/AC		2
chr1_247319787_247323115_-				ZNF124	exon-exon	gene,UTR,exon,transcript,CDS	GT/AG	1107	2
chr1_247320134_247323115_-				ZNF124	exon-exon	transcript,CDS,exon,gene	GT/AG	760	2
chr1_247320302_247323115_-	hsa_circ_0005667	hsa_circZNF124_007		ZNF124	exon-exon	transcript,CDS,exon,gene	GT/AG	406	37
chr1_247320302_247323115_+				not_annotated	intergenic-intergenic	not_annotated	CT/AC		4
chr1_247320386_247323115_-				ZNF124	exon-exon	transcript,CDS,exon,gene	GT/AG	508	6
chr1_247322308_247323115_-	hsa_circ_0017348	hsa_circZNF124_006		ZNF124	exon-exon	transcript,CDS,exon,gene	GT/AG	188	3
chr1_247322308_247323115_+				not_annotated	intergenic-intergenic	not_annotated	CT/AC		3
chr1_247471777_247473758_-	hsa_circ_0112885	hsa_circZNF496_001		ZNF496	exon-exon	gene,transcript,CDS,exon	GT/AG	355	4
chr1_24766662_24771734_+	hsa_circ_0010909	hsa_circNIPAL3_003		NIPAL3	exon-exon	gene,exon,UTR,transcript,CDS	GT/AG	301	3
chr1_247909505_247921249_+				RP11-634B7.4	exon-intergenic	not_annotated,gene,transcript,exon	GT/AG		2
chr1_24840804_24841057_+	hsa_circ_0003553	hsa_circRCAN3_001		RCAN3	exon-exon	gene,exon,UTR,transcript,CDS	GT/AG	254	40
chr1_24840804_24857881_+	hsa_circ_0112890	hsa_circRCAN3_002		RCAN3	exon-exon	gene,exon,UTR,transcript,CDS	GT/AG	428	3
chr1_24857708_24859744_+	hsa_circ_0004802	hsa_circRCAN3_004	chr4_135418379_135420419_-	RCAN3	exon-exon	transcript,CDS,exon,gene	GT/AG	346	6
chr1_249151666_249152026_-				ZNF692	exon-exon	gene,exon,UTR,transcript,CDS	GT/AG	361	2
chr1_25124233_25153607_+	hsa_circ_0005609	hsa_circCLIC4_001	chr4_135223463_135238971_-	CLIC4	exon-exon	transcript,CDS,exon,gene	GT/AG	343	3
chr1_2549959_2551460_-				MMEL1	intron-intron	gene,transcript	CT/AC		2
chr1_25568865_25570715_-				C1orf63	exon-exon	gene,exon,UTR,transcript,CDS	GT/AG	1007	2
chr1_25570041_25570715_-				C1orf63	exon-exon	gene,exon,UTR,transcript,CDS	GT/AG	675	2
chr1_25666965_25678184_+	hsa_circ_0007054	hsa_circTMEM50A_002		RNU6-1171P,TMEM50A	exon-exon	gene,exon,UTR,transcript,CDS	GT/AG	287	4
chr1_25784882_25785383_+	hsa_circ_0112909	hsa_circTMEM57_014		TMEM57	exon-exon	transcript,CDS,exon,gene	GT/AG	502	3
chr1_25880413_25883758_+				LDLRAP1	exon-exon	transcript,CDS,exon,gene	GT/AG	371	6
chr1_26157396_26164045_-				AUNIP,RP1-317E23.7	intergenic-exon	gene,exon,not_annotated,transcript,CDS	GT/AG	3237	2
chr1_26161513_26164045_-				AUNIP	exon-exon	transcript,CDS,exon,gene	GT/AG	967	3
chr1_26299049_26303264_-	hsa_circ_0112923	hsa_circPAFAH2_007		PAFAH2	exon-exon	gene,transcript,CDS,exon	GT/AG	418	2
chr1_26566253_26570809_+	hsa_circ_0010971	hsa_circCEP85_001		CEP85	exon-exon	gene,exon,UTR,transcript,CDS	GT/AG	230	2
chr1_26566253_26586293_+	hsa_circ_0010972	hsa_circCEP85_002		CEP85	exon-exon	gene,exon,UTR,transcript,CDS	GT/AG	1363	4
chr1_26581662_26582356_+	hsa_circ_0002135	hsa_circCEP85_007		CEP85	exon-exon	gene,transcript,CDS,exon	GT/AG	695	10
chr1_26581662_26586293_+	hsa_circ_0002868	hsa_circCEP85_009		CEP85	exon-exon	gene,transcript,CDS,exon	GT/AG	1133	5
chr1_26584088_26586293_-				not_annotated	intergenic-intergenic	not_annotated	CT/AC		6
chr1_26584088_26586293_+	hsa_circ_0000033	hsa_circCEP85_013		CEP85	exon-exon	gene,transcript,CDS,exon	GT/AG	438	32
chr1_26594974_26596105_+	hsa_circ_0112926	hsa_circCEP85_016	chr4_134148009_134148761_-	CEP85	exon-exon	gene,transcript,CDS,exon	GT/AG	308	5
chr1_26610998_26611954_-				UBXN11	exon-exon	transcript,CDS,exon,gene	GT/AG	957	3
chr1_26611955_26623486_-				UBXN11	exon-exon	gene,UTR,exon,transcript,CDS	GT/AG	510	3
chr1_26620696_26624553_+				not_annotated	intergenic-intergenic	not_annotated	CT/AC		2
chr1_26654700_26655364_-				AIM1L	exon-exon	transcript,CDS,exon,gene	GT/AG	264	7
chr1_26759382_26786635_+				DHDDS	exon-exon	gene,UTR,exon,transcript,CDS	GT/AG	1546	4
chr1_26769222_26774151_+				DHDDS	exon-exon	gene,UTR,exon,transcript,CDS	GT/AG	362	2
chr1_26772807_26774151_+	hsa_circ_0000034	hsa_circDHDDS_006		DHDDS	exon-exon	gene,exon,UTR,transcript,CDS	GT/AG	219	5
chr1_26772807_26786635_+	hsa_circ_0011000	hsa_circDHDDS_009	chr4_133980123_133992580_-	DHDDS	exon-exon	gene,exon,UTR,transcript,CDS	GT/AG	442	8
chr1_26780100_26789924_-				RP3-476K8.3,RP3-476K8.4	intergenic-exon	not_annotated,gene,transcript,exon	GT/AG		2
chr1_27056142_27059283_-				not_annotated	intergenic-intergenic	not_annotated	CT/AC		3
chr1_27056142_27059283_+	hsa_circ_0008494	hsa_circARID1A_002	mmu_circ_0001283|chr4_133719536_133723051_-	ARID1A	exon-exon	gene,UTR,exon,transcript,CDS	GT/AG	783	86
chr1_27057643_27059283_+	hsa_circ_0011014	hsa_circARID1A_005		ARID1A	exon-exon	gene,transcript,CDS,exon	GT/AG	570	2
chr1_27087347_27089776_+	hsa_circ_0006913	hsa_circARID1A_008		ARID1A	exon-exon	gene,transcript,CDS,exon	GT/AG	812	5
chr1_27120604_27121705_+				PIGV	exon-exon	gene,exon,UTR,transcript,CDS	GT/AG	1102	3
chr1_27120604_27121725_+	hsa_circ_0011022	hsa_circPIGV_002		PIGV	exon-exon	gene,exon,UTR,transcript,CDS	GT/AG	1122	3
chr1_27175099_27180316_+				ZDHHC18	exon-exon	gene,transcript,CDS,exon	GT/AG	653	2
chr1_27223792_27224216_-	hsa_circ_0011032	hsa_circGPATCH3_001		GPATCH3	exon-exon	transcript,CDS,exon,gene	GT/AG	425	6
chr1_27432376_27436268_-	hsa_circ_0007283	hsa_circSLC9A1_003		SLC9A1	exon-exon	gene,UTR,exon,transcript,CDS	GT/AG	672	6
chr1_27440282_27440777_-	hsa_circ_0112938	hsa_circSLC9A1_002		SLC9A1	intron-exon	transcript,CDS,exon,gene	GT/AG	496	3
chr1_27440282_27440777_+				not_annotated	intergenic-intergenic	not_annotated	CT/AC		5
chr1_27440317_27440777_-	hsa_circ_0002380	hsa_circSLC9A1_001	chr4_133411836_133412297_+	SLC9A1	exon-exon	transcript,CDS,exon,gene	GT/AG	461	7
chr1_27673912_27674503_+				SYTL1	exon-exon	gene,transcript,CDS,exon	GT/AG	268	3
chr1_27741327_27755443_-	hsa_circ_0011075	hsa_circWASF2_005		WASF2	exon-exon	gene,UTR,exon,transcript,CDS	GT/AG	711	4
chr1_27994737_27995857_-	hsa_circ_0002470	hsa_circIFI6_002		IFI6	exon-exon	gene,UTR,exon,transcript,CDS	GT/AG	354	3
chr1_28116073_28138779_+	hsa_circ_0112943	hsa_circSTX12_004		STX12	exon-exon	gene,transcript,CDS,exon	GT/AG	458	3
chr1_28165210_28169841_-				not_annotated	intergenic-intergenic	not_annotated	CT/AC		2
chr1_28167525_28169841_+	hsa_circ_0011095	hsa_circPPP1R8_003		PPP1R8	exon-exon	gene,exon,UTR,transcript,CDS	GT/AG	366	2
chr1_28304885_28330930_-				EYA3,RP11-460I13.6	exon-exon	transcript,CDS,exon,gene	GT/AG	732	3
chr1_28315046_28330930_-	hsa_circ_0112948	hsa_circEYA3_026		EYA3,RP11-460I13.6	exon-exon	transcript,CDS,exon,gene	GT/AG	631	11
chr1_28337458_28343750_-	hsa_circ_0011115	hsa_circEYA3_019	chr4_132689704_132694883_+	EYA3	exon-exon	transcript,CDS,exon,gene	GT/AG	410	4
chr1_28337817_28338222_-	hsa_circ_0112951	hsa_circEYA3_023		EYA3	intron-intron	transcript,gene	GT/AG	406	3
chr1_28354300_28369161_-	hsa_circ_0011117	hsa_circEYA3_012		RN7SL559P,EYA3	exon-exon	gene,UTR,exon,transcript,CDS	GT/AG	422	3
chr1_28422440_28422819_-				SPCS2P4	exon-exon	transcript,exon,gene	GT/AG		14
chr1_28601336_28605752_+				SESN2	exon-exon	gene,transcript,CDS,exon	GT/AG	336	7
chr1_28733921_28785769_+	hsa_circ_0112966	hsa_circPHACTR4_005		PHACTR4,RP1-308E4.1	exon-exon	gene,UTR,exon,transcript,CDS	GT/AG	256	3
chr1_28785596_28786803_+	hsa_circ_0112967	hsa_circPHACTR4_006		PHACTR4	exon-exon	gene,transcript,CDS,exon	GT/AG	255	4
chr1_28785596_28793279_+				PHACTR4	exon-exon	gene,transcript,CDS,exon	GT/AG	807	2
chr1_28800066_28800663_+	hsa_circ_0002909	hsa_circPHACTR4_010		PHACTR4	exon-exon	gene,transcript,CDS,exon	GT/AG	598	4
chr1_28800066_28802803_+	hsa_circ_0000038	hsa_circPHACTR4_011		PHACTR4	exon-exon	gene,transcript,CDS,exon	GT/AG	783	6
chr1_28800066_28807116_+	hsa_circ_0011137	hsa_circPHACTR4_012		PHACTR4	exon-exon	gene,transcript,CDS,exon	GT/AG	937	13
chr1_28817463_28819603_+	hsa_circ_0112976	hsa_circPHACTR4_026		PHACTR4	exon-exon	gene,transcript,CDS,exon	GT/AG	277	2
chr1_28824566_28825138_+				PHACTR4	exon-exon	gene,transcript,exon,UTR	CT/AC	573	2
chr1_28835531_28835880_+				SNHG3,RCC1	exon-exon	transcript,exon,gene	GT/AG		2
chr1_28887145_28887910_+	hsa_circ_0011153	hsa_circTRNAU1AP_003		TRNAU1AP	exon-exon	transcript,CDS,exon,gene	GT/AG	301	3
chr1_28893806_28898412_+				TRNAU1AP	exon-exon	transcript,CDS,exon,gene	GT/AG	317	2
chr1_28931884_28948677_-	hsa_circ_0011159	hsa_circTAF12_003		TAF12	exon-exon	gene,UTR,exon,transcript,CDS	GT/AG	534	7
chr1_28939759_28948677_-	hsa_circ_0011160	hsa_circTAF12_002		TAF12	exon-exon	gene,UTR,exon,transcript,CDS	GT/AG	445	3
chr1_28944465_28948677_-	hsa_circ_0011162	hsa_circTAF12_001		TAF12	exon-exon	gene,UTR,exon,transcript,CDS	GT/AG	330	2
chr1_29010095_29018221_-				not_annotated	intergenic-intergenic	not_annotated	CT/AC		2
chr1_29010095_29018221_+	hsa_circ_0112984	hsa_circGMEB1_001		SCARNA24,GMEB1	exon-exon	gene,UTR,exon,transcript,CDS	GT/AG	396	5
chr1_29010095_29023596_+	hsa_circ_0011163	hsa_circGMEB1_002		SCARNA24,GMEB1	exon-exon	gene,UTR,exon,transcript,CDS	GT/AG	658	2
chr1_29010095_29030841_+	hsa_circ_0112985	hsa_circGMEB1_003		SCARNA24,GMEB1	exon-exon	gene,UTR,exon,transcript,CDS	GT/AG	928	4
chr1_29010098_29023596_+				SCARNA24,GMEB1	exon-exon	gene,UTR,exon,transcript,CDS	GT/AG	655	2
chr1_29016616_29030841_+	hsa_circ_0112990	hsa_circGMEB1_008		GMEB1	exon-exon	transcript,CDS,exon,gene	GT/AG	740	2
chr1_29018097_29023596_+				GMEB1	exon-exon	transcript,CDS,exon,gene	GT/AG	387	2
chr1_29019454_29030841_-				not_annotated	intergenic-intergenic	not_annotated	CT/AC		2
chr1_29068915_29070498_+	hsa_circ_0000039	hsa_circYTHDF2_003	chr4_132204131_132205715_-	YTHDF2	exon-exon	gene,exon,UTR,transcript,CDS	GT/AG	1584	19
chr1_29313943_29314417_+	hsa_circ_0011167	hsa_circEPB41_003		EPB41	exon-exon	gene,exon,UTR,transcript,CDS	GT/AG	475	7
chr1_29313943_29323831_+	hsa_circ_0011168	hsa_circEPB41_005	mmu_circ_0011276|chr4_132000199_132007438_-	EPB41	exon-exon	gene,exon,UTR,transcript,CDS	GT/AG	873	4
chr1_29319842_29323831_+	hsa_circ_0011172	hsa_circEPB41_011	mmu_circ_0011275|chr4_132000199_132003794_-	EPB41	exon-exon	gene,exon,UTR,transcript,CDS	GT/AG	318	5
chr1_29319842_29344954_+	hsa_circ_0000041	hsa_circEPB41_012		EPB41	exon-exon	gene,exon,UTR,transcript,CDS	GT/AG	656	2
chr1_29356912_29365938_+				EPB41	exon-exon	transcript,CDS,exon,gene	GT/AG	512	5
chr1_29362338_29365938_+	hsa_circ_0000042	hsa_circEPB41_017	chr4_131974683_131975635_-	EPB41	exon-exon	transcript,CDS,exon,gene	GT/AG	271	23
chr1_29362338_29379824_+	hsa_circ_0011173	hsa_circEPB41_018		EPB41	exon-exon	transcript,CDS,exon,gene	GT/AG	480	3
chr1_29422667_29424447_+	hsa_circ_0113008	hsa_circEPB41_025		EPB41	intron-exon	transcript,CDS,exon,gene	GT/AG	1781	11
chr1_29474592_29475738_-	hsa_circ_0113012	hsa_circSRSF4_009		SRSF4	exon-exon	gene,exon,UTR,transcript,CDS	GT/AG	1147	8
chr1_29474592_29481321_-				SRSF4	exon-exon	gene,exon,UTR,transcript,CDS	GT/AG	1351	2
chr1_29474592_29481422_-	hsa_circ_0113013	hsa_circSRSF4_008		SRSF4	exon-exon	gene,exon,UTR,transcript,CDS	GT/AG	1452	9
chr1_29475521_29487029_-				SRSF4	exon-exon	gene,exon,UTR,transcript,CDS	GT/AG	779	2
chr1_29475521_29495150_-				SRSF4	exon-exon	gene,exon,UTR,transcript,CDS	GT/AG		2
chr1_29481208_29481422_-	hsa_circ_0006602	hsa_circSRSF4_006		SRSF4	exon-exon	gene,UTR,exon,transcript,CDS	GT/AG	215	35
chr1_29485886_29493424_-				SRSF4	exon-exon	gene,exon,UTR,transcript,CDS	GT/AG		2
chr1_29542517_29543324_-	hsa_circ_0011191	hsa_circMECR_005		MECR	exon-exon	gene,UTR,exon,transcript,CDS	GT/AG	357	2
chr1_29601960_29602268_+				PTPRU	exon-exon	transcript,CDS,exon,gene	GT/AG	309	3
chr1_29605524_29606653_+				PTPRU	exon-exon	transcript,CDS,exon,gene	GT/AG	415	2
chr1_29609188_29611381_+				PTPRU	exon-exon	transcript,CDS,exon,gene	GT/AG	450	11
chr1_29637256_29639218_+				PTPRU	exon-exon	transcript,CDS,exon,gene	GT/AG	407	3
chr1_3102689_3103038_+				PRDM16	exon-exon	transcript,CDS,exon,gene	GT/AG	350	4
chr1_31409490_31440157_-	hsa_circ_0011217	hsa_circPUM1_046		PUM1,SNORD103B	exon-exon	gene,exon,UTR,transcript,CDS	GT/AG	1790	2
chr1_31413998_31423108_-	hsa_circ_0011219	hsa_circPUM1_059		PUM1,SNORD103B	exon-exon	gene,exon,UTR,transcript,CDS	GT/AG	521	2
chr1_31422974_31447649_-				PUM1,SNORD85	exon-exon	gene,exon,UTR,transcript,CDS	GT/AG	1502	2
chr1_31425081_31440157_-				PUM1	exon-exon	gene,exon,UTR,transcript,CDS	GT/AG	1076	2
chr1_31437521_31454252_-	hsa_circ_0011240	hsa_circPUM1_032	mmu_circ_0011257|chr4_130741462_130754178_+	PUM1,SNORD85	exon-exon	gene,UTR,exon,transcript,CDS	GT/AG	1165	4
chr1_31438829_31441339_-				PUM1,SNORD85	exon-exon	transcript,CDS,exon,gene	GT/AG	580	2
chr1_31465237_31468067_-	hsa_circ_0000043	hsa_circPUM1_021	mmu_circ_0011253|chr4_130727997_130730548_+	PUM1	exon-exon	gene,UTR,exon,transcript,CDS	GT/AG	438	76
chr1_31465237_31468067_+				not_annotated	intergenic-intergenic	not_annotated	CT/AC		2
chr1_31465237_31479946_-	hsa_circ_0006636	hsa_circPUM1_019		PUM1	exon-exon	gene,UTR,exon,transcript,CDS	GT/AG	723	11
chr1_31465237_31479949_-	hsa_circ_0000044	hsa_circPUM1_016	mmu_circ_0001273|chr4_130718153_130730548_+	PUM1	exon-exon	gene,UTR,exon,transcript,CDS	GT/AG	726	37
chr1_31465237_31501711_-	hsa_circ_0011253	hsa_circPUM1_012	mmu_circ_0011249|chr4_130701041_130730548_+	PUM1	exon-exon	gene,UTR,exon,transcript,CDS	GT/AG	795	2
chr1_31467966_31468047_-				PUM1	exon-exon	gene,exon,UTR,transcript,CDS	GT/AG	82	2
chr1_31478700_31479946_-	hsa_circ_0113028	hsa_circPUM1_018	mmu_circ_0001274|chr4_130718156_130719351_+	PUM1	exon-exon	gene,exon,UTR,transcript,CDS	GT/AG	285	3
chr1_31478700_31479949_-	hsa_circ_0004949	hsa_circPUM1_015	mmu_circ_0001272|chr4_130718153_130719351_+	PUM1	exon-exon	gene,exon,UTR,transcript,CDS	GT/AG	288	26
chr1_31478700_31479949_+				not_annotated	intergenic-intergenic	not_annotated	CT/AC		3
chr1_31501643_31532424_-	hsa_circ_0113029	hsa_circPUM1_007	mmu_circ_0001271|chr4_130668924_130701110_+	PUM1	exon-exon	gene,exon,UTR,transcript,CDS	GT/AG	443	6
chr1_31527245_31532424_-	hsa_circ_0113030	hsa_circPUM1_006		PUM1	intron-exon	gene,exon,UTR,transcript,CDS	GT/AG		2
chr1_31528160_31532424_-	hsa_circ_0113031	hsa_circPUM1_005		PUM1	exon-exon	gene,exon,UTR,transcript,CDS	GT/AG	4265	15
chr1_31528160_31532424_+				not_annotated	intergenic-intergenic	not_annotated	CT/AC		2
chr1_31532051_31532424_-	hsa_circ_0000045	hsa_circPUM1_004	mmu_circ_0001270|chr4_130668924_130669298_+	PUM1	exon-exon	gene,UTR,exon,transcript,CDS	GT/AG	374	35
chr1_31532051_31532424_+				not_annotated	intergenic-intergenic	not_annotated	CT/AC		6
chr1_31740718_31754343_-	hsa_circ_0011263	hsa_circSNRNP40_008		SNRNP40	exon-exon	transcript,CDS,exon,gene	GT/AG	389	4
chr1_31740718_31764853_-	hsa_circ_0011264	hsa_circSNRNP40_007		SNRNP40	exon-exon	transcript,CDS,exon,gene	GT/AG	649	5
chr1_31742005_31764853_-	hsa_circ_0007391	hsa_circSNRNP40_006		SNRNP40	exon-exon	transcript,CDS,exon,gene	GT/AG	587	3
chr1_31782891_31811895_+	hsa_circ_0007617	hsa_circZCCHC17_002		ZCCHC17	exon-exon	gene,UTR,exon,transcript,CDS	GT/AG	372	3
chr1_31810022_31821821_-				RP11-266K22.2	exon-intergenic	not_annotated,transcript,exon,gene	CT/AC		7
chr1_31810022_31821821_+	hsa_circ_0007249	hsa_circZCCHC17_008	mmu_circ_0011237|chr4_130327192_130338584_-	ZCCHC17	exon-exon	transcript,CDS,exon,gene	GT/AG	440	25
chr1_31810022_31837403_+				ZCCHC17	exon-exon	gene,UTR,exon,transcript,CDS	GT/AG	1043	2
chr1_31819487_31821821_-				RP11-266K22.2	exon-intergenic	not_annotated,transcript,exon,gene	CT/AC		2
chr1_31819487_31821821_+	hsa_circ_0113036	hsa_circZCCHC17_011	mmu_circ_0001269|chr4_130327192_130329674_-	ZCCHC17	exon-exon	transcript,CDS,exon,gene	GT/AG	325	3
chr1_31896540_31899670_+	hsa_circ_0011279	hsa_circSERINC2_007		SERINC2	exon-exon	transcript,CDS,exon,gene	GT/AG	741	2
chr1_32001870_32002164_+				not_annotated	intergenic-intergenic	not_annotated	GT/AG		2
chr1_32207225_32207818_-				BAI2	exon-exon	transcript,CDS,exon,gene	GT/AG	435	2
chr1_32375639_32385259_-	hsa_circ_0011335	hsa_circPTP4A2_007	mmu_circ_0011232|chr4_129838977_129846539_+	PTP4A2,RP11-84A19.4	exon-exon	gene,exon,UTR,transcript,CDS	GT/AG	988	2
chr1_32377297_32385259_-	hsa_circ_0004893	hsa_circPTP4A2_006		PTP4A2,RP11-84A19.4	exon-exon	gene,UTR,exon,transcript,CDS	GT/AG	913	3
chr1_32381492_32385259_-	hsa_circ_0005067	hsa_circPTP4A2_005		PTP4A2,RP11-84A19.4	exon-exon	transcript,UTR,exon,gene	GT/AG	786	4
chr1_32381496_32385259_-	hsa_circ_0007364	hsa_circPTP4A2_004	chr4_129838977_129842762_+	PTP4A2,RP11-84A19.4	exon-exon	gene,UTR,exon,transcript,CDS	GT/AG	782	146
chr1_32381496_32385259_+				not_annotated	intergenic-intergenic	not_annotated	CT/AC		3
chr1_32384571_32385259_-	hsa_circ_0011338	hsa_circPTP4A2_003		PTP4A2,RP11-84A19.4	exon-exon	gene,UTR,exon,transcript,CDS	GT/AG	689	9
chr1_32495899_32497241_-				not_annotated	intergenic-intergenic	not_annotated	CT/AC		4
chr1_32495899_32498935_+	hsa_circ_0007777	hsa_circKHDRBS1_001		KHDRBS1	exon-exon	transcript,CDS,exon,gene	GT/AG	389	12
chr1_32495899_32499000_+				KHDRBS1	exon-intron	transcript,CDS,exon,gene	GT/AG	454	3
chr1_32495899_32502644_-				not_annotated	intergenic-intergenic	not_annotated	CT/AC		3
chr1_32495899_32504220_+	hsa_circ_0003446	hsa_circKHDRBS1_003		KHDRBS1	exon-exon	transcript,CDS,exon,gene	GT/AG	793	3
chr1_32495899_32505174_-				not_annotated	intergenic-intergenic	not_annotated	CT/AC		2
chr1_32495899_32510991_+	hsa_circ_0004289	hsa_circKHDRBS1_004		KHDRBS1	exon-exon	transcript,CDS,exon,gene	GT/AG	3716	5
chr1_32498789_32510991_+				KHDRBS1	exon-exon	transcript,CDS,exon,gene	GT/AG	3474	2
chr1_32502511_32504220_+	hsa_circ_0007231	hsa_circKHDRBS1_010		KHDRBS1	exon-exon	transcript,CDS,exon,gene	GT/AG	404	16
chr1_32502511_32505174_-				not_annotated	intergenic-intergenic	not_annotated	CT/AC		5
chr1_32502511_32505174_+	hsa_circ_0002467	hsa_circKHDRBS1_011		KHDRBS1	exon-exon	transcript,CDS,exon,gene	GT/AG	463	17
chr1_32503436_32505174_+	hsa_circ_0113045	hsa_circKHDRBS1_014		KHDRBS1	exon-exon	transcript,CDS,exon,gene	GT/AG	412	2
chr1_32540552_32566163_+	hsa_circ_0011344	hsa_circTMEM39B_001		TMEM39B,MIR5585	exon-exon	gene,exon,UTR,transcript,CDS	GT/AG	1232	2
chr1_32620189_32625132_+	hsa_circ_0113047	hsa_circKPNA6_004		KPNA6	exon-exon	gene,exon,UTR,transcript,CDS	GT/AG	554	2
chr1_32627548_32632897_+				KPNA6	exon-exon	gene,exon,UTR,transcript,CDS	GT/AG	597	2
chr1_32627648_32627936_+				KPNA6	intron-intron	transcript,gene	GT/AG		5
chr1_32628836_32632897_+	hsa_circ_0003880	hsa_circKPNA6_012		KPNA6	exon-exon	gene,UTR,exon,transcript,CDS	GT/AG	333	4
chr1_32657912_32658901_+	hsa_circ_0011363	hsa_circTXLNA_011		TXLNA	exon-exon	gene,transcript,CDS,exon	GT/AG	288	3
chr1_32689635_32690076_+	hsa_circ_0011377	hsa_circEIF3I_008		EIF3I	exon-exon	gene,transcript,CDS,exon	GT/AG	154	4
chr1_32694100_32694809_+	hsa_circ_0004240	hsa_circEIF3I_026		EIF3I	exon-exon	gene,transcript,CDS,exon	GT/AG	275	2
chr1_32790080_32793278_+	hsa_circ_0011401	hsa_circHDAC1_002		HDAC1	exon-exon	gene,exon,UTR,transcript,CDS	GT/AG	356	3
chr1_32792540_32793278_+	hsa_circ_0005339	hsa_circHDAC1_004		HDAC1	exon-exon	gene,exon,UTR,transcript,CDS	GT/AG	281	5
chr1_33058532_33059355_+	hsa_circ_0011422	hsa_circZBTB8A_008		ZBTB8A,RP1-27O5.3	exon-exon	gene,exon,UTR,start_codon,transcript,CDS	GT/AG	824	6
chr1_33085161_33100393_-				ZBTB8OS	intron-exon	transcript,CDS,exon,gene	GT/AG	2709	4
chr1_33093109_33100393_-	hsa_circ_0011424	hsa_circZBTB8OS_004	chr4_129340727_129344248_+	ZBTB8OS	exon-exon	gene,exon,UTR,transcript,CDS	GT/AG	320	7
chr1_33097428_33099711_-	hsa_circ_0113063	hsa_circZBTB8OS_006		ZBTB8OS	exon-exon	transcript,CDS,exon,gene	GT/AG	296	4
chr1_33097428_33099711_+				not_annotated	intergenic-intergenic	not_annotated	CT/AC		2
chr1_33097428_33100393_-	hsa_circ_0113064	hsa_circZBTB8OS_003	chr4_129340727_129343173_+	ZBTB8OS	exon-exon	transcript,CDS,exon,gene	GT/AG	283	9
chr1_33097428_33100393_+				not_annotated	intergenic-intergenic	not_annotated	CT/AC		2
chr1_33133826_33138502_+	hsa_circ_0008672	hsa_circRBBP4_005	mmu_circ_0011224|chr4_129317647_129322869_-	RBBP4	exon-exon	gene,exon,UTR,transcript,CDS	GT/AG	902	2
chr1_33145500_33145846_-				SYNC	intergenic-exon	gene,UTR,exon,not_annotated,transcript	CT/AC	347	2
chr1_33244983_33246746_-	hsa_circ_0113068	hsa_circYARS_019		YARS	exon-exon	transcript,CDS,exon,gene	GT/AG	434	5
chr1_33244983_33248140_-	hsa_circ_0000047	hsa_circYARS_016		YARS	exon-exon	transcript,CDS,exon,gene	GT/AG	570	4
chr1_33251963_33256855_-	hsa_circ_0113069	hsa_circYARS_012		YARS	exon-exon	transcript,CDS,exon,gene	GT/AG	315	3
chr1_33276192_33276658_-	hsa_circ_0113072	hsa_circYARS_003	mmu_circ_0011221|chr4_129196829_129197288_+	YARS	exon-exon	transcript,CDS,exon,gene	GT/AG	323	17
chr1_33290914_33295668_+	hsa_circ_0011450	hsa_circS100PBP_002	mmu_circ_0001264|chr4_129178240_129183717_-	S100PBP	exon-exon	gene,exon,UTR,transcript,CDS	GT/AG	1143	4
chr1_33290914_33318767_+	hsa_circ_0011451	hsa_circS100PBP_003		S100PBP	exon-exon	gene,exon,UTR,transcript,CDS	GT/AG	1231	4
chr1_33407853_33411229_-	hsa_circ_0011456	hsa_circRNF19B_012		RNF19B	exon-exon	gene,transcript,CDS,exon	GT/AG	464	2
chr1_33413823_33415375_-	hsa_circ_0000048	hsa_circRNF19B_003	chr4_129071736_129073643_+	RNF19B	exon-exon	gene,transcript,CDS,exon	GT/AG	351	60
chr1_33413823_33415375_+				not_annotated	intergenic-intergenic	not_annotated	CT/AC		8
chr1_33478808_33480195_-	hsa_circ_0011462	hsa_circAK2_003		AK2	exon-exon	gene,exon,UTR,transcript,CDS	GT/AG	269	2
chr1_33625289_33625545_-	hsa_circ_0113081	hsa_circTRIM62_001		TRIM62	exon-exon	transcript,CDS,exon,gene	GT/AG	257	3
chr1_33790270_33800960_-				MIR3605,PHC2	exon-intron	gene,transcript,exon,UTR	GT/AG	2422	4
chr1_3383732_3396477_+				ARHGEF16	exon-exon	gene,exon,UTR,transcript,CDS	GT/AG	1860	2
chr1_35250905_35251885_+				GJB3	exon-exon	gene,UTR,exon,transcript,CDS	CT/AC	981	2
chr1_3549962_3555386_-				WRAP73	exon-exon	gene,transcript,CDS,exon	GT/AG	583	2
chr1_35559515_35576048_-				not_annotated	intergenic-intergenic	not_annotated	CT/AC		2
chr1_35559515_35576048_+	hsa_circ_0113137	hsa_circZMYM1_004		ZMYM1	exon-exon	gene,UTR,exon,transcript,CDS	GT/AG	1035	2
chr1_35562918_35576048_+	hsa_circ_0004320	hsa_circZMYM1_012		ZMYM1	exon-exon	transcript,CDS,exon,gene	GT/AG	792	3
chr1_35569896_35570370_+	hsa_circ_0113143	hsa_circZMYM1_015		ZMYM1	exon-exon	transcript,CDS,exon,gene	GT/AG	388	6
chr1_35569896_35576048_+	hsa_circ_0003730	hsa_circZMYM1_016		ZMYM1	exon-exon	transcript,CDS,exon,gene	GT/AG	542	3
chr1_35824526_35827390_-				ZMYM4-AS1	exon-intron	gene,transcript,exon	CT/AC		2
chr1_35824526_35827390_+	hsa_circ_0011536	hsa_circZMYM4_006	mmu_circ_0001261|chr4_126923063_126926023_-	ZMYM4	exon-exon	gene,exon,UTR,transcript,CDS	GT/AG	755	47
chr1_35824526_35827867_+	hsa_circ_0113155	hsa_circZMYM4_007		ZMYM4	exon-intron	gene,exon,UTR,transcript,CDS	GT/AG	1232	2
chr1_35835630_35836228_+				ZMYM4	exon-exon	transcript,CDS,exon,gene	GT/AG	341	3
chr1_35846860_35847359_+	hsa_circ_0002043	hsa_circZMYM4_015	chr4_126910789_126911284_-	ZMYM4	exon-exon	transcript,CDS,exon,gene	GT/AG	388	13
chr1_35846860_35854683_+	hsa_circ_0000051	hsa_circZMYM4_017	mmu_circ_0011177|chr4_126904396_126911284_-	ZMYM4	exon-exon	transcript,CDS,exon,gene	GT/AG	1255	20
chr1_35846860_35855699_+	hsa_circ_0011542	hsa_circZMYM4_018	chr4_126902542_126911284_-	ZMYM4	exon-exon	transcript,CDS,exon,gene	GT/AG	1406	4
chr1_35851043_35854683_+	hsa_circ_0113165	hsa_circZMYM4_031		ZMYM4	exon-exon	transcript,CDS,exon,gene	GT/AG	867	2
chr1_35854511_35855699_+	hsa_circ_0011555	hsa_circZMYM4_039		ZMYM4	exon-exon	transcript,CDS,exon,gene	GT/AG	324	6
chr1_35862153_35865177_+	hsa_circ_0113174	hsa_circZMYM4_049		ZMYM4	exon-exon	transcript,CDS,exon,gene	GT/AG	617	3
chr1_35870624_35871069_+	hsa_circ_0113176	hsa_circZMYM4_051		ZMYM4	exon-exon	transcript,CDS,exon,gene	GT/AG	268	4
chr1_35870624_35873760_+	hsa_circ_0113177	hsa_circZMYM4_052	chr4_126877628_126882611_-	ZMYM4	exon-exon	transcript,CDS,exon,gene	GT/AG	420	4
chr1_35879573_35881315_+	hsa_circ_0004709	hsa_circZMYM4_056	mmu_circ_0011169|chr4_126868716_126870294_-	ZMYM4	exon-exon	transcript,CDS,exon,gene	GT/AG	361	19
chr1_35879573_35885285_-				not_annotated	intergenic-intergenic	not_annotated	CT/AC		4
chr1_35881067_35881315_+	hsa_circ_0011558	hsa_circZMYM4_057		ZMYM4	exon-exon	transcript,CDS,exon,gene	GT/AG	249	2
chr1_35936464_35944813_-	hsa_circ_0011571	hsa_circKIAA0319L_007	chr4_126814255_126823741_+	KIAA0319L	exon-exon	gene,exon,UTR,transcript,CDS	GT/AG	447	7
chr1_35940406_35944813_-	hsa_circ_0011572	hsa_circKIAA0319L_006	mmu_circ_0011166|chr4_126814255_126816474_+	KIAA0319L	exon-exon	gene,exon,UTR,transcript,CDS	GT/AG	349	3
chr1_35944567_35944813_-	hsa_circ_0004660	hsa_circKIAA0319L_005		KIAA0319L	exon-exon	gene,UTR,exon,transcript,CDS	GT/AG	247	3
chr1_3598897_3624355_+				TP73	exon-exon	gene,UTR,exon,transcript,CDS	GT/AG	829	8
chr1_3599624_3599744_+				TP73	exon-exon	transcript,CDS,exon,gene	GT/AG	121	2
chr1_36204737_36212593_-	hsa_circ_0011585	hsa_circCLSPN_011		CLSPN	exon-exon	transcript,CDS,exon,gene	GT/AG	803	4
chr1_36204737_36212593_+				RP11-435D7.3	intergenic-intergenic	not_annotated	CT/AC		2
chr1_36208742_36212593_-	hsa_circ_0011587	hsa_circCLSPN_010		CLSPN	exon-exon	transcript,CDS,exon,gene	GT/AG	516	6
chr1_36211052_36212593_-	hsa_circ_0011588	hsa_circCLSPN_009		CLSPN	exon-exon	transcript,CDS,exon,gene	GT/AG	339	5
chr1_36213508_36214205_-	hsa_circ_0003352	hsa_circCLSPN_006		CLSPN	exon-exon	transcript,CDS,exon,gene	GT/AG	355	8
chr1_36213508_36219537_-				CLSPN	exon-exon	transcript,CDS,exon,gene	GT/AG	1048	2
chr1_36282483_36292436_+	hsa_circ_0003986	hsa_circEIF2C4_003		AGO4	exon-exon	transcript,CDS,exon,gene	GT/AG	829	3
chr1_36282483_36301594_+	hsa_circ_0011597	hsa_circEIF2C4_005		AGO4	exon-exon	transcript,CDS,exon,gene	GT/AG	1705	2
chr1_36288463_36292436_+	hsa_circ_0113194	hsa_circAGO4_005	chr4_126515886_126520311_-	AGO4	exon-exon	transcript,CDS,exon,gene	GT/AG	663	2
chr1_36297028_36301594_+	hsa_circ_0113198	hsa_circAGO4_009	chr4_126508347_126512667_-	AGO4	exon-exon	transcript,CDS,exon,gene	GT/AG	876	5
chr1_36306766_36307351_+	hsa_circ_0113204	hsa_circAGO4_014		AGO4	exon-exon	transcript,CDS,exon,gene	GT/AG	451	4
chr1_3638585_3640033_+				TP73	exon-exon	transcript,CDS,exon,gene	GT/AG	303	3
chr1_36411293_36439112_+	hsa_circ_0003435	hsa_circEIF2C3_003		AGO3	exon-exon	gene,UTR,exon,transcript,CDS	GT/AG	639	5
chr1_36432556_36439112_+	hsa_circ_0002828	hsa_circEIF2C3_004	chr4_126403164_126407862_-	AGO3	exon-exon	gene,transcript,CDS,exon	GT/AG	467	13
chr1_36437625_36439112_+	hsa_circ_0011631	hsa_circEIF2C3_005	chr4_126403164_126404413_-	AGO3	exon-exon	gene,exon,UTR,transcript,CDS	GT/AG	346	8
chr1_36437625_36470076_+	hsa_circ_0113214	hsa_circAGO3_003		AGO3	exon-exon	gene,exon,UTR,transcript,CDS	GT/AG	481	2
chr1_36469942_36479649_+	hsa_circ_0011636	hsa_circEIF2C3_010		AGO3	exon-exon	gene,exon,UTR,transcript,CDS	GT/AG	748	8
chr1_36469942_36492899_+	hsa_circ_0011637	hsa_circEIF2C3_011		AGO3	exon-exon	gene,exon,UTR,transcript,CDS	GT/AG	933	9
chr1_36475076_36492899_+	hsa_circ_0011644	hsa_circEIF2C3_018		AGO3	exon-exon	gene,transcript,CDS,exon	GT/AG	562	3
chr1_36492715_36509149_+				AGO3	exon-exon	gene,transcript,CDS,exon	GT/AG	868	2
chr1_36499775_36501868_+				AGO3	exon-exon	gene,transcript,CDS,exon	GT/AG	251	3
chr1_36501778_36506042_+	hsa_circ_0113222	hsa_circAGO3_011	mmu_circ_0011159|chr4_126350185_126353771_-	AGO3	exon-exon	gene,transcript,CDS,exon	GT/AG	421	3
chr1_36505391_36506042_+	hsa_circ_0011653	hsa_circEIF2C3_027	chr4_126350185_126351049_-	AGO3	exon-exon	gene,transcript,CDS,exon	GT/AG	330	2
chr1_36636572_36639079_+	hsa_circ_0004093	hsa_circMAP7D1_002		MAP7D1	exon-exon	gene,exon,UTR,transcript,CDS	GT/AG	693	37
chr1_36814371_36823872_-				STK40	exon-exon	transcript,CDS,exon,gene	GT/AG	360	5
chr1_36814371_36823872_+				not_annotated	intergenic-intergenic	not_annotated	CT/AC		2
chr1_36823840_36826941_-	hsa_circ_0011693	hsa_circSTK40_004	mmu_circ_0011154|chr4_126123715_126125818_+	STK40	exon-exon	gene,UTR,exon,transcript,CDS	GT/AG	350	8
chr1_36826822_36828257_+				not_annotated	intergenic-intergenic	not_annotated	CT/AC		3
chr1_36826822_36828899_-				STK40	exon-intron	transcript,CDS,exon,gene	GT/AG	2078	2
chr1_3697715_3698165_-	hsa_circ_0003224	hsa_circLRRC47_005		LRRC47	exon-exon	gene,UTR,exon,transcript,CDS	GT/AG	276	3
chr1_3697715_3703874_-				LRRC47	exon-exon	gene,transcript,CDS,exon	GT/AG	1074	3
chr1_3698076_3703874_-				LRRC47	exon-exon	gene,exon,UTR,transcript,CDS	GT/AG	888	12
chr1_3750426_3751656_-	hsa_circ_0009429	hsa_circCEP104_014		CEP104	exon-exon	transcript,CDS,exon,gene	GT/AG	342	3
chr1_3761471_3764177_-	hsa_circ_0009435	hsa_circCEP104_007		CEP104	exon-exon	transcript,CDS,exon,gene	GT/AG	279	2
chr1_3784538_3789136_-				not_annotated	intergenic-intergenic	not_annotated	CT/AC		2
chr1_3784538_3789136_+	hsa_circ_0113247	hsa_circDFFB_002		DFFB	exon-exon	gene,UTR,exon,transcript,CDS	GT/AG	352	3
chr1_3784538_3800364_+				DFFB	exon-exon	gene,UTR,exon,transcript,CDS	GT/AG	677	5
chr1_37967405_37979139_-				MEAF6	exon-exon	gene,transcript,CDS,exon	GT/AG	443	2
chr1_38034452_38042157_-	hsa_circ_0113251	hsa_circGNL2_008		GNL2	exon-exon	transcript,CDS,exon,gene	GT/AG	959	2
chr1_38039944_38042157_-	hsa_circ_0113252	hsa_circGNL2_007		GNL2	exon-exon	transcript,CDS,exon,gene	GT/AG	507	2
chr1_38039944_38042157_+				not_annotated	intergenic-intergenic	not_annotated	CT/AC		2
chr1_38047824_38049534_-	hsa_circ_0001987	hsa_circGNL2_006		GNL2	exon-exon	transcript,CDS,exon,gene	GT/AG	340	3
chr1_38052912_38054683_-	hsa_circ_0113253	hsa_circGNL2_003		GNL2	exon-intron	transcript,CDS,exon,gene	GT/AG	1772	4
chr1_38297917_38304428_-				MTF1	exon-exon	transcript,CDS,exon,gene	GT/AG	421	2
chr1_38322923_38323381_-				MTF1	exon-exon	gene,UTR,exon,transcript,CDS	GT/AG	459	2
chr1_38332131_38339760_-	hsa_circ_0005807	hsa_circINPP5B_017		INPP5B	exon-exon	gene,UTR,exon,transcript,CDS	GT/AG	531	7
chr1_38338602_38339827_-				INPP5B	exon-exon	gene,UTR,exon,transcript,CDS	GT/AG	399	2
chr1_38338602_38341388_-				INPP5B	exon-exon	gene,UTR,exon,transcript,CDS	GT/AG	510	9
chr1_38341278_38351497_-				INPP5B	exon-exon	gene,exon,UTR,transcript,CDS	GT/AG	826	3
chr1_39311611_39318160_-				RRAGC	exon-exon	transcript,CDS,exon,gene	GT/AG	407	2
chr1_39463843_39466778_+	hsa_circ_0003529	hsa_circAKIRIN1_001		AKIRIN1	exon-exon	transcript,CDS,exon,gene	GT/AG	276	10
chr1_39463843_39474644_+				AKIRIN1	exon-intergenic	gene,exon,not_annotated,transcript,CDS	GT/AG		2
chr1_39696854_39723700_-				RP11-420K8.1	intergenic-intergenic	not_annotated	CT/AC		3
chr1_39696854_39723700_+	hsa_circ_0008939	hsa_circMACF1_005	mmu_circ_0001258|chr4_123536201_123554365_-	MACF1	exon-exon	gene,transcript,CDS,exon	GT/AG	323	8
chr1_39752958_39753234_+	hsa_circ_0011789	hsa_circMACF1_027		MACF1	exon-exon	gene,transcript,CDS,exon	GT/AG	277	7
chr1_39775242_39776672_+	hsa_circ_0113272	hsa_circMACF1_046		MACF1	exon-exon	gene,UTR,exon,transcript,CDS	GT/AG	481	3
chr1_39806174_39806625_+	hsa_circ_0113286	hsa_circMACF1_074		MACF1	exon-exon	gene,transcript,CDS,exon	GT/AG	366	8
chr1_39816457_39824936_+	hsa_circ_0011821	hsa_circMACF1_080		MACF1	exon-exon	gene,transcript,CDS,exon	GT/AG	1279	26
chr1_39826465_39827349_+	hsa_circ_0113293	hsa_circMACF1_091		MACF1	exon-exon	gene,transcript,CDS,exon	GT/AG	527	2
chr1_39833820_39835858_+				MACF1	exon-exon	gene,transcript,CDS,exon	GT/AG	324	6
chr1_39833820_39838268_+	hsa_circ_0113295	hsa_circMACF1_095		MACF1	exon-exon	gene,transcript,CDS,exon	GT/AG	442	2
chr1_39835702_39838268_+	hsa_circ_0113297	hsa_circMACF1_098		MACF1	exon-exon	gene,transcript,CDS,exon	GT/AG	275	7
chr1_39888046_39888572_-				not_annotated	intergenic-intergenic	not_annotated	CT/AC		2
chr1_39900086_39905172_+	hsa_circ_0005788	hsa_circMACF1_123	mmu_circ_0011137|chr4_123384644_123389337_-	MACF1	exon-exon	gene,transcript,CDS,exon	GT/AG	891	4
chr1_39906675_39907725_+				MACF1	exon-exon	gene,transcript,CDS,exon	GT/AG	327	2
chr1_39910334_39914435_+	hsa_circ_0002704	hsa_circMACF1_129		MACF1	exon-exon	gene,transcript,CDS,exon	GT/AG	827	2
chr1_39913104_39914435_+	hsa_circ_0002104	hsa_circMACF1_130		MACF1	exon-exon	gene,transcript,CDS,exon	GT/AG	653	2
chr1_39916724_39926466_+	hsa_circ_0113315	hsa_circMACF1_132		MACF1	exon-exon	gene,transcript,CDS,exon	GT/AG	1265	4
chr1_40026754_40037021_-				PABPC4,SNORA55	exon-exon	gene,exon,UTR,transcript,CDS	GT/AG	1783	2
chr1_40033423_40038258_-				PABPC4	exon-exon	gene,exon,UTR,transcript,CDS	GT/AG	878	3
chr1_40034474_40038258_-				PABPC4	exon-exon	gene,exon,UTR,transcript,CDS	GT/AG	782	2
chr1_40227990_40228323_+				PPIE	exon-exon	gene,transcript,UTR,exon	GT/AG	334	3
chr1_40306807_40323089_-	hsa_circ_0006164	hsa_circTRIT1_012		TRIT1	exon-exon	gene,exon,UTR,transcript,CDS	GT/AG	1839	4
chr1_40319642_40323089_-	hsa_circ_0000057	hsa_circTRIT1_004		TRIT1	exon-exon	gene,exon,UTR,transcript,CDS	GT/AG	240	5
chr1_40319642_40328607_-	hsa_circ_0113330	hsa_circTRIT1_002		TRIT1	exon-intron	gene,exon,UTR,transcript,CDS	GT/AG		2
chr1_40422671_40431686_+				MFSD2A,RP3-342P20.2	intron-exon	transcript,CDS,exon,gene	GT/AG	748	2
chr1_40555082_40558179_-	hsa_circ_0011885	hsa_circPPT1_003	chr4_122843994_122848535_+	PPT1	exon-exon	gene,exon,UTR,transcript,CDS	GT/AG	412	6
chr1_40654727_40661436_-				not_annotated	intergenic-intergenic	not_annotated	CT/AC		2
chr1_40654727_40661436_+	hsa_circ_0011889	hsa_circRLF_005	mmu_circ_0001256|chr4_121182605_121190258_-	RLF	exon-exon	transcript,CDS,exon,gene	GT/AG	370	4
chr1_40654727_40668286_-				not_annotated	intergenic-intergenic	not_annotated	CT/AC		2
chr1_40654727_40668286_+	hsa_circ_0006373	hsa_circRLF_006	mmu_circ_0001255|chr4_121170617_121190258_-	RLF	exon-exon	transcript,CDS,exon,gene	GT/AG	573	56
chr1_40656444_40668286_+	hsa_circ_0007302	hsa_circRLF_010		RLF	exon-exon	transcript,CDS,exon,gene	GT/AG	418	16
chr1_40726511_40737707_+	hsa_circ_0113340	hsa_circZMPSTE24_002	chr4_121081171_121095698_-	ZMPSTE24	exon-exon	gene,transcript,CDS,exon	GT/AG	646	2
chr1_40733458_40737707_-				not_annotated	intergenic-intergenic	not_annotated	CT/AC		5
chr1_40733458_40737707_+	hsa_circ_0008985	hsa_circZMPSTE24_003	chr4_121081171_121087395_-	ZMPSTE24	exon-exon	gene,transcript,CDS,exon	GT/AG	499	12
chr1_40733458_40751701_+	hsa_circ_0113342	hsa_circZMPSTE24_005		ZMPSTE24	exon-exon	gene,transcript,CDS,exon	GT/AG	789	3
chr1_40922617_40928269_+				ZFP69B	exon-exon	gene,exon,UTR,transcript,CDS	GT/AG	400	2
chr1_40980187_40981590_+	hsa_circ_0113347	hsa_circEXO5_001		EXO5	exon-exon	gene,transcript,exon,UTR	GT/AG	1404	2
chr1_41092298_41098853_+				not_annotated	intergenic-intergenic	not_annotated	CT/AC		4
chr1_41449067_41453124_+				CTPS1	exon-exon	transcript,CDS,exon,gene	CT/AC	314	4
chr1_41474466_41475926_+	hsa_circ_0008296	hsa_circCTPS_024		CTPS1	exon-exon	gene,UTR,exon,transcript,CDS	GT/AG	336	7
chr1_41536267_41541123_-	hsa_circ_0000061	hsa_circSCMH1_023	mmu_circ_0011122|chr4_120505283_120508212_+	SCMH1	exon-exon	transcript,CDS,exon,gene	GT/AG	360	2
chr1_41578955_41582682_-	hsa_circ_0004628	hsa_circSCMH1_019	chr4_120478001_120483833_+	SCMH1	exon-exon	transcript,CDS,exon,gene	GT/AG	333	9
chr1_41578955_41608784_-	hsa_circ_0000063	hsa_circSCMH1_017	mmu_circ_0001254|chr4_120468234_120483833_+	SCMH1	exon-exon	gene,UTR,exon,transcript,CDS	GT/AG	568	21
chr1_41578955_41617356_-	hsa_circ_0011945	hsa_circSCMH1_015	mmu_circ_0011121|chr4_120463074_120483833_+	SCMH1	exon-exon	gene,UTR,exon,transcript,CDS	GT/AG	639	2
chr1_41578955_41627104_-	hsa_circ_0003751	hsa_circSCMH1_007		SCMH1	exon-exon	gene,UTR,exon,transcript,CDS	GT/AG	1084	4
chr1_41651793_41660071_-	hsa_circ_0005303	hsa_circSCMH1_004		SCMH1	exon-intron	gene,exon,UTR,transcript,CDS	GT/AG		2
chr1_42660561_42671534_-				FOXJ3	exon-exon	gene,UTR,exon,transcript,CDS	GT/AG	406	2
chr1_42693554_42744343_-	hsa_circ_0011957	hsa_circFOXJ3_013		FOXJ3	exon-exon	transcript,CDS,exon,gene	GT/AG	484	5
chr1_42693554_42744455_-	hsa_circ_0113378	hsa_circFOXJ3_010		FOXJ3	exon-intron	transcript,CDS,exon,gene	GT/AG	596	7
chr1_42693554_42776781_-	hsa_circ_0011958	hsa_circFOXJ3_007	mmu_circ_0011115|chr4_119560602_119602492_+	FOXJ3	exon-exon	gene,UTR,exon,transcript,CDS	GT/AG	545	5
chr1_42693554_42789498_-	hsa_circ_0011959	hsa_circFOXJ3_003		FOXJ3	exon-exon	gene,UTR,exon,transcript,CDS	GT/AG	799	2
chr1_42723127_42744455_-				FOXJ3	intron-intron	transcript,gene	GT/AG		3
chr1_42730786_42744343_-	hsa_circ_0006848	hsa_circFOXJ3_012	chr4_119573475_119585824_+	FOXJ3	exon-exon	transcript,CDS,exon,gene	GT/AG	400	41
chr1_42730786_42744343_+				not_annotated	intergenic-intergenic	not_annotated	CT/AC		7
chr1_42730786_42744455_-	hsa_circ_0113379	hsa_circFOXJ3_009		FOXJ3	exon-intron	transcript,CDS,exon,gene	GT/AG	512	76
chr1_42730786_42744455_+				not_annotated	intergenic-intergenic	not_annotated	CT/AC		7
chr1_42730786_42746106_-				FOXJ3	exon-intron	transcript,CDS,exon,gene	GT/AG	2163	4
chr1_42730786_42776781_-	hsa_circ_0004416	hsa_circFOXJ3_006	mmu_circ_0011114|chr4_119560602_119585824_+	FOXJ3	exon-exon	gene,UTR,exon,transcript,CDS	GT/AG	461	18
chr1_42730786_42776781_+				not_annotated	intergenic-intergenic	not_annotated	CT/AC		8
chr1_42730786_42789498_-	hsa_circ_0113380	hsa_circFOXJ3_002		FOXJ3	exon-exon	gene,UTR,exon,transcript,CDS	GT/AG	715	3
chr1_42744019_42744455_-				FOXJ3	exon-intron	transcript,CDS,exon,gene	GT/AG	437	9
chr1_42744019_42776781_-	hsa_circ_0011960	hsa_circFOXJ3_005	mmu_circ_0011113|chr4_119560602_119573800_+	FOXJ3	exon-exon	gene,UTR,exon,transcript,CDS	GT/AG	386	5
chr1_42946132_42964587_+	hsa_circ_0113387	hsa_circCCDC30_003		RP11-163G10.2,CCDC30	exon-exon	transcript,exon,UTR,gene	GT/AG	547	3
chr1_43239234_43241150_+	hsa_circ_0004752	hsa_circC1orf50_006		C1orf50	exon-exon	gene,UTR,exon,transcript,CDS	GT/AG	490	7
chr1_43239234_43241193_+	hsa_circ_0113401	hsa_circC1orf50_007		C1orf50	exon-exon	gene,UTR,exon,transcript,CDS	GT/AG	533	2
chr1_43829508_43829786_-				ELOVL1	exon-exon	gene,exon,UTR,transcript,CDS	CT/AC	279	2
chr1_43853343_43853983_-				MED8	intron-exon	gene,exon,UTR,transcript,CDS	CT/AC	641	3
chr1_43868848_43870221_+	hsa_circ_0012033	hsa_circSZT2_002		SZT2	exon-exon	transcript,CDS,exon,gene	GT/AG	471	3
chr1_44019163_44044591_+				PTPRF	exon-exon	transcript,CDS,exon,gene	GT/AG	588	6
chr1_44057620_44058107_+				PTPRF	intron-intron	gene,transcript	GT/AG		2
chr1_44118808_44126083_+	hsa_circ_0113414	hsa_circKDM4A_001		KDM4A	exon-exon	gene,UTR,exon,transcript,CDS	GT/AG	468	2
chr1_44132227_44132624_+				KDM4A	intron-intron	gene,transcript	GT/AG		2
chr1_44134771_44137546_+	hsa_circ_0113417	hsa_circKDM4A_008		KDM4A	exon-exon	gene,transcript,CDS,exon	GT/AG	571	2
chr1_44137176_44149475_+	hsa_circ_0003099	hsa_circKDM4A_009		KDM4A	exon-exon	gene,transcript,CDS,exon	GT/AG	492	5
chr1_44149355_44170037_+				KDM4A	exon-exon	gene,transcript,CDS,exon	GT/AG	1457	2
chr1_44257773_44303983_+	hsa_circ_0012103	hsa_circST3GAL3_002	mmu_circ_0011098|chr4_118014704_118054697_-	ST3GAL3	exon-exon	gene,UTR,exon,transcript,CDS	GT/AG	346	2
chr1_44266953_44303983_+				ST3GAL3	exon-exon	gene,UTR,exon,transcript,CDS	GT/AG		3
chr1_44386076_44386600_+	hsa_circ_0006595	hsa_circST3GAL3_014		ST3GAL3	exon-exon	gene,exon,UTR,transcript,CDS	GT/AG	294	2
chr1_44386076_44387310_+	hsa_circ_0007205	hsa_circST3GAL3_015		ST3GAL3	exon-intron	gene,exon,UTR,transcript,CDS	GT/AG	1004	4
chr1_44441472_44442888_+				ATP6V0B	exon-exon	gene,exon,UTR,transcript,CDS	GT/AG	559	3
chr1_44467985_44468657_-	hsa_circ_0012133	hsa_circSLC6A9_003		SLC6A9	exon-exon	transcript,CDS,exon,gene	GT/AG	372	10
chr1_44474025_44474295_-	hsa_circ_0012134	hsa_circSLC6A9_002		SLC6A9	exon-exon	gene,UTR,exon,transcript,CDS	GT/AG	271	4
chr1_44695989_44804782_-				ERI3-IT1,AL390776.1,ERI3	exon-exon	transcript,CDS,exon,gene	GT/AG		2
chr1_44713611_44804988_-				AL390776.1,ERI3	exon-exon	transcript,CDS,exon,gene	GT/AG	1123	2
chr1_44713611_44804994_-	hsa_circ_0012138	hsa_circERI3_015	mmu_circ_0011089|chr4_117564620_117649406_+	AL390776.1,ERI3	exon-exon	transcript,CDS,exon,gene	GT/AG	720	5
chr1_44713611_44818597_-	hsa_circ_0012139	hsa_circERI3_009		AL390776.1,ERI3	exon-exon	gene,UTR,exon,transcript,CDS	GT/AG	796	2
chr1_44750507_44785416_-	hsa_circ_0005716	hsa_circERI3_020	mmu_circ_0001250|chr4_117582599_117615241_+	ERI3	exon-exon	gene,UTR,exon,transcript,CDS	GT/AG	342	21
chr1_44750507_44804988_-				AL390776.1,ERI3	exon-exon	transcript,CDS,exon,gene	GT/AG	939	2
chr1_44750507_44804994_-	hsa_circ_0007437	hsa_circERI3_014	mmu_circ_0001248|chr4_117564620_117615241_+	AL390776.1,ERI3	exon-exon	transcript,CDS,exon,gene	GT/AG	620	15
chr1_44750507_44818597_-	hsa_circ_0012142	hsa_circERI3_008		AL390776.1,ERI3	exon-exon	gene,UTR,exon,transcript,CDS	GT/AG	696	2
chr1_44773982_44785416_-	hsa_circ_0012144	hsa_circERI3_019	mmu_circ_0001249|chr4_117582599_117593162_+	ERI3	exon-exon	gene,UTR,exon,transcript,CDS	GT/AG	269	11
chr1_44773982_44804988_-	hsa_circ_0113424	hsa_circERI3_017	mmu_circ_0011090|chr4_117564626_117593162_+	AL390776.1,ERI3	exon-exon	transcript,CDS,exon,gene	GT/AG	866	2
chr1_44773982_44804988_+				not_annotated	intergenic-intergenic	not_annotated	CT/AC		4
chr1_44773982_44804994_-	hsa_circ_0007693	hsa_circERI3_013	mmu_circ_0011088|chr4_117564620_117593162_+	AL390776.1,ERI3	exon-exon	transcript,CDS,exon,gene	GT/AG	547	49
chr1_44773982_44804994_+				not_annotated	intergenic-intergenic	not_annotated	CT/AC		5
chr1_44785300_44804994_-	hsa_circ_0005246	hsa_circERI3_011		AL390776.1,ERI3	exon-exon	transcript,CDS,exon,gene	GT/AG	395	2
chr1_44800485_44804994_-				ERI3	intron-exon	transcript,CDS,exon,gene	GT/AG	4510	3
chr1_44877653_44878394_-				not_annotated	intergenic-intergenic	not_annotated	CT/AC		3
chr1_44877653_44878394_+	hsa_circ_0012152	hsa_circRNF220_001	mmu_circ_0011087|chr4_117489588_117490330_-	RNF220	exon-exon	gene,exon,UTR,transcript,CDS	GT/AG	742	21
chr1_45166163_45187711_-				RNU5F-1	intergenic-intergenic	not_annotated	GT/AG		2
chr1_45216114_45219505_+				KIF2C	exon-exon	gene,exon,UTR,transcript,CDS	GT/AG	347	2
chr1_45218927_45219362_+	hsa_circ_0006145	hsa_circKIF2C_008		KIF2C	intron-intron	transcript,gene	GT/AG	436	16
chr1_45223228_45223812_+	hsa_circ_0002563	hsa_circKIF2C_012		KIF2C	exon-exon	transcript,CDS,exon,gene	GT/AG	247	8
chr1_45223228_45225020_+	hsa_circ_0012167	hsa_circKIF2C_013		KIF2C	exon-exon	transcript,CDS,exon,gene	GT/AG	390	6
chr1_45340350_45341367_-	hsa_circ_0012185	hsa_circEIF2B3_020		EIF2B3	exon-exon	transcript,CDS,exon,gene	GT/AG	227	2
chr1_45553553_45553909_-	hsa_circ_0113446	hsa_circZSWIM5_001	mmu_circ_0011084|chr4_116950824_116951181_+	ZSWIM5	exon-exon	gene,transcript,CDS,exon	GT/AG	357	7
chr1_45851584_45923543_-				TESK2	exon-exon	gene,UTR,exon,transcript,CDS	GT/AG	650	2
chr1_45851584_45923543_+				RP11-291L19.1	intergenic-intergenic	not_annotated	CT/AC		3
chr1_45887397_45923543_-				TESK2	exon-exon	gene,UTR,exon,transcript,CDS	GT/AG	430	5
chr1_45923236_45923543_-				TESK2	exon-exon	gene,UTR,exon,transcript,CDS	GT/AG	308	7
chr1_46032241_46032692_+	hsa_circ_0000067	hsa_circAKR1A1_007	chr4_116640990_116641977_-	AKR1A1	exon-exon	transcript,CDS,exon,gene	GT/AG	272	3
chr1_46049780_46072263_+				NASP	exon-exon	gene,UTR,exon,transcript,CDS	GT/AG	521	2
chr1_46079768_46082065_-				not_annotated	intergenic-intergenic	not_annotated	CT/AC		5
chr1_46079768_46082065_+	hsa_circ_0002053	hsa_circNASP_011		NASP	exon-exon	gene,exon,UTR,transcript,CDS	GT/AG	573	12
chr1_46080685_46082065_+	hsa_circ_0012248	hsa_circNASP_012		NASP	exon-exon	gene,exon,UTR,transcript,CDS	GT/AG	413	5
chr1_46093932_46099908_-				GPBP1L1	exon-exon	transcript,CDS,exon,gene	GT/AG	677	4
chr1_46093932_46106075_-	hsa_circ_0004111	hsa_circGPBP1L1_024		GPBP1L1	exon-exon	transcript,CDS,exon,gene	GT/AG	871	6
chr1_46096154_46106075_-				GPBP1L1	exon-exon	transcript,CDS,exon,gene	GT/AG	619	3
chr1_46099161_46108171_-	hsa_circ_0005361	hsa_circGPBP1L1_019		GPBP1L1	exon-exon	transcript,CDS,exon,gene	GT/AG	567	7
chr1_46099161_46120991_-	hsa_circ_0012262	hsa_circGPBP1L1_014		GPBP1L1,RPS15AP10,RP11-767N6.2	exon-exon	transcript,CDS,exon,gene	GT/AG	984	2
chr1_46105882_46108171_-	hsa_circ_0008774	hsa_circGPBP1L1_017	chr4_116579246_116581443_+	GPBP1L1	exon-exon	transcript,CDS,exon,gene	GT/AG	267	25
chr1_46105882_46124814_-				GPBP1L1,RPS15AP10,RP11-767N6.2	exon-exon	gene,UTR,exon,transcript,CDS	GT/AG	799	2
chr1_46108099_46120991_-	hsa_circ_0113455	hsa_circGPBP1L1_012		GPBP1L1,RPS15AP10,RP11-767N6.2	exon-exon	transcript,CDS,exon,gene	GT/AG	490	5
chr1_46108099_46124814_-	hsa_circ_0002736	hsa_circGPBP1L1_009		GPBP1L1,RPS15AP10,RP11-767N6.2	exon-exon	gene,UTR,exon,transcript,CDS	GT/AG	605	2
chr1_46120215_46120991_-	hsa_circ_0012270	hsa_circGPBP1L1_011		GPBP1L1	exon-exon	transcript,CDS,exon,gene	GT/AG	417	4
chr1_46120215_46124814_-				GPBP1L1	exon-exon	gene,UTR,exon,transcript,CDS	GT/AG	532	2
chr1_46124700_46126897_-	hsa_circ_0000068	hsa_circGPBP1L1_002		GPBP1L1	exon-exon	gene,UTR,exon,transcript,CDS	GT/AG	1157	12
chr1_46290105_46295253_+	hsa_circ_0012277	hsa_circMAST2_002		MAST2	exon-exon	transcript,CDS,exon,gene	GT/AG	291	2
chr1_46521467_46546422_-	hsa_circ_0012300	hsa_circPIK3R3_006	mmu_circ_0011075|chr4_116256167_116286999_+	PIK3R3	exon-exon	transcript,CDS,exon,gene	GT/AG	835	4
chr1_46775569_46775988_+				UQCRH	exon-exon	gene,transcript,CDS,exon	GT/AG	420	2
chr1_46812593_46818700_+				NSUN4	exon-exon	gene,UTR,exon,transcript,CDS	GT/AG	316	4
chr1_47046202_47051646_+				not_annotated	intergenic-intergenic	not_annotated	CT/AC		2
chr1_47144141_47157609_-				EFCAB14	exon-exon	gene,UTR,exon,transcript,CDS	GT/AG	901	6
chr1_47148972_47157609_-	hsa_circ_0012360	hsa_circKIAA0494_003		EFCAB14	exon-exon	gene,exon,UTR,transcript,CDS	GT/AG	733	9
chr1_47725961_47728785_-				STIL	exon-exon	transcript,CDS,exon,gene	GT/AG	462	3
chr1_47725961_47737913_-	hsa_circ_0113481	hsa_circSTIL_030		STIL	exon-exon	transcript,CDS,exon,gene	GT/AG	863	6
chr1_47728575_47737913_-	hsa_circ_0012363	hsa_circSTIL_029		STIL	exon-exon	transcript,CDS,exon,gene	GT/AG	612	2
chr1_47737748_47761520_-	hsa_circ_0012370	hsa_circSTIL_020		STIL	exon-exon	transcript,CDS,exon,gene	GT/AG	1682	3
chr1_47745913_47748131_-	hsa_circ_0000069	hsa_circSTIL_025		STIL	exon-exon	transcript,CDS,exon,gene	GT/AG	1084	7
chr1_47753223_47761520_-	hsa_circ_0012378	hsa_circSTIL_018		STIL	exon-exon	transcript,CDS,exon,gene	GT/AG	432	3
chr1_47753223_47765824_-	hsa_circ_0004280	hsa_circSTIL_016		STIL	exon-exon	transcript,CDS,exon,gene	GT/AG	680	3
chr1_47753223_47767420_-				STIL	exon-exon	transcript,CDS,exon,gene	GT/AG	868	2
chr1_47761437_47767420_-	hsa_circ_0002632	hsa_circSTIL_013		STIL	exon-exon	transcript,CDS,exon,gene	GT/AG	520	18
chr1_47761437_47770668_-	hsa_circ_0005428	hsa_circSTIL_006		STIL	exon-exon	transcript,CDS,exon,gene	GT/AG	741	3
chr1_47767233_47776034_-	hsa_circ_0007322	hsa_circSTIL_004		STIL	exon-exon	gene,UTR,exon,transcript,CDS	GT/AG	496	3
chr1_47834141_47840965_-				not_annotated	intergenic-intergenic	not_annotated	CT/AC		4
chr1_47834141_47840965_+	hsa_circ_0008201	hsa_circCMPK1_002	chr4_114963064_114969364_-	CMPK1	exon-exon	gene,UTR,exon,transcript,CDS	GT/AG	474	22
chr1_50941136_50957473_-				FAF1	exon-exon	gene,transcript,CDS,exon	GT/AG	375	2
chr1_50956260_51032903_-				FAF1,Y_RNA	exon-exon	gene,transcript,CDS,exon	GT/AG	540	6
chr1_50956260_51061888_-				FAF1,Y_RNA	exon-exon	gene,transcript,CDS,exon	GT/AG	909	4
chr1_51001041_51032903_-	hsa_circ_0012395	hsa_circFAF1_040	mmu_circ_0001244|chr4_109861808_109890990_+	FAF1	exon-exon	gene,transcript,CDS,exon	GT/AG	381	2
chr1_51001041_51050483_-	hsa_circ_0012396	hsa_circFAF1_037	mmu_circ_0011057|chr4_109840315_109890990_+	FAF1	exon-exon	gene,transcript,CDS,exon	GT/AG	654	6
chr1_51001041_51061888_-	hsa_circ_0012397	hsa_circFAF1_034	chr4_109829805_109890990_+	FAF1	exon-exon	gene,transcript,CDS,exon	GT/AG	750	17
chr1_51005264_51050483_-				FAF1	exon-exon	gene,transcript,CDS,exon	GT/AG	565	2
chr1_51005264_51061888_-	hsa_circ_0012400	hsa_circFAF1_033		FAF1	exon-exon	gene,transcript,CDS,exon	GT/AG	661	13
chr1_51032749_51050483_-	hsa_circ_0113512	hsa_circFAF1_036		FAF1	exon-exon	gene,transcript,CDS,exon	GT/AG	428	2
chr1_51032749_51061888_-	hsa_circ_0008197	hsa_circFAF1_032	mmu_circ_0011056|chr4_109829805_109861963_+	FAF1	exon-exon	gene,transcript,CDS,exon	GT/AG	524	54
chr1_51032749_51061888_+				RNU6-1026P	intergenic-intergenic	not_annotated	CT/AC		4
chr1_51048290_51061888_-	hsa_circ_0012402	hsa_circFAF1_031	chr4_109829805_109842369_+	FAF1	exon-exon	gene,transcript,CDS,exon	GT/AG	369	3
chr1_51121114_51210447_-	hsa_circ_0004619	hsa_circFAF1_018		FAF1	exon-exon	gene,transcript,CDS,exon	GT/AG	377	40
chr1_51121114_51210447_+				not_annotated	intergenic-intergenic	not_annotated	CT/AC		3
chr1_51171458_51210447_-	hsa_circ_0113517	hsa_circFAF1_017		FAF1	exon-exon	gene,transcript,CDS,exon	GT/AG	290	11
chr1_51171458_51246716_-				FAF1	exon-intron	gene,transcript,CDS,exon	GT/AG		3
chr1_51171458_51253791_-				FAF1	exon-exon	gene,transcript,CDS,exon	GT/AG	410	3
chr1_51171458_51267349_-	hsa_circ_0000070	hsa_circFAF1_011		FAF1	exon-exon	gene,transcript,CDS,exon	GT/AG	543	2
chr1_51199865_51204626_-				FAF1	intron-exon	gene,transcript,CDS,exon	GT/AG	4762	2
chr1_51204535_51323669_-				FAF1	exon-exon	gene,transcript,CDS,exon	GT/AG	506	3
chr1_51246529_51267349_-				FAF1	intron-exon	gene,transcript,CDS,exon	GT/AG		4
chr1_51253672_51267349_-	hsa_circ_0005191	hsa_circFAF1_009		FAF1	exon-exon	gene,transcript,CDS,exon	GT/AG	253	3
chr1_51253672_51323669_-	hsa_circ_0003332	hsa_circFAF1_005	chr4_109710789_109727592_+	FAF1	exon-exon	gene,transcript,CDS,exon	GT/AG	322	6
chr1_51702406_51735797_+				RNF11	exon-exon	gene,exon,UTR,transcript,CDS	GT/AG	316	3
chr1_51702406_51737145_+				RNF11	exon-exon	gene,transcript,exon,UTR	GT/AG	639	3
chr1_51735628_51737145_+	hsa_circ_0113524	hsa_circRNF11_003		RNF11	exon-exon	gene,UTR,exon,transcript,CDS	GT/AG	493	9
chr1_51860053_51887530_-	hsa_circ_0012423	hsa_circEPS15_032		EPS15	exon-exon	transcript,CDS,exon,gene	GT/AG	1079	4
chr1_51860053_51913807_-	hsa_circ_0012425	hsa_circEPS15_024		EPS15	exon-exon	transcript,CDS,exon,gene	GT/AG	1558	10
chr1_51868107_51871780_-	hsa_circ_0004501	hsa_circEPS15_041		EPS15	exon-exon	transcript,CDS,exon,gene	GT/AG	409	7
chr1_51868107_51874004_-	hsa_circ_0005567	hsa_circEPS15_037		EPS15	exon-exon	transcript,CDS,exon,gene	GT/AG	607	68
chr1_51868107_51874004_+				not_annotated	intergenic-intergenic	not_annotated	CT/AC		3
chr1_51868107_51910717_-	hsa_circ_0012433	hsa_circEPS15_028		EPS15	exon-exon	transcript,CDS,exon,gene	GT/AG	1085	10
chr1_51868107_51912777_-				EPS15	exon-exon	transcript,CDS,exon,gene	GT/AG	1342	2
chr1_51868107_51913807_-	hsa_circ_0012434	hsa_circEPS15_022		EPS15	exon-exon	transcript,CDS,exon,gene	GT/AG	1321	4
chr1_51869091_51874004_-	hsa_circ_0012440	hsa_circEPS15_036		EPS15	exon-exon	transcript,CDS,exon,gene	GT/AG	516	3
chr1_51871577_51874004_-	hsa_circ_0004877	hsa_circEPS15_035	chr4_109361669_109363379_+	EPS15	exon-exon	transcript,CDS,exon,gene	GT/AG	402	7
chr1_51871577_51910717_-				EPS15	exon-exon	transcript,CDS,exon,gene	GT/AG	991	2
chr1_51871577_51929470_-				EPS15	exon-exon	transcript,CDS,exon,gene	GT/AG	1413	2
chr1_51873807_51912777_-				EPS15	exon-exon	transcript,CDS,exon,gene	GT/AG	933	3
chr1_51873807_51913807_-				EPS15	exon-exon	transcript,CDS,exon,gene	GT/AG	1023	2
chr1_51875207_51913807_-	hsa_circ_0012442	hsa_circEPS15_021		EPS15	exon-exon	transcript,CDS,exon,gene	GT/AG	714	3
chr1_51887458_51913807_-	hsa_circ_0012444	hsa_circEPS15_020		EPS15	exon-exon	transcript,CDS,exon,gene	GT/AG	552	4
chr1_51906019_51913807_-	hsa_circ_0006125	hsa_circEPS15_019	chr4_109321127_109329777_+	EPS15	exon-exon	transcript,CDS,exon,gene	GT/AG	479	8
chr1_51910561_51930998_-	hsa_circ_0012447	hsa_circEPS15_013		EPS15	exon-exon	transcript,CDS,exon,gene	GT/AG	645	2
chr1_51924713_51930998_-				EPS15	exon-exon	transcript,CDS,exon,gene	GT/AG	2302	2
chr1_51926763_51930998_-	hsa_circ_0007330	hsa_circEPS15_012		EPS15	exon-exon	transcript,CDS,exon,gene	GT/AG	252	2
chr1_52211208_52231653_+	hsa_circ_0003622	hsa_circOSBPL9_008	mmu_circ_0001243|chr4_109083088_109102592_-	OSBPL9	exon-exon	gene,UTR,exon,transcript,CDS	GT/AG	620	5
chr1_52214041_52231653_+				OSBPL9	exon-exon	gene,exon,UTR,transcript,CDS	GT/AG	574	3
chr1_52246836_52253461_+	hsa_circ_0113540	hsa_circOSBPL9_026		OSBPL9	exon-exon	gene,exon,UTR,stop_codon,transcript,CDS	GT/AG	955	3
chr1_52246836_52255545_+	hsa_circ_0113541	hsa_circOSBPL9_027		OSBPL9	exon-intergenic	gene,exon,UTR,not_annotated,transcript,CDS	GT/AG	3039	3
chr1_52257250_52260254_-				NRD1	exon-exon	transcript,CDS,exon,gene	GT/AG	296	2
chr1_52289336_52299842_-	hsa_circ_0007430	hsa_circNRD1_012		NRD1	exon-exon	transcript,CDS,exon,gene	GT/AG	447	21
chr1_52299689_52306186_-				NRD1,MIR761	exon-exon	gene,UTR,exon,transcript,CDS	GT/AG	729	7
chr1_52299689_52321060_-	hsa_circ_0113563	hsa_circNRD1_002		NRD1,MIR761	exon-intron	transcript,CDS,exon,gene	GT/AG		2
chr1_52698843_52705267_+	hsa_circ_0012492	hsa_circZFYVE9_004		ZFYVE9	exon-exon	gene,exon,UTR,transcript,CDS	GT/AG	2214	2
chr1_52747333_52769597_+	hsa_circ_0012498	hsa_circZFYVE9_011	chr4_108674452_108682289_-	ZFYVE9	exon-exon	gene,transcript,CDS,exon	GT/AG	569	2
chr1_52861718_52863535_-	hsa_circ_0003494	hsa_circORC1_003		ORC1	exon-exon	gene,transcript,CDS,exon	GT/AG	498	9
chr1_52870353_52883776_-				ZCCHC11	intergenic-intron	not_annotated,transcript,gene	CT/AC		2
chr1_52870353_52883776_+				PRPF38A,snoU13	exon-exon	transcript,exon,UTR,gene	GT/AG	2422	6
chr1_52896685_52901137_-	hsa_circ_0012533	hsa_circZCCHC11_068		ZCCHC11	exon-exon	transcript,CDS,exon,gene	GT/AG	549	3
chr1_52943380_52947595_-	hsa_circ_0012545	hsa_circZCCHC11_047	chr4_108507906_108512210_+	ZCCHC11	exon-exon	gene,UTR,exon,transcript,CDS	GT/AG	508	7
chr1_52943380_52947595_+				not_annotated	intergenic-intergenic	not_annotated	CT/AC		2
chr1_52943380_52954707_-	hsa_circ_0008815	hsa_circZCCHC11_043		ZCCHC11	exon-exon	gene,UTR,exon,transcript,CDS	GT/AG	635	6
chr1_52954581_52962855_-	hsa_circ_0012550	hsa_circZCCHC11_029		ZCCHC11	exon-exon	gene,exon,UTR,transcript,CDS	GT/AG	516	2
chr1_52956404_52975384_-	hsa_circ_0113599	hsa_circZCCHC11_018	chr4_108491347_108503035_+	ZCCHC11	exon-exon	gene,exon,UTR,transcript,CDS	GT/AG	506	3
chr1_52959283_52975384_-	hsa_circ_0003632	hsa_circZCCHC11_017	mmu_circ_0011035|chr4_108491347_108499398_+	ZCCHC11	exon-exon	gene,exon,UTR,transcript,CDS	GT/AG	436	42
chr1_52959283_52975384_+				not_annotated	intergenic-intergenic	not_annotated	CT/AC		2
chr1_52975268_52992045_-	hsa_circ_0113605	hsa_circZCCHC11_009	mmu_circ_0011031|chr4_108478872_108491464_+	ZCCHC11	exon-exon	gene,UTR,exon,transcript,CDS	GT/AG	1092	2
chr1_52981563_52992045_-	hsa_circ_0012553	hsa_circZCCHC11_008	mmu_circ_0011030|chr4_108478872_108486617_+	ZCCHC11	exon-exon	gene,UTR,exon,transcript,CDS	GT/AG	975	14
chr1_53273509_53282301_+				ZYG11B	intron-exon	gene,exon,UTR,transcript,CDS	GT/AG		2
chr1_53287696_53288067_+				ZYG11B	exon-exon	gene,transcript,exon,UTR	GT/AG	372	2
chr1_53320137_53326543_+	hsa_circ_0012565	hsa_circZYG11A_003		ZYG11A	exon-exon	gene,exon,UTR,transcript,CDS	GT/AG	1059	3
chr1_53326403_53343515_+	hsa_circ_0012568	hsa_circZYG11A_008		ZYG11A	exon-exon	gene,UTR,exon,transcript,CDS	GT/AG	696	4
chr1_53326403_53352725_+				ZYG11A	exon-exon	gene,UTR,exon,transcript,CDS	GT/AG	1096	2
chr1_53343354_53358647_+	hsa_circ_0006685	hsa_circZYG11A_021		ZYG11A	exon-exon	gene,UTR,exon,transcript,CDS	GT/AG	756	5
chr1_53351505_53358647_+	hsa_circ_0113619	hsa_circZYG11A_026		ZYG11A	exon-exon	gene,UTR,exon,transcript,CDS	GT/AG	354	2
chr1_53352628_53358647_+				ZYG11A	exon-exon	gene,UTR,exon,transcript,CDS	GT/AG	292	3
chr1_53407468_53427301_+	hsa_circ_0113620	hsa_circSCP2_001		SCP2	exon-exon	gene,transcript,CDS,exon	GT/AG	454	3
chr1_53443889_53453808_+	hsa_circ_0012585	hsa_circSCP2_006		SCP2	exon-exon	gene,transcript,CDS,exon	GT/AG	407	2
chr1_53480562_53504718_+	hsa_circ_0113624	hsa_circSCP2_007		SCP2	exon-exon	gene,UTR,exon,transcript,CDS	GT/AG	387	4
chr1_54254806_54262817_-	hsa_circ_0006676	hsa_circTMEM48_032		NDC1	exon-exon	transcript,CDS,exon,gene	GT/AG	477	2
chr1_54266366_54272190_-	hsa_circ_0113635	hsa_circTMEM48_027		NDC1	exon-exon	gene,UTR,exon,transcript,CDS	GT/AG	331	2
chr1_54266366_54275419_-				NDC1	exon-exon	gene,UTR,exon,transcript,CDS	GT/AG	519	3
chr1_54266366_54298264_-	hsa_circ_0009070	hsa_circTMEM48_016		NDC1	exon-exon	gene,UTR,exon,transcript,CDS	GT/AG	1044	3
chr1_54269601_54298264_-	hsa_circ_0012611	hsa_circTMEM48_015		NDC1	exon-exon	gene,UTR,exon,transcript,CDS	GT/AG	888	2
chr1_54284644_54293846_-				NDC1	exon-exon	gene,exon,UTR,transcript,CDS	GT/AG	423	4
chr1_54291471_54298264_-	hsa_circ_0012618	hsa_circTMEM48_011	chr4_107371261_107375216_+	NDC1	exon-exon	gene,exon,UTR,transcript,CDS	GT/AG	416	2
chr1_54389577_54405770_-	hsa_circ_0113645	hsa_circHSPB11_003		HSPB11	exon-exon	gene,UTR,exon,transcript,CDS	GT/AG	333	4
chr1_54502283_54513045_-	hsa_circ_0012633	hsa_circTMEM59_003	mmu_circ_0011021|chr4_107185777_107197614_+	TMEM59	exon-exon	gene,UTR,exon,transcript,CDS	GT/AG	627	2
chr1_54506429_54509198_-	hsa_circ_0012634	hsa_circTMEM59_004	chr4_107190534_107193380_+	TMEM59	exon-exon	gene,UTR,exon,transcript,CDS	GT/AG	317	3
chr1_54506429_54513045_-	hsa_circ_0004839	hsa_circTMEM59_002	chr4_107185777_107193380_+	TMEM59	exon-exon	gene,UTR,exon,transcript,CDS	GT/AG	518	3
chr1_54670691_54671083_+				MRPL37	exon-exon	gene,transcript,CDS,exon	GT/AG	300	2
chr1_55186836_55197373_+				TTC4,MROH7-TTC4	exon-exon	gene,UTR,exon,transcript,CDS	GT/AG	505	4
chr1_55330976_55341720_-	hsa_circ_0012671	hsa_circDHCR24_006		DHCR24	exon-exon	gene,transcript,CDS,exon	GT/AG	633	3
chr1_55599743_55604391_-	hsa_circ_0113669	hsa_circUSP24_026		USP24	exon-exon	transcript,CDS,exon,gene	GT/AG	564	2
chr1_56894026_56895978_-				not_annotated	intergenic-intergenic	not_annotated	GT/AG		6
chr1_58927307_59004978_+				not_annotated	intergenic-intergenic	not_annotated	CT/AC		2
chr1_58927311_59004982_+				not_annotated	intergenic-intergenic	not_annotated	CT/AC		2
chr1_58971732_58993007_-	hsa_circ_0012718	hsa_circOMA1_016		DAB1,OMA1	exon-exon	transcript,CDS,exon,gene	GT/AG	225	2
chr1_58971732_59000003_-	hsa_circ_0006281	hsa_circOMA1_013	chr4_103325018_103353651_+	DAB1,OMA1	exon-exon	transcript,CDS,exon,gene	GT/AG	636	11
chr1_58971732_59002413_-	hsa_circ_0000072	hsa_circOMA1_010		DAB1,OMA1	exon-exon	transcript,CDS,exon,gene	GT/AG	865	65
chr1_58971732_59004982_-	hsa_circ_0002316	hsa_circOMA1_006	mmu_circ_0010994|chr4_103319021_103353651_+	DAB1,OMA1	exon-exon	gene,UTR,exon,transcript,CDS	GT/AG	1381	40
chr1_58971732_59004982_+				not_annotated	intergenic-intergenic	not_annotated	CT/AC		5
chr1_58971757_59002331_-				DAB1,OMA1	exon-exon	transcript,CDS,exon,gene	GT/AG	758	5
chr1_58992933_59000003_-	hsa_circ_0012720	hsa_circOMA1_012	chr4_103325018_103331379_+	DAB1,OMA1	exon-exon	transcript,CDS,exon,gene	GT/AG	486	2
chr1_58992933_59002413_-	hsa_circ_0000073	hsa_circOMA1_009		DAB1,OMA1	exon-exon	transcript,CDS,exon,gene	GT/AG	715	11
chr1_58992933_59002413_+				not_annotated	intergenic-intergenic	not_annotated	CT/AC		2
chr1_58992933_59004982_-	hsa_circ_0012721	hsa_circOMA1_005	mmu_circ_0010993|chr4_103319021_103331379_+	DAB1,OMA1	exon-exon	gene,UTR,exon,transcript,CDS	GT/AG	1231	4
chr1_58999621_59004978_-	hsa_circ_0113708	hsa_circOMA1_007		DAB1,OMA1	intron-exon	transcript,exon,UTR,gene	GT/AG	1027	3
chr1_59002181_59004978_-				DAB1,OMA1	intron-exon	transcript,exon,UTR,gene	GT/AG	745	2
chr1_59142670_59147718_-				MYSM1	exon-exon	transcript,CDS,exon,gene	GT/AG	321	3
chr1_59147457_59148217_-	hsa_circ_0012741	hsa_circMYSM1_016		MYSM1	exon-exon	transcript,CDS,exon,gene	GT/AG	761	4
chr1_59147457_59150923_-	hsa_circ_0012742	hsa_circMYSM1_011		MYSM1	exon-exon	transcript,CDS,exon,gene	GT/AG	860	5
chr1_59147457_59150923_+				not_annotated	intergenic-intergenic	not_annotated	CT/AC		2
chr1_5926433_5933395_-				NPHP4	exon-exon	gene,exon,UTR,transcript,CDS	GT/AG	413	3
chr1_5964677_5969273_-				NPHP4	exon-exon	gene,exon,UTR,transcript,CDS	GT/AG	702	2
chr1_59787208_59787422_+				FGGY	exon-exon	gene,UTR,exon,transcript,CDS	GT/AG	215	2
chr1_59787208_59812070_+	hsa_circ_0000075	hsa_circFGGY_005	chr4_95585231_95601116_+	FGGY	exon-exon	gene,UTR,exon,transcript,CDS	GT/AG	479	31
chr1_59787208_59844509_+	hsa_circ_0005354	hsa_circFGGY_007	chr4_95585231_95623569_+	FGGY	exon-exon	gene,UTR,exon,transcript,CDS	GT/AG	568	26
chr1_59805630_59812070_+	hsa_circ_0000076	hsa_circFGGY_012		FGGY	exon-exon	transcript,CDS,exon,gene	GT/AG	264	10
chr1_59805630_59844509_-				not_annotated	intergenic-intergenic	not_annotated	CT/AC		4
chr1_59805630_59844509_+	hsa_circ_0006633	hsa_circFGGY_013	chr4_95597622_95623569_+	FGGY	exon-exon	transcript,CDS,exon,gene	GT/AG	353	38
chr1_59805630_59922748_+				FGGY	exon-exon	transcript,CDS,exon,gene	GT/AG	469	2
chr1_5987709_6012896_-	hsa_circ_0113721	hsa_circNPHP4_029	chr4_152502873_152524368_+	NPHP4	exon-exon	gene,exon,UTR,transcript,CDS	GT/AG	768	5
chr1_6007164_6012896_-	hsa_circ_0009460	hsa_circNPHP4_028	chr4_152502873_152507483_+	NPHP4	exon-exon	gene,UTR,exon,transcript,CDS	GT/AG	446	4
chr1_6007164_6022009_-	hsa_circ_0009461	hsa_circNPHP4_023		NPHP4	exon-exon	gene,UTR,exon,transcript,CDS	GT/AG	602	9
chr1_6007164_6029319_-	hsa_circ_0009462	hsa_circNPHP4_021	mmu_circ_0011474|chr4_152496648_152507483_+	NPHP4	exon-exon	gene,UTR,exon,transcript,CDS	GT/AG	840	2
chr1_6007164_6046387_-	hsa_circ_0009463	hsa_circNPHP4_008		NPHP4	exon-exon	gene,UTR,exon,transcript,CDS	GT/AG	1157	3
chr1_6021854_6029319_-	hsa_circ_0009135	hsa_circNPHP4_019		NPHP4	exon-exon	transcript,CDS,exon,gene	GT/AG	394	7
chr1_6021854_6046387_-	hsa_circ_0005719	hsa_circNPHP4_005		NPHP4	exon-exon	gene,UTR,exon,transcript,CDS	GT/AG	711	20
chr1_61577043_61618028_+				RP4-802A10.1,NFIA	intron-intron	transcript,gene	GT/AG		3
chr1_61617844_61743257_+				NFIA	intron-exon	transcript,CDS,exon,gene	GT/AG		2
chr1_61743192_61824946_+	hsa_circ_0113761	hsa_circNFIA_018	chr4_97956373_98020954_+	NFIA	exon-exon	transcript,CDS,exon,gene	GT/AG	387	6
chr1_61743192_61849037_+	hsa_circ_0012755	hsa_circNFIA_019	mmu_circ_0011879|chr4_97956373_98041679_+	NFIA	exon-exon	transcript,CDS,exon,gene	GT/AG	516	4
chr1_6202188_6215777_+				not_annotated	intergenic-intergenic	not_annotated	CT/AC		3
chr1_62228530_62232145_+	hsa_circ_0113777	hsa_circINADL_002		INADL	exon-exon	gene,exon,UTR,transcript,CDS	GT/AG	419	3
chr1_62228530_62241006_+	hsa_circ_0113779	hsa_circINADL_004		INADL	exon-exon	gene,exon,UTR,transcript,CDS	GT/AG	884	11
chr1_62231951_62237298_+				INADL	exon-exon	transcript,CDS,exon,gene	GT/AG	531	2
chr1_62234955_62241006_+				INADL	exon-exon	transcript,CDS,exon,gene	GT/AG	465	7
chr1_62234955_62288751_+				INADL,RNU6-414P	exon-exon	transcript,CDS,exon,gene	GT/AG	1434	2
chr1_62240878_62263100_+				INADL	exon-exon	transcript,CDS,exon,gene	GT/AG	682	6
chr1_62240878_62271196_+				INADL	exon-exon	gene,exon,start_codon,transcript,CDS	GT/AG	906	2
chr1_62253426_62274202_+				INADL	exon-exon	transcript,CDS,exon,gene	GT/AG	834	2
chr1_62257020_62263100_+				INADL	exon-exon	transcript,CDS,exon,gene	GT/AG	334	6
chr1_62262959_62271196_+				INADL	exon-exon	gene,exon,start_codon,transcript,CDS	GT/AG	366	3
chr1_62262959_62274202_+				INADL	exon-exon	transcript,CDS,exon,gene	GT/AG	423	2
chr1_62288617_62299457_+	hsa_circ_0113780	hsa_circINADL_014	mmu_circ_0011885|chr4_98456129_98469604_+	INADL	exon-exon	transcript,CDS,exon,gene	GT/AG	429	3
chr1_62293094_62350080_+				INADL,RNU6-1177P	exon-exon	transcript,CDS,exon,gene	GT/AG	1313	7
chr1_62293094_62367131_+	hsa_circ_0113781	hsa_circINADL_018		INADL,RNU6-1177P	exon-exon	transcript,CDS,exon,gene	GT/AG	1563	5
chr1_62293094_62374154_+				INADL,RNU6-1177P	exon-exon	transcript,CDS,exon,gene	GT/AG	1674	3
chr1_62293094_62393501_+				INADL,RNU6-1177P	exon-exon	transcript,CDS,exon,gene	GT/AG	1852	2
chr1_62293094_62579918_+				MIR3116-1,RNU6-1177P,RN7SL180P,LAMTOR5P1,INADL	exon-exon	transcript,CDS,exon,gene	GT/AG	3106	2
chr1_62321702_62341038_+	hsa_circ_0113782	hsa_circINADL_020		INADL	exon-exon	transcript,CDS,exon,gene	GT/AG	847	6
chr1_62321702_62350080_+	hsa_circ_0012779	hsa_circINADL_021		INADL	exon-exon	transcript,CDS,exon,gene	GT/AG	1019	9
chr1_62329910_62380336_+				INADL	exon-exon	transcript,CDS,exon,gene	GT/AG	1131	2
chr1_62340915_62350080_+				INADL	exon-exon	transcript,CDS,exon,gene	GT/AG	296	3
chr1_62340915_62393501_+				INADL	exon-exon	transcript,CDS,exon,gene	GT/AG	835	2
chr1_62374044_62380336_+	hsa_circ_0113784	hsa_circINADL_026		INADL	exon-exon	transcript,CDS,exon,gene	GT/AG	189	2
chr1_62393402_62503721_+				INADL	exon-exon	transcript,CDS,exon,gene	GT/AG	639	2
chr1_62393402_62550320_+				INADL,LAMTOR5P1,RN7SL180P,MIR3116-1	exon-exon	transcript,CDS,exon,gene	GT/AG	986	5
chr1_62472938_62483619_+	hsa_circ_0113789	hsa_circINADL_032		INADL	intron-exon	transcript,CDS,exon,gene	GT/AG		7
chr1_62479015_62516730_+				INADL,LAMTOR5P1	intron-exon	transcript,CDS,exon,gene	GT/AG	4771	2
chr1_62483528_62550320_-				not_annotated	intergenic-intergenic	not_annotated	CT/AC		3
chr1_62483528_62550320_+	hsa_circ_0113793	hsa_circINADL_037		INADL,LAMTOR5P1,RN7SL180P,MIR3116-1	exon-exon	transcript,CDS,exon,gene	GT/AG	510	4
chr1_62503649_62550320_+	hsa_circ_0113795	hsa_circINADL_039		INADL,LAMTOR5P1,RN7SL180P,MIR3116-1	exon-exon	gene,exon,UTR,transcript,CDS	GT/AG	418	2
chr1_62545122_62574192_+				INADL	exon-exon	transcript,CDS,exon,gene	GT/AG	428	2
chr1_62548473_62550320_+	hsa_circ_0113796	hsa_circINADL_041		INADL	intron-exon	transcript,CDS,exon,gene	GT/AG	1848	3
chr1_62574109_62579918_-				not_annotated	intergenic-intergenic	not_annotated	CT/AC		2
chr1_62586853_62614062_+	hsa_circ_0012787	hsa_circINADL_046		INADL	exon-exon	gene,UTR,exon,transcript,CDS	GT/AG	488	4
chr1_62905470_62907970_+	hsa_circ_0007251	hsa_circUSP1_002		USP1	exon-exon	gene,exon,UTR,transcript,CDS	GT/AG	465	6
chr1_62905470_62908990_+	hsa_circ_0012797	hsa_circUSP1_003		USP1	exon-exon	gene,exon,UTR,transcript,CDS	GT/AG	626	3
chr1_62907159_62907970_+	hsa_circ_0113805	hsa_circUSP1_006	chr4_98928233_98928968_+	USP1	exon-exon	gene,transcript,CDS,exon	GT/AG	226	4
chr1_62907159_62908990_+	hsa_circ_0008657	hsa_circUSP1_007		USP1	exon-exon	gene,transcript,CDS,exon	GT/AG	387	13
chr1_62908830_62914337_+	hsa_circ_0000079	hsa_circUSP1_012		USP1	exon-exon	gene,transcript,CDS,exon	GT/AG	1226	2
chr1_62913012_62914337_+				USP1	exon-exon	gene,transcript,CDS,exon	GT/AG	373	3
chr1_6291962_6293703_-	hsa_circ_0007427	hsa_circICMT_005		ICMT	exon-exon	gene,exon,UTR,transcript,CDS	GT/AG	388	17
chr1_6291962_6293703_+				not_annotated	intergenic-intergenic	not_annotated	CT/AC		3
chr1_62970301_62979569_-	hsa_circ_0113823	hsa_circDOCK7_052		DOCK7	exon-exon	gene,transcript,CDS,exon	GT/AG	828	3
chr1_62973633_62979569_-				DOCK7	exon-exon	gene,transcript,CDS,exon	GT/AG	540	2
chr1_62976248_62995117_-				DOCK7	exon-exon	gene,transcript,CDS,exon	GT/AG	768	2
chr1_63042933_63052295_-	hsa_circ_0002032	hsa_circDOCK7_021		DOCK7	exon-exon	gene,transcript,CDS,exon	GT/AG	430	9
chr1_63052178_63091072_-	hsa_circ_0012817	hsa_circDOCK7_013		DOCK7	exon-exon	gene,transcript,CDS,exon	GT/AG	518	3
chr1_63084377_63128801_-	hsa_circ_0012819	hsa_circDOCK7_003	mmu_circ_0011897|chr4_99055321_99089621_-	DOCK7,RP5-849H19.2	exon-exon	gene,transcript,CDS,exon	GT/AG	1644	2
chr1_63113362_63128801_-				DOCK7	exon-exon	gene,transcript,CDS,exon	GT/AG	780	2
chr1_63119396_63128801_-				DOCK7	exon-exon	gene,transcript,CDS,exon	GT/AG	351	5
chr1_63269390_63276257_+	hsa_circ_0113856	hsa_circATG4C_004		ATG4C	exon-intron	gene,transcript,UTR,exon	GT/AG		2
chr1_63269390_63286880_+	hsa_circ_0012823	hsa_circATG4C_005		ATG4C	exon-exon	gene,UTR,exon,transcript,CDS	GT/AG	864	4
chr1_63269449_63286880_+				ATG4C	exon-exon	gene,exon,UTR,transcript,CDS	GT/AG	805	2
chr1_63294711_63307218_+	hsa_circ_0012828	hsa_circATG4C_014		ATG4C	exon-exon	transcript,CDS,exon,gene	GT/AG	413	3
chr1_63294711_63332269_+	hsa_circ_0113861	hsa_circATG4C_015		ATG4C	exon-intergenic	gene,exon,not_annotated,transcript,CDS	GT/AG	3020	2
chr1_6378552_6393628_-	hsa_circ_0113864	hsa_circACOT7_006		ACOT7	exon-exon	transcript,CDS,exon,gene	GT/AG	294	3
chr1_6378552_6409926_-	hsa_circ_0009509	hsa_circACOT7_003	chr4_152206763_152237766_+	ACOT7	exon-exon	gene,UTR,exon,transcript,CDS	GT/AG	569	11
chr1_63906651_63920639_-				ITGB3BP	exon-exon	gene,exon,UTR,transcript,CDS	GT/AG	434	3
chr1_6393537_6409926_-				ACOT7	exon-exon	gene,UTR,exon,transcript,CDS	GT/AG	367	2
chr1_63944435_63974241_-	hsa_circ_0004586	hsa_circITGB3BP_001		ITGB3BP	exon-exon	transcript,CDS,exon,gene	GT/AG	249	3
chr1_64022785_64027528_+				EFCAB7	exon-exon	gene,transcript,CDS,exon	GT/AG	283	4
chr1_64093876_64120137_+				PGM1	intron-exon	transcript,CDS,exon,gene	GT/AG	2573	3
chr1_64117340_64120137_+	hsa_circ_0012839	hsa_circPGM1_006		PGM1	exon-exon	transcript,CDS,exon,gene	GT/AG	319	2
chr1_64474977_64516388_+	hsa_circ_0000081	hsa_circROR1_002	chr4_100302879_100334516_+	ROR1	exon-exon	transcript,CDS,exon,gene	GT/AG	391	3
chr1_64515363_64516388_+	hsa_circ_0000082	hsa_circROR1_004	chr4_100333610_100334516_+	ROR1	exon-exon	transcript,CDS,exon,gene	GT/AG	319	7
chr1_65016277_65068595_+	hsa_circ_0012844	hsa_circCACHD1_002	chr4_100864981_100918148_+	CACHD1,MIR4794	exon-exon	transcript,CDS,exon,gene	GT/AG	319	2
chr1_65047839_65099943_+				CACHD1	exon-exon	transcript,CDS,exon,gene	GT/AG	745	3
chr1_65095038_65107652_+	hsa_circ_0113889	hsa_circCACHD1_010		CACHD1	exon-exon	transcript,CDS,exon,gene	GT/AG	639	2
chr1_65234339_65255197_+	hsa_circ_0113900	hsa_circRAVER2_002	chr4_101096252_101120579_+	RAVER2	exon-exon	transcript,CDS,exon,gene	GT/AG	856	2
chr1_65243306_65247254_+	hsa_circ_0012855	hsa_circRAVER2_005	mmu_circ_0010978|chr4_101102607_101107394_+	RAVER2	exon-exon	transcript,CDS,exon,gene	GT/AG	662	2
chr1_65243306_65255197_-				not_annotated	intergenic-intergenic	not_annotated	CT/AC		2
chr1_65243306_65255197_+	hsa_circ_0012856	hsa_circRAVER2_006	mmu_circ_0010979|chr4_101102607_101120579_+	RAVER2	exon-exon	transcript,CDS,exon,gene	GT/AG	789	8
chr1_65247083_65272990_+				RAVER2	exon-exon	gene,exon,UTR,transcript,CDS	GT/AG	707	2
chr1_6525632_6529097_-				TNFRSF25,PLEKHG5	exon-intron	transcript,exon,UTR,gene	CT/AC	2776	3
chr1_65325788_65332891_-	hsa_circ_0012873	hsa_circJAK1_010		JAK1	exon-exon	transcript,CDS,exon,gene	GT/AG	687	3
chr1_65830318_65831879_+	hsa_circ_0002454	hsa_circDNAJC6_002	mmu_circ_0010983|chr4_101597800_101599243_+	DNAJC6	exon-exon	gene,exon,UTR,transcript,CDS	GT/AG	350	48
chr1_6592028_6593501_-	hsa_circ_0009527	hsa_circNOL9_018		NOL9	exon-exon	transcript,CDS,exon,gene	GT/AG	572	4
chr1_6593340_6601987_-	hsa_circ_0009530	hsa_circNOL9_013		NOL9	exon-exon	transcript,CDS,exon,gene	GT/AG	260	2
chr1_6593340_6609758_-	hsa_circ_0113918	hsa_circNOL9_006		NOL9	exon-exon	transcript,CDS,exon,gene	GT/AG	621	4
chr1_6609631_6610675_-	hsa_circ_0003114	hsa_circNOL9_002	chr4_152041046_152041644_+	NOL9	exon-exon	transcript,CDS,exon,gene	GT/AG	348	4
chr1_6659107_6659512_-	hsa_circ_0004885	hsa_circKLHL21_001		KLHL21	exon-exon	gene,UTR,exon,transcript,CDS	GT/AG	406	2
chr1_6676817_6680397_+	hsa_circ_0000011	hsa_circPHF13_001		PHF13	exon-exon	gene,transcript,CDS,exon	GT/AG	637	2
chr1_6679863_6680397_+	hsa_circ_0009535	hsa_circPHF13_002		PHF13	exon-exon	gene,transcript,CDS,exon	GT/AG	535	4
chr1_67356837_67371058_-	hsa_circ_0006677	hsa_circWDR78_003		WDR78	exon-exon	gene,exon,UTR,transcript,CDS	GT/AG	473	50
chr1_67356837_67371058_+				not_annotated	intergenic-intergenic	not_annotated	CT/AC		11
chr1_67405711_67425426_+				MIER1	exon-exon	gene,exon,UTR,transcript,CDS	GT/AG	2476	3
chr1_67405711_67428843_+				MIER1	exon-exon	gene,exon,UTR,transcript,CDS	GT/AG	2549	5
chr1_67411833_67425426_-				not_annotated	intergenic-intergenic	not_annotated	CT/AC		3
chr1_67411833_67425426_+	hsa_circ_0113950	hsa_circMIER1_001	chr4_103130965_103140901_+	MIER1	exon-exon	transcript,CDS,exon,gene	GT/AG	506	16
[truncated: 20,859 more rows]

## Sheet: RNA-seq(5 paired GC tissues) 
T_vs_NT_fc_1.5_p_0.05_paired up regulated CircRNAs
	P-value and FDR		Fold change and Regulation		Annotations												Group--Raw Intensity		Group--Normalized Intensity		Raw Intensity										Normalized Intensity										miRNA Binding Sites
circRNA	P-value	FDR	FC (abs)	Regulation	probeID	Alias	source	chrom	strand	txStart	txEnd	circRNA_type	best_transcript	GeneSymbol	Sequence	circRNA_length	group-T(raw)	group-NT(raw)	group-T(normalized)	group-NT(normalized)	[T.1, T](raw)	[T.2, T](raw)	[T.3, T](raw)	[T.4, T](raw)	[T.5, T](raw)	[NT.1, NT](raw)	[NT.2, NT](raw)	[NT.3, NT](raw)	[NT.4, NT](raw)	[NT.5, NT](raw)	[T.1, T](normalized)	[T.2, T](normalized)	[T.3, T](normalized)	[T.4, T](normalized)	[T.5, T](normalized)	[NT.1, NT](normalized)	[NT.2, NT](normalized)	[NT.3, NT](normalized)	[NT.4, NT](normalized)	[NT.5, NT](normalized)	MRE1	MRE2	MRE3	MRE4	MRE5
hsa_circRNA_000317	0.0468546	0.248574	5.04426	up	ASCRP3003271	hsa_circ_0000317	circBase	chr11	-	62288378	62288522	intronic	NM_001620	AHNAK	ATTGAAGGTCCTGAAGGGAAGCTCAAAGCTCCCAAAATCTCTATGCCTGACTTTGATTTG	144	4452.5	547.9	11.379	9.0444	2730.5	1090	3732	13763	947	173.5	690	677.5	829.5	369	11.9437	10.2619	11.4873	13.716	9.48637	7.69309	9.91744	9.21976	9.59795	8.79374	hsa-miR-659-5p	hsa-miR-3649	hsa-miR-365a-5p	hsa-miR-6509-5p	hsa-miR-6073
hsa_circRNA_087856	0.0039163	0.230838	4.20959	up	ASCRP3000476	hsa_circ_0087856	circBase	chr9	+	110062421	110084399	exonic	NM_002874	RAD23B	AACTACGACAGCAACAACTACAACAACAAGTTCTGGAGGTGAAAGCACTGAAAGAGAAGA	751	1534.5	252.4	10.1705	8.09684	630	789	1883	3731.5	639	200	231	271	407	153	9.84994	9.77494	10.5016	11.8151	8.91092	7.91494	8.30215	8.04954	8.60915	7.60839	hsa-miR-3692-5p	hsa-miR-6511b-5p	hsa-miR-4763-3p	hsa-miR-4518	hsa-miR-1266-5p
hsa_circRNA_000320	0.0298057	0.236727	4.26928	up	ASCRP3005436	hsa_circ_0000320	circBase	chr11	-	62297840	62298224	intronic	NM_001620	AHNAK	CCTGAGGTAGAAGGTGAAATGAAAGTGCCAGATGTTGAAATCAAAGGACCCAAAATGGAC	384	1418.2	201.3	9.78872	7.69473	847	273	2051	3602.5	317.5	116	207	225.5	358	100	10.287	8.29091	10.6451	11.739	7.98167	7.14153	8.12046	7.81181	8.42319	6.97663	hsa-miR-635	hsa-miR-6774-5p	hsa-miR-3189-3p	hsa-miR-4260	hsa-miR-1298-3p
hsa_circRNA_104852	0.00461533	0.230838	4.00412	up	ASCRP3001500	hsa_circ_0006174	circBase	chr9	+	110064315	110068928	exonic	NM_002874	RAD23B	ACTAGCCCAACAGCAACTGACAGGCAAAATCCTCAATGATGATACTGCTCTCAAAGAATA	349	883.4	148.2	9.37667	7.37519	278	465	1526	1694	454	108	155	149	228	101	8.5666	9.03024	10.1823	10.639	8.46523	7.06117	7.68014	7.28904	7.82109	7.02451	hsa-miR-138-5p	hsa-miR-325	hsa-miR-593-3p	hsa-miR-512-3p	hsa-miR-766-5p
hsa_circRNA_009618	0.0113874	0.234721	3.92117	up	ASCRP3004032	hsa_circ_0009618	circBase	chr1	-	8923293	8928116	exonic	NM_001201483	ENO1	CACTGGGCAGAAACTGAACGTCACAGAACAAGAGAAGATTGACAAACTGATGATCGAGAT	936	295.7	43.4	7.62965	5.65836	77	86	738	334.5	243	33	41	45	73.5	24.5	6.61902	6.65096	9.13107	8.10338	7.64381	5.38521	5.74668	5.7825	6.2945	5.08294	hsa-miR-3157-5p	hsa-miR-6131	hsa-miR-6729-3p	hsa-miR-616-3p	hsa-miR-8083
hsa_circRNA_050900	0.00769417	0.234721	3.75588	up	ASCRP3005569	hsa_circ_0050900	circBase	chr19	+	39191239	39200116	exonic	NM_004924	ACTN4	CGAAGTGGCTGAGAAATACCTCGACATCCCCAAGATGCTGGATGCAGAGGACCTTCACGG	571	1292.8	274.9	10.0761	8.16697	777	858	1431	2755	643	144	298	408.5	349	175	10.1537	9.87035	10.0955	11.3435	8.9175	7.446	8.65479	8.55476	8.38853	7.79079	hsa-miR-4678	hsa-miR-3667-3p	hsa-miR-6891-3p	hsa-miR-605-3p	hsa-miR-6507-3p
hsa_circRNA_104854	0.00265069	0.230838	3.59355	up	ASCRP3004508	hsa_circ_0087862	circBase	chr9	+	110068659	110081160	exonic	NM_002874	RAD23B	CAGTTTCAACAACCCTGACAGAGCAGTGGAGTATCTTTTAATGCCCAAAGCAGTGTCCAC	453	902.4	177.5	9.44328	7.59787	385	542	1131	2051	403	124	175.5	209	275	104	9.02699	9.28816	9.72391	10.865	8.3124	7.22924	7.87893	7.69883	8.07129	7.11107	hsa-miR-325	hsa-miR-593-3p	hsa-miR-512-3p	hsa-miR-653-5p	hsa-miR-766-5p
hsa_circRNA_102039	0.0241478	0.236727	3.55257	up	ASCRP3004255	hsa_circ_0043138	circBase	chr17	+	34147027	34149837	exonic	NM_139215	TAF15	CAGCAGTCCTATCATTCACAAAGGGAAAACTACAGCCACCACACACAAGTTATTCTACCT	437	1093.1	184.5	9.51852	7.68966	483	301	1529	2781.5	371	158	193	203	260	108.5	9.39015	8.46299	10.1852	11.3617	8.19251	7.58792	8.02178	7.67167	8.00713	7.15981	hsa-miR-15b-3p	hsa-miR-29b-1-5p	hsa-miR-20b-3p	hsa-miR-487a-5p	hsa-miR-487b-5p
hsa_circRNA_082547	0.0256106	0.236727	3.34125	up	ASCRP3005854	hsa_circ_0082547	circBase	chr7	-	135611502	135636378	exonic	NM_145808	MTPN	CTACAGCTAAGGAGAAGATGTCAACCGGACACTAGAAGGTGGAAGGAAACCTCTTCATTA	3456	384.7	69	8.04838	6.30799	174.5	162	341	1109	137	35	69	84	100	57	7.81214	7.56562	7.89856	10.1064	6.85914	5.50759	6.52424	6.57809	6.6927	6.23732	hsa-miR-548o-3p	hsa-miR-548n	hsa-miR-3145-3p	hsa-miR-195-5p	hsa-miR-136-5p
hsa_circRNA_001588	0.00285448	0.230838	3.54836	up	ASCRP3003345	hsa_circ_0001588	circBase	chr6	+	26204839	26205043	sense overlapping	NM_003545	HIST1H4E	ATTTCTGGTCTCATCTACGAGGAGACTCGCGGGATTTTTGCGGCTATTTTCGTTGGTGTG	204	3468.7	823.8	11.5848	9.75762	1549	2340.5	4007	5436	4011	726	973	615	1226	579	11.1668	11.411	11.5613	12.3156	11.4693	9.76403	10.4451	9.07305	10.0867	9.41921	hsa-miR-3121-5p	hsa-miR-514b-3p	hsa-miR-514a-3p	hsa-miR-4786-5p	hsa-miR-204-5p
hsa_circRNA_104853	0.00403675	0.230838	3.36143	up	ASCRP3008766	hsa_circ_0087861	circBase	chr9	+	110068659	110074018	exonic	NM_002874	RAD23B	GATTCTTCTCGGTCAAACCTTTTTGAAGATGCAACGAGTGCACTTGCCCAAAGCAGTGTC	325	643.3	132.4	8.97481	7.22573	269	373	797	1453	324.5	97	126	160	190	89	8.51143	8.72475	9.22073	10.4057	8.01147	6.91491	7.38105	7.35551	7.58792	6.88927	hsa-miR-325	hsa-miR-593-3p	hsa-miR-512-3p	hsa-miR-766-5p	hsa-miR-28-5p
hsa_circRNA_000926	0.0457695	0.248574	3.28759	up	ASCRP3005614	hsa_circ_0001022	circBase	chr2	+	65473318	65492309	sense overlapping	NM_005722	ACTR2	CGAGTTTTGAAGGGTGATGTGGAAAAACTTTCTGCCTTATTTTTTGAACAATTGAGCAAA	1194	246.8	35.1	7.16538	5.44835	61	48.5	411.5	621	92	31	37	32.5	48	27	6.28898	5.86897	8.20662	9.1387	6.32361	5.33605	5.59674	5.30719	5.76934	5.23241	hsa-miR-619-5p	hsa-miR-212-5p	hsa-miR-153-5p	hsa-miR-600	hsa-miR-645
hsa_circRNA_001880	0.00724745	0.234721	3.24338	up	ASCRP3007282	hsa_circ_0001880	circBase	chr9	+	110084263	110087285	exonic	NM_001244713	RAD23B	GAAAAAGAAGCTATAGAAAGGGGAATCCCTGGAGATAGAGAAAGTCAGGCTGTGGTTGAC	435	637.8	140	8.9909	7.29341	352	409	647	1505	276	96	137	166	203	98	8.89525	8.85345	8.93647	10.464	7.80538	6.8844	7.51131	7.41569	7.66138	6.99428	hsa-miR-4691-5p	hsa-miR-6792-3p	hsa-miR-548ax	hsa-miR-4691-3p	hsa-miR-548ao-5p
hsa_circRNA_001589	0.019926	0.234721	3.23384	up	ASCRP3007629	hsa_circ_0001589	circBase	chr6	-	26234499	26234709	sense overlapping	NM_005320	HIST1H1D	GAAGGCAGCTCCGAAGAAAAACATCAAAAAGACTCCTAAGAAGGTAAAGAAGCCAGCAAC	210	836.4	185.4	9.38629	7.69304	322.5	551	603.5	1890	815	118	289	166	163	191	8.75578	9.30912	8.83524	10.7595	9.2718	7.16384	8.61891	7.40912	7.36889	7.90444	hsa-miR-6876-3p	hsa-miR-3922-3p	hsa-miR-6813-5p	hsa-miR-27a-5p	hsa-miR-6882-3p
hsa_circRNA_033388	0.0109358	0.234721	3.22591	up	ASCRP3007118	hsa_circ_0033388	circBase	chr14	-	102547074	102550030	exonic	NM_001017963	HSP90AA1	CTTGGCCTTACTTGGAATACACGAAGACTCTCAAAATCGGAAGAAGCTTTCAGAGCTGTT	1835	156.8	27.4	6.68263	4.99293	39	47	361.5	216.5	120	23	26	33	33.5	21.5	5.54515	5.81618	7.99813	7.3715	6.6822	4.68052	5.05717	5.3235	5.18957	4.71389	hsa-miR-4778-3p	hsa-miR-362-5p	hsa-miR-511-5p	hsa-miR-1236-3p	hsa-miR-4742-3p
hsa_circRNA_092556	0.0304902	0.236727	3.19895	up	ASCRP3006751	hsa_circ_0001583	circBase	chr6	-	26056122	26056299	sense overlapping	NM_005319	HIST1H1C	CTGTAACCAAGAAAGTGGCTAAGAGCCCAAAGAAGGCCAAGGTTAAAAAGGCGGGCGGAA	177	1388.8	319.5	10.1292	8.4516	551	704	1887	2766	1036	261	520	276	305.5	235	9.56051	9.62048	10.5106	11.3526	9.60185	8.29333	9.46866	8.07049	8.23251	8.193	hsa-miR-103a-2-5p	hsa-miR-6815-3p	hsa-miR-4778-3p	hsa-miR-324-3p	hsa-miR-647
hsa_circRNA_000758	0.0235717	0.235981	3.16552	up	ASCRP3004269	hsa_circ_0000758	circBase	chr17	+	34151081	34165557	exonic	NM_003487	TAF15	CAGCCATTGACTGGTTTGATGATGACCGTCGTGATGTGAGTAGGTATGGAGAAGATAATA	429	300.1	55	7.66802	6.00558	85	99	650	505	161.5	40.5	67.5	57.5	69.5	40	6.70658	6.8366	8.9425	8.77929	7.07514	5.57269	6.4511	6.05297	6.20444	5.74668	hsa-miR-6808-3p	hsa-miR-6836-3p	hsa-miR-6829-3p	hsa-miR-6882-3p	hsa-miR-215-3p
hsa_circRNA_005855	0.00521054	0.230838	3.12964	up	ASCRP3010336	hsa_circ_0005855	circBase	chr19	+	16198836	16199930	exonic	NM_003290	TPM4	GTTACTAACAATCTGAAATCTCTGGAGGCTGCATCTGAAAAGGTAGCTCGTAAGCTGGTC	147	316.3	66.8	7.94125	6.29526	126	115	574	442	324.5	45	68	77	94	50	7.33756	7.06602	8.74792	8.53272	8.02205	5.80848	6.50611	6.4511	6.60797	6.10263	hsa-miR-3143	hsa-miR-6780a-3p	hsa-miR-4723-3p	hsa-miR-6892-3p	hsa-miR-6803-3p
hsa_circRNA_061346	0.00707724	0.234276	3.12755	up	ASCRP3007209	hsa_circ_0061346	circBase	chr21	-	27372329	27425664	exonic	NM_000484	APP	CTTTGACACAGAAGAGTACTGCATGGCCGTGTGTGGCAGCGCCATTGGTGAGTTTGTAAG	678	876.5	225.4	9.55746	7.91243	512	686	1550.5	1213	421	110	232	258	355	172	9.45978	9.57822	10.2073	10.1689	8.37305	7.08447	8.31919	7.98324	8.41423	7.76101	hsa-miR-4778-3p	hsa-miR-5196-3p	hsa-miR-5193	hsa-miR-877-3p	hsa-miR-103a-2-5p
hsa_circRNA_104850	0.00194076	0.230838	3.11153	up	ASCRP3004937	hsa_circ_0087855	circBase	chr9	+	110062421	110068928	exonic	NM_002874	RAD23B	CCAACAGCAACTGACAGGTGAAAGCACTGAAAGAGAAGATTGAATCTGAAAAGGGGAAAG	431	273.2	58.5	7.7212	6.08358	86	176	529	394	181	41	53	60.5	100	38	6.76677	7.66707	8.6024	8.34826	7.22152	5.66941	6.14554	6.14044	6.67868	5.78381	hsa-miR-138-5p	hsa-miR-325	hsa-miR-593-3p	hsa-miR-512-3p	hsa-miR-766-5p
hsa_circRNA_082546	0.0300454	0.236727	3.07274	up	ASCRP3011826	hsa_circ_0082546	circBase	chr7	-	135611502	135635430	exonic	NM_001128619	LUZP6	TGAATTGTGCTACAGCTAAGCTCCAGATAAACATCATATTACTCCTCTTCTGTCTGCTGT	3342	597.2	114.4	8.63698	7.01745	248.5	235	603	1714	185.5	67	110	136	169	90	8.34693	8.07678	8.8297	10.6664	7.26509	6.42196	7.20182	7.17086	7.41526	6.87736	hsa-miR-548o-3p	hsa-miR-548n	hsa-miR-3145-3p	hsa-miR-136-5p	hsa-miR-1323
hsa_circRNA_033392	0.0173987	0.234721	3.02393	up	ASCRP3007119	hsa_circ_0033392	circBase	chr14	-	102547074	102551768	exonic	NM_001017963	HSP90AA1	CTTGGCCTTAGTGAACCTATGGGTCGTGGAACAAAAGTTATCCTACACCTGAAAGAAGAC	2644	170	30.6	6.8453	5.24887	41.5	57	334.5	282	135	26	32	32	39	24	5.6566	6.06272	7.8777	7.78721	6.84227	5.0615	5.38607	5.3235	5.48038	4.99293	hsa-miR-4778-3p	hsa-miR-627-3p	hsa-miR-5000-5p	hsa-miR-6830-3p	hsa-miR-511-5p
hsa_circRNA_104634	0.0397632	0.243796	2.8173	up	ASCRP3008640	hsa_circ_0084615	circBase	chr8	-	62593526	62596747	exonic	NM_032468	ASPH	GATGATGCCAAAGTTTTATTAGAGACAAAGCATGGAGGACACAAGAATGGGAGGAAAGGC	264	457.1	101.3	8.34813	6.85381	131	134	780	488	752.5	131	67	92	151	65.5	7.38105	7.28996	9.19388	8.73621	9.13953	7.33846	6.48613	6.68431	7.26883	6.49135	hsa-miR-384	hsa-miR-670-3p	hsa-miR-548c-3p	hsa-miR-145-3p	hsa-miR-376a-5p
hsa_circRNA_000543	0.0152189	0.234721	2.74272	up	ASCRP3009256	hsa_circ_0000326	circBase	chr11	+	65272490	65272586	intronic	TCONS_l2_00004572	TCONS_l2_00004572	GCTGGAGTAACTGGCATGTGAACAAGCTTTTTCTGTATTTACATACAAAGTCAGATCAGT	96	4688.6	1335.7	11.9048	10.4491	2227	2212	7557	8322	3125	908	1370	1644	1863	893.5	11.7301	11.3097	12.3873	12.9972	11.0995	10.1471	11.0221	10.3901	10.6757	10.0107	hsa-miR-338-3p	hsa-miR-9-3p	hsa-miR-16-2-3p	hsa-miR-320b	hsa-miR-320a
hsa_circRNA_104851	0.00118242	0.209188	2.72375	up	ASCRP3001427	hsa_circ_0008812	circBase	chr9	+	110062421	110074018	exonic	NM_002874	RAD23B	ACCTTTTTGAAGATGCAACGAGTGCACTTGGTGAAAGCACTGAAAGAGAAGATTGAATCT	487	132.4	33.3	6.72183	5.27623	50	106	159	260	87	24	40.5	33	43	26	6.00211	6.93184	6.76479	7.67309	6.23732	4.79927	5.74668	5.28331	5.55899	4.99293	hsa-miR-138-5p	hsa-miR-325	hsa-miR-593-3p	hsa-miR-512-3p	hsa-miR-766-5p
hsa_circRNA_103828	0.0392895	0.243796	2.70634	up	ASCRP3007235	hsa_circ_0072386	circBase	chr5	-	43292575	43299077	exonic	NM_001098272	HMGCS1	CTTTGGATGAAGGAGTAGGACTTGTGCATTCAAACATAGCAACTGAGCTCTTTCACCATG	1483	292.5	65	7.71448	6.27813	221	96	613	452	80.5	59	55	75	84	52	8.17539	6.77008	8.85524	8.58991	6.18177	6.2103	6.1748	6.39135	6.45399	6.16024	hsa-miR-411-5p	hsa-miR-625-3p	hsa-miR-448	hsa-miR-205-5p	hsa-miR-526b-5p
hsa_circRNA_023610	0.0104989	0.234721	2.67457	up	ASCRP3010667	hsa_circ_0023610	circBase	chr11	+	75111737	75116733	sense overlapping	NM_001005	RPS3	TACAAAGACATTTGTCGCTGATGGCATCTTCAAAGCTGAACTGAATGAGTTTCTTACTCG	781	192.5	45.2	7.11824	5.69893	56	70	322	227.5	287	31	35	46	79	35	6.13635	6.34151	7.8131	7.4526	7.84764	5.28146	5.51943	5.7825	6.37232	5.53896	hsa-miR-6848-5p	hsa-miR-3192-5p	hsa-miR-6846-5p	hsa-miR-3689b-3p	hsa-miR-3689c
hsa_circRNA_100013	0.00382503	0.230838	2.67244	up	ASCRP3009403	hsa_circ_0006869	circBase	chr1	-	1735857	1756938	exonic	NM_002074	GNB1	GGACACACAGATCTCACATTCTTGAAGGTGGCATTGAAGAGCACTAAGATCGGAAGATGA	476	320.7	86.5	8.04464	6.62648	147	164	546.5	501	245	71	85	81.5	139	56	7.57625	7.57132	8.64527	8.76932	7.66102	6.46505	6.8137	6.49575	7.14663	6.21127	hsa-miR-660-3p	hsa-miR-152-3p	hsa-miR-764	hsa-miR-148b-3p	hsa-miR-30c-1-3p
hsa_circRNA_101504	0.0198152	0.234721	2.67221	up	ASCRP3003325	hsa_circ_0002151	circBase	chr15	+	44046021	44048964	exonic	NM_005313	PDIA3	ATTTAGAGATGGTGAAGAAGCAGGTGCTTATGATGGACCTAGGACTGCTGGTGTGGACAC	197	341.3	82.6	8.00216	6.58413	161	124.5	553	691	177	59	91.5	93	115.5	54	7.68435	7.17436	8.66762	9.293	7.19149	6.23732	6.92859	6.67798	6.88806	6.18871	hsa-miR-34c-5p	hsa-miR-454-3p	hsa-miR-148a-3p	hsa-miR-301a-3p	hsa-miR-103a-2-5p
hsa_circRNA_050898	0.0139449	0.234721	2.66478	up	ASCRP3006491	hsa_circ_0050898	circBase	chr19	+	39138266	39219794	exonic	NM_004924	ACTN4	CTGACCAGGTCATCGCTTCCTTCAAGGTCTTAGCAGGGGACAAGAGGCGCGGGCGGAGGG	2696	982.5	299.8	9.75374	8.33972	670	716	863	1992.5	671	250.5	289	461	311.5	187	9.95018	9.647	9.35699	10.8345	8.97998	8.241	8.61266	8.70423	8.24837	7.89235	hsa-miR-3909	hsa-miR-4691-5p	hsa-miR-1226-5p	hsa-miR-6792-3p	hsa-miR-6762-3p
hsa_circRNA_102109	0.010712	0.234721	2.64002	up	ASCRP3001082	hsa_circ_0003650	circBase	chr17	+	45740454	45752148	exonic	NM_002265	KPNB1	ACACTGGTGGAAGGTACGAGTGGCTGCTTTACAGAATCTGGTGAAGATAATGTCCTTATA	1216	156.2	37.1	6.83146	5.43091	55	61.5	221.5	340	103	31	38	34.5	53	29	6.08414	6.19068	7.25733	8.13182	6.49335	5.17566	5.55899	5.37133	5.81618	5.23241	hsa-miR-1301-3p	hsa-miR-20b-3p	hsa-miR-505-5p	hsa-miR-616-3p	hsa-miR-761
hsa_circRNA_000464	0.0100344	0.234721	2.61682	up	ASCRP3000541	hsa_circ_0000464	circBase	chr13	-	20315704	20356931	exonic	NM_001042414	PSPC1	AAGAACTCAGAAACCAAGAGTTGCAAAAACGGAAGCAAATACAACTAAGGCCTGTATCCG	1086	126.8	29.8	6.56356	5.17575	46.5	62	166.5	276	83	28	31	27	37	26	5.85034	6.15873	6.84101	7.77705	6.19068	4.99745	5.28331	4.99293	5.4294	5.17566	hsa-miR-6839-3p	hsa-miR-3194-3p	hsa-miR-4767	hsa-miR-4682	hsa-miR-4685-5p
hsa_circRNA_100965	0.0212059	0.234721	2.61566	up	ASCRP3003859	hsa_circ_0024501	circBase	chr11	-	118635916	118657227	exonic	NM_004397	DDX6	CACAGGAGGAACCAATTTACGAGATGACATAATGAGGCTTGATGATACAGATTGACGTGA	913	202.1	45.8	7.14466	5.75749	109	70	192	551	88.5	31	41	46	74	37	7.10532	6.34151	7.01952	8.94147	6.31548	5.30719	5.68772	5.8149	6.30822	5.66941	hsa-miR-1264	hsa-miR-597-3p	hsa-miR-660-3p	hsa-miR-376a-2-5p	hsa-miR-194-3p
hsa_circRNA_000479	0.0196227	0.234721	2.57416	up	ASCRP3001732	hsa_circ_0000479	circBase	chr13	-	43528083	43544806	exonic	NM_033255	EPSTI1	AGAAGAGAAGCATTTAGAGAGCATCAGCAATACACAAGTGCATACACCTTGATAGCACCA	375	227.5	55.6	7.43753	6.07343	91	140	117	491.5	298	37	71	44	62	64	6.86163	7.36189	6.32271	8.74632	7.89508	5.55132	6.56672	5.72638	6.07988	6.44284	hsa-miR-942-5p	hsa-miR-4753-3p	hsa-miR-6873-3p	hsa-miR-6739-3p	hsa-miR-6809-3p
hsa_circRNA_103223	0.0230026	0.235243	2.56062	up	ASCRP3004630	hsa_circ_0002211	circBase	chr22	-	38890634	38897285	exonic	NM_001098504	DDX17	CATCCTCCAGATAGTGGATGTCTGCATGGAAAGTGAAAAAGACCACAAATTTGGAGCAAG	927	285.5	78.1	7.70132	6.34482	141	136	667	386.5	97	48	76	71	159.5	36	7.50338	7.32525	8.98447	8.31421	6.37927	5.77198	6.66026	6.31594	7.34823	5.62771	hsa-miR-605-5p	hsa-miR-1298-3p	hsa-miR-508-5p	hsa-miR-570-5p	hsa-miR-300
hsa_circRNA_101231	0.0204524	0.234721	2.5542	up	ASCRP3003034	hsa_circ_0000467	circBase	chr13	-	21742126	21742538	exonic	NM_145061	SKA3	ATGCGAGGAATAATAAAAGTACACGAGCAAGAAGCCATTAACTCTGACCCAGAGTTGTCT	412	104.2	23.8	6.20237	4.8495	34	39	190	192.5	65.5	22	26	26	25	20	5.46413	5.51234	7.00611	7.15171	5.87758	4.72893	5.05717	4.99293	4.79927	4.66922	hsa-miR-153-5p	hsa-miR-382-5p	hsa-miR-520g-3p	hsa-miR-549a	hsa-miR-520h
hsa_circRNA_001591	0.00337157	0.230838	2.54473	up	ASCRP3005935	hsa_circ_0001591	circBase	chr6	+	27100875	27114932	sense overlapping	NM_021064	HIST1H2AG	CTACTTTCAGTAAGTTGTGACCAGTATGTCTGGACGTGGCAAGCAAGGCGGCAAAGCCCG	14057	141.4	37.1	6.83898	5.49146	53	94	206	202	152	29.5	47	37	41	31	6.03987	6.77008	7.15399	7.25402	6.97692	5.24768	5.9205	5.44935	5.49485	5.34495	hsa-miR-4739	hsa-miR-3689b-3p	hsa-miR-3689c	hsa-miR-3145-3p	hsa-miR-3192-5p
hsa_circRNA_101505	0.0289112	0.236727	2.54259	up	ASCRP3006739	hsa_circ_0002891	circBase	chr15	+	44048846	44055404	exonic	NM_005313	PDIA3	CTGGTGAACGAGTATGATGATAATGGAGAGTTGATTGCACTGCCAACACTAACACCTGTA	356	249.4	59.9	7.50817	6.16187	104.5	106	458	472.5	106	52.5	68	63	72	44	7.0259	6.9442	8.35939	8.6754	6.53595	6.04206	6.44118	6.21613	6.20444	5.90553	hsa-miR-103a-2-5p	hsa-miR-181b-2-3p	hsa-miR-543	hsa-miR-154-3p	hsa-miR-296-3p
hsa_circRNA_100019	0.00134759	0.218603	2.53963	up	ASCRP3004489	hsa_circ_0009362	circBase	chr1	-	1756835	1770677	exonic	NM_002074	GNB1	CAGTTACGGCAGGAGGCCGAGCAACTTAAGAACCAGATTCGAACAAATTTACATGTATTG	152	269.3	77.6	7.84083	6.49621	144	169	390	426.5	217	60	85	67	121	55	7.53561	7.60191	8.10404	8.4752	7.48739	6.23732	6.79075	6.26854	6.94712	6.23732	hsa-miR-141-5p	hsa-miR-582-3p	hsa-miR-484	hsa-miR-660-3p	hsa-miR-22-5p
hsa_circRNA_023908	0.0418621	0.246886	2.53529	up	ASCRP3009572	hsa_circ_0023908	circBase	chr11	-	85692787	85737409	exonic	NM_007166	PICALM	GGCATCGGAAATGGAACCACTAAGAACGTTTTATTCAGTATTTGGCTTCAAGAAACACGT	1406	208.6	47	7.1106	5.76845	65	79.5	464.5	358	76	39	47	35	83	31	6.37232	6.51678	8.38454	8.2016	6.07774	5.57269	5.95055	5.44935	6.42196	5.44769	hsa-miR-1244	hsa-miR-1301-3p	hsa-miR-4476	hsa-miR-6853-3p	hsa-miR-33b-5p
hsa_circRNA_000799	0.0287575	0.236727	2.53345	up	ASCRP3010475	hsa_circ_0000325	circBase	chr11	+	65266845	65267149	intronic	TCONS_l2_00004575	TCONS_l2_00004575	GTTTGAAGTGGAAAACTGGAAGACAGAACCCCGAATTAATACCAATAGAAGGGCAATGCT	304	503.8	144	8.64671	7.3056	214	184	825	802.5	493.5	105	163	108	258	86	8.13747	7.73195	9.26642	9.53205	8.56565	7.02007	7.77935	6.902	7.99728	6.82932	hsa-miR-335-3p	hsa-miR-590-3p	hsa-miR-490-5p	hsa-miR-876-5p	hsa-miR-708-3p
hsa_circRNA_102469	0.00540103	0.233185	2.52147	up	ASCRP3000202	hsa_circ_0008432	circBase	chr19	+	16192722	16197350	exonic	NM_003290	TPM4	AAAGAGGCCAAGCACATTGCGGAAGAGGCTGACCGCAAATACGAGGAGGCTGAAGGTGAT	252	206.9	57.7	7.4285	6.09424	125	96	317	308.5	188	40	65	58.5	81	44	7.33175	6.79368	7.79193	7.94862	7.27653	5.63062	6.39949	6.09684	6.42196	5.92228	hsa-miR-205-5p	hsa-miR-103a-2-5p	hsa-miR-146b-3p	hsa-miR-218-5p	hsa-miR-132-5p
hsa_circRNA_007250	0.0217939	0.234721	2.51665	up	ASCRP3008737	hsa_circ_0007250	circBase	chr2	-	10931920	10933328	exonic	NM_005742	PDIA6	GATGTTTGGATGGTTGAGTTCTATGCTCCTTGGTGTGGACACTGCAAAAAGTGGCAGAAC	238	366	98.9	8.16808	6.83658	169.5	162	770	505	223.5	77	115.5	92	139	71	7.77705	7.56562	9.18163	8.78322	7.53289	6.53401	7.28673	6.68431	7.15753	6.52032	hsa-miR-4487	hsa-miR-7158-5p	hsa-miR-6738-3p	hsa-miR-1248	hsa-miR-4705
hsa_circRNA_104419	0.0228884	0.235243	2.41177	up	ASCRP3012973	hsa_circ_0080845	circBase	chr7	+	77227158	77230123	exonic	NM_002835	PTPN12	TTCATTGCAGGAGGATGAACAAGCAAGAACAGACTACTTCATCAGGACACTCTTACTTGA	203	195.1	47.7	7.13955	5.86946	63	59.5	288	250.5	314.5	44	43	47	64	40.5	6.31276	6.14758	7.64957	7.61705	7.97079	5.77198	5.80073	5.8149	6.12192	5.83778	hsa-miR-198	hsa-miR-96-3p	hsa-miR-21-5p	hsa-miR-150-3p	hsa-miR-372-5p
hsa_circRNA_030162	0.0449918	0.248574	2.38978	up	ASCRP3004903	hsa_circ_0030162	circBase	chr13	-	45911303	45914319	exonic	NM_003295	TPT1	CATTTGAGAGATGGTCAGTAGGACAGAAGGTAACATTGATGACTCGCTCATTGGTGGAAA	634	451.1	125	8.40737	7.15049	212	109.5	860	529	545	96	120.5	148	181	79.5	8.11162	6.98463	9.35236	8.88125	8.70699	6.89958	7.34402	7.28904	7.4954	6.72443	hsa-miR-125a-3p	hsa-miR-548i	hsa-miR-1206	hsa-miR-218-5p	hsa-miR-548a-5p
hsa_circRNA_100017	0.00494385	0.230838	2.37097	up	ASCRP3004131	hsa_circ_0000008	circBase	chr1	-	1747194	1756938	exonic	NM_002074	GNB1	CAGACTCCAGATCTCACATTCTTGAAGGTGGCATTGAAGAGCACTAAGATCGGAAGATGA	249	365	113.9	8.29033	7.04485	187	207	573.5	572	285.5	99	117	102	179	72.5	7.93748	7.91225	8.75085	8.99716	7.85389	6.9442	7.31532	6.84666	7.4954	6.62269	hsa-miR-660-3p	hsa-miR-152-3p	hsa-miR-764	hsa-miR-148b-3p	hsa-miR-30c-1-3p
hsa_circRNA_102108	0.0118632	0.234721	2.36394	up	ASCRP3011224	hsa_circ_0002854	circBase	chr17	+	45740454	45745776	exonic	NM_002265	KPNB1	TCAGCTCAAACCACTAGTTATACAGGTACGAGTGGCTGCTTTACAGAATCTGGTGAAGAT	528	140.6	36.9	6.70512	5.46393	63.5	62	171	326.5	80	28	35	36.5	52	33	6.31276	6.15873	6.8795	8.05063	6.12399	5.12075	5.49645	5.43107	5.84533	5.42605	hsa-miR-23b-5p	hsa-miR-146a-3p	hsa-miR-488-5p	hsa-miR-127-5p	hsa-miR-299-3p
hsa_circRNA_101099	0.00897641	0.234721	2.35256	up	ASCRP3009147	hsa_circ_0000417	circBase	chr12	+	69644908	69656342	exonic	NM_007007	CPSF6	GCGCGAATATCGTCATCGTTAGAAGGAAGCTGAATATGGTGGGCATGATCAGATAGATTT	1599	249.5	73.4	7.65306	6.41882	126.5	177	421	408	115	74	63	67	113	50	7.33175	7.66102	8.24683	8.41106	6.61461	6.50848	6.35656	6.26854	6.8579	6.10263	hsa-miR-665	hsa-miR-765	hsa-miR-328-5p	hsa-miR-323a-5p	hsa-miR-608
hsa_circRNA_102402	0.00206387	0.230838	2.32049	up	ASCRP3009986	hsa_circ_0048232	circBase	chr19	+	1417498	1422395	exonic	NM_170711	DAZAP1	GTCACGGAGGTAGTCATGATCTATGACGCCGAGAAGCAGAGGCCCCGAGGAAGCTCTTCG	434	382.7	129.8	8.42828	7.21385	269.5	249	467.5	622	305.5	99	121	143	183	103	8.51587	8.15491	8.39583	9.14056	7.93424	6.92563	7.33533	7.22152	7.52076	7.06602	hsa-miR-433-3p	hsa-miR-324-5p	hsa-miR-215-3p	hsa-miR-670-5p	hsa-miR-562
hsa_circRNA_074712	0.00652787	0.234276	2.30615	up	ASCRP3010534	hsa_circ_0074712	circBase	chr5	+	154173659	154197163	sense overlapping	NM_015315	LARP1	TAAACACTTGAAAAGGCAACCCATTTTGACTACCAGTTTGGCTACCGAAAGTTTGATGGT	5729	195	55.6	7.23653	6.03104	105	81	223	435	131	43	48	60	87	40	7.05195	6.56443	7.25497	8.51015	6.80114	5.77198	5.98056	6.11673	6.50213	5.78381	hsa-miR-568	hsa-miR-4739	hsa-miR-3171	hsa-miR-4728-5p	hsa-miR-1277-5p
hsa_circRNA_104000	0.048175	0.250369	2.30475	up	ASCRP3002286	hsa_circ_0009145	circBase	chr5	+	167915606	167919852	exonic	NM_002887	RARS	AGGCCAAGTTTGGGGACTATCAGTGTAATAGTGCTATGGGTATTTCTCAGGAAGAAGAGA	324	189.4	49.1	7.02299	5.81838	62	69	466	248	102	46	44	39	85	31.5	6.33438	6.32046	8.391	7.58904	6.48008	5.8447	5.81618	5.56052	6.47157	5.39895	hsa-miR-582-5p	hsa-miR-519d-5p	hsa-miR-628-5p	hsa-miR-578	hsa-miR-597-5p
hsa_circRNA_102468	0.00681629	0.234276	2.30378	up	ASCRP3004091	hsa_circ_0002259	circBase	chr19	+	16192722	16192856	exonic	NM_003290	TPM4	CAGAAGCTGGAGGAGGCAGAAAAAGCTGCAGATGAGAGTGAGAGGCTGAAGGTGATGTGG	134	277.5	88.2	7.85323	6.64923	160.5	118.5	377	436.5	295	58	83	113	130	57	7.69657	7.11107	8.05877	8.51469	7.88505	6.1557	6.78259	6.95586	7.03967	6.31231	hsa-miR-146b-3p	hsa-miR-132-5p	hsa-miR-339-5p	hsa-miR-544a	hsa-miR-128-1-5p
hsa_circRNA_004672	0.0152549	0.234721	2.29792	up	ASCRP3001651	hsa_circ_0004672	circBase	chr11	+	9441957	9446809	exonic	NM_006391	IPO7	ACTTCTGAAGGAAACACTTCAAGTTGAAGAAGATGATCGACCTGAGTTACCATGGTGGAA	609	149.4	39.4	6.7549	5.55457	61	65.5	261	290	69.5	26.5	40	46	53	31.5	6.26947	6.23254	7.4956	7.82285	5.95404	5.03754	5.70856	5.7825	5.84533	5.39895	hsa-miR-539-5p	hsa-miR-532-5p	hsa-miR-545-3p	hsa-miR-3158-3p	hsa-miR-5189-5p
hsa_circRNA_101506	0.0287117	0.236727	2.26279	up	ASCRP3011661	hsa_circ_0003598	circBase	chr15	+	44053621	44055404	exonic	NM_005313	PDIA3	TCTGGTGAACGAGTATGATGATAATGGAGAATGGAATTGTCAGCCACTTGAAGAAGCAGG	238	150.4	40.7	6.77437	5.59627	68	70	315	235	64	38	43	38.5	50	34	6.39178	6.35436	7.77639	7.499	5.85034	5.46739	5.7825	5.54515	5.73859	5.44769	hsa-miR-181b-2-3p	hsa-miR-543	hsa-miR-154-3p	hsa-miR-487a-3p	hsa-miR-181b-3p
hsa_circRNA_104658	0.0279441	0.236727	2.25958	up	ASCRP3001380	hsa_circ_0004592	circBase	chr8	-	99718694	99719539	exonic	NM_006281	STK3	ACCTCCTTATGCTGATATACATCCAATGAGGTTAATAGAAGATGAAATTGCAACCATTCT	333	104.1	28.8	6.30471	5.12865	38	81	220	121.5	60	32.5	32	22	36	21.5	5.58552	6.54448	7.24549	6.39735	5.7507	5.28146	5.38607	4.80959	5.3235	4.84265	hsa-miR-183-3p	hsa-miR-301a-3p	hsa-miR-519c-3p	hsa-miR-20a-5p	hsa-miR-20b-5p
hsa_circRNA_104707	0.0354764	0.240829	2.24941	up	ASCRP3001950	hsa_circ_0003221	circBase	chr8	-	141856358	141900868	exonic	NM_001199649	PTK2	AGATGCGGGGCAATGCACTAGAAAAGAAGTCTAACTATGAAGTATTAGAAATATGACAGA	625	344.8	117.2	8.18423	7.01468	183	224	633	485	199	121	115	65	214	71	7.90444	8.00923	8.90747	8.72372	7.37629	7.20377	7.27792	6.25254	7.73788	6.6013	hsa-miR-301a-5p	hsa-miR-125a-3p	hsa-miR-134-5p	hsa-miR-222-5p	hsa-miR-501-5p
hsa_circRNA_063147	0.0193616	0.234721	2.24709	up	ASCRP3000602	hsa_circ_0063147	circBase	chr22	-	36723505	36737571	exonic	NM_002473	MYH9	AAGATCAATCCATCTTGTGCACACCTATTCAGGCCTGTTCTGTGTGGTCATCAATCCTTA	185	176.7	54.4	7.15477	5.98671	107	95.5	301	284	96	33	70.5	54.5	73	41	7.06494	6.78553	7.70749	7.82285	6.39306	5.33605	6.53556	5.99194	6.28621	5.78381	hsa-miR-6805-5p	hsa-miR-216b-5p	hsa-miR-6721-5p	hsa-miR-3692-3p	hsa-miR-6780b-3p
hsa_circRNA_090122	0.0378058	0.243464	2.24572	up	ASCRP3002733	hsa_circ_0090122	circBase	chrX	+	24086080	24096927	exonic	NM_001415	EIF2S3	ATCAAACTAAGTGGGCCAGGAGATAGAAGTAAGACCTGGTATTGTTTCCAAAGATAGTGA	2577	139.5	36.3	6.59737	5.43019	48.5	46	323	177	103	30	42	36	41.5	32	5.88615	5.74533	7.82619	7.03583	6.49335	5.12075	5.70856	5.48763	5.54515	5.28886	hsa-miR-4739	hsa-miR-3187-5p	hsa-miR-1305	hsa-miR-335-5p	hsa-miR-20b-3p
hsa_circRNA_017215	0.0323245	0.237637	2.24546	up	ASCRP3000582	hsa_circ_0017215	circBase	chr1	-	243242289	243265046	exonic	TCONS_l2_00002816	TCONS_l2_00002816	AAGACTTCTGAATCCAGGAAGAGAAACTGACTGGGCAACATGTTATTCAGGCGACGTCAG	1921	259.7	76.4	7.64682	6.47981	118	133	290.5	609.5	147.5	60	102	66	105	49	7.24025	7.28326	7.66227	9.10589	6.94244	6.22339	7.10532	6.23445	6.73327	6.10263	hsa-miR-7851-3p	hsa-miR-665	hsa-miR-1827	hsa-miR-5190	hsa-let-7d-5p
hsa_circRNA_101675	0.0180539	0.234721	2.24538	up	ASCRP3003476	hsa_circ_0000665	circBase	chr16	+	1364020	1370518	exonic	NM_194259	UBE2I	CAAATATCCAAGACCCAGCTCAAGCAGAGGCCTACACGATTTACTGGGACTTTGAACATG	424	168	49.3	7.10183	5.93487	97	83	234	310	116	45	62	45	57.5	37	6.94683	6.59758	7.34157	7.97581	6.64736	5.8447	6.39949	5.7825	5.97828	5.66941	hsa-miR-203a-5p	hsa-miR-578	hsa-miR-659-3p	hsa-miR-622	hsa-miR-889-5p
hsa_circRNA_103667	0.0391292	0.243796	2.23995	up	ASCRP3005499	hsa_circ_0070039	circBase	chr4	-	77055327	77065626	exonic	NM_017426	NUP54	CCTTACTGTAAATGTAGAGGGCACTAAAACATTGCCAGATGATCAGTGGGTTTGGAGGAT	643	151.7	39.6	6.71042	5.54695	40	67	328.5	236.5	86.5	32	40	31	63	32	5.6566	6.28898	7.85607	7.50358	6.24685	5.24768	5.6523	5.30719	6.07988	5.44769	hsa-miR-150-5p	hsa-miR-624-5p	hsa-miR-770-5p	hsa-miR-653-5p	hsa-miR-515-3p
hsa_circRNA_024490	0.0338808	0.238939	2.22801	up	ASCRP3009562	hsa_circ_0024490	circBase	chr11	-	118625413	118627996	exonic	NM_004397	DDX6	GGCAGAATACCACAGCGAGCCTGTAGAAGATGAGAAACCTTAACAAGCATCTTCAGATAA	466	152.5	39	6.66902	5.51326	62	59	159.5	422	60	30	36	40	59	30	6.26947	6.11048	6.75947	8.4752	5.73046	5.12075	5.4739	5.56052	6.0122	5.39895	hsa-miR-3155a	hsa-miR-3155b	hsa-miR-4727-5p	hsa-miR-6738-3p	hsa-miR-7151-3p
hsa_circRNA_005778	0.0290838	0.236727	2.228	up	ASCRP3003127	hsa_circ_0005778	circBase	chr5	+	179135239	179136060	exonic	NM_001746	CANX	ATGTGAAACTGCTTTCTAAAACACCAGAACTCAACCTGGAAAGTGGGAGGTAGAGGAAAT	224	203.5	57.2	7.26089	6.10514	101	79	422.5	296	119	51	53	49.5	83	49.5	6.99343	6.53595	8.23885	7.86461	6.67163	5.99873	6.111	5.87574	6.45399	6.08626	hsa-miR-6813-5p	hsa-miR-3913-3p	hsa-miR-4724-5p	hsa-miR-3188	hsa-miR-6079
hsa_circRNA_002082	0.0110341	0.234721	2.22642	up	ASCRP3013462	hsa_circ_0002082	circBase	chr11	+	65271199	65272066	sense overlapping	NR_002819	MALAT1	TTTGCTGGTGTATTTTTAGAAACTTTGTCTGCGAACACTCTTTAATGGACCAGATCAGGA	867	27240.4	9575.2	14.2909	13.1362	14084	13756.5	40216	46775	21370.5	4075	5862	11622	20490	5827	14.1964	13.8475	14.8209	14.6707	13.9191	12.3156	13.1068	13.2558	14.1964	12.8065	hsa-miR-512-5p	hsa-miR-4773	hsa-miR-3611	hsa-miR-4742-3p	hsa-miR-6887-3p
hsa_circRNA_000787	0.0185553	0.234721	2.22598	up	ASCRP3005181	hsa_circ_0000787	circBase	chr17	-	54978779	54981849	exonic	NM_005082	TRIM25	CCCAGTTCAGATGACTGCAAACAGAAAGGTGGAGCAGCTACAACAAGAATACACGGAAAT	394	196.6	62.2	7.29385	6.13941	114	115	172	458	124	38	60	75	93	45	7.17236	7.05792	6.88623	8.62696	6.72579	5.46739	6.31276	6.40077	6.59385	5.92228	hsa-miR-7107-3p	hsa-miR-4778-3p	hsa-miR-4279	hsa-miR-323a-5p	hsa-miR-877-3p
hsa_circRNA_104808	0.030819	0.236727	2.21895	up	ASCRP3004317	hsa_circ_0087357	circBase	chr9	-	86293355	86301070	exonic	NM_013438	UBQLN1	CAGGAACCAATGCTGAGTGCTGCACAAGAGCAGTTTAAGGAAGAAATCTCTAAACGTTTT	690	208.6	60.6	7.29436	6.14449	102	100	404	350	87	49	58	45	112	39	7.03665	6.85198	8.16311	8.16374	6.25632	5.97139	6.28621	5.77066	6.84384	5.85034	hsa-miR-345-5p	hsa-miR-296-3p	hsa-miR-505-3p	hsa-miR-624-3p	hsa-miR-218-1-3p
hsa_circRNA_044287	0.0147023	0.234721	2.21736	up	ASCRP3004929	hsa_circ_0044287	circBase	chr17	+	45734225	45736026	exonic	NM_002265	KPNB1	CCAAAGCAAACTTTGATAAAGAGGTTTTGCAGACATTGGGTACAGAAACTTACCGGCCTA	354	88.2	24.6	5.997	4.84816	35.5	39	106.5	211	49	24	23	25	30	21	5.46413	5.55132	6.17878	7.30235	5.48843	4.79927	4.73571	4.93043	5.10616	4.66922	hsa-miR-588	hsa-miR-5691	hsa-miR-760	hsa-miR-4701-5p	hsa-miR-645
hsa_circRNA_007919	0.00717082	0.234721	2.21248	up	ASCRP3002221	hsa_circ_0007919	circBase	chr17	-	953289	1003975	exonic	NM_001159746	ABR	AGGACAACAATGAGATCGTGGACAAGATCATGGGCAAAGGACAGATCCAGGTGGAAGCAG	1545	156.2	48.8	6.97088	5.82522	98	99.5	191.5	314.5	77.5	38	43	66	65	32	6.94683	6.85914	7.01952	7.96083	6.0681	5.50759	5.81618	6.25254	6.1021	5.44769	hsa-miR-3192-5p	hsa-miR-494-5p	hsa-miR-3692-5p	hsa-miR-4752	hsa-miR-637
hsa_circRNA_102737	0.0193891	0.234721	2.20703	up	ASCRP3009803	hsa_circ_0001017	circBase	chr2	-	61749745	61761038	exonic	NM_003400	XPO1	GGTGGAAGATTCTTCCAAGGAACCAGTGCGAAGTAATCTATGCCAGCAATTATGACAATG	307	286	87.4	7.84398	6.70187	126.5	129	510	419	245.5	88	89	87	108	65	7.33175	7.2302	8.53991	8.45098	7.66707	6.75012	6.88012	6.60353	6.81177	6.46383	hsa-miR-221-3p	hsa-miR-599	hsa-miR-145-5p	hsa-miR-23a-3p	hsa-miR-197-3p
hsa_circRNA_100414	0.0199738	0.234721	2.18798	up	ASCRP3011576	hsa_circ_0007905	circBase	chr1	-	180953812	180962561	exonic	NM_005819	STX6	TCTCATATGACCAGTGGACATGAAAGATCAGATGTCAACTTCATCTGTGCAGGCATTAGC	391	126.3	35.8	6.60032	5.47072	48	71	97.5	295	120	31.5	39	33	45	30.5	5.95404	6.38618	6.05623	7.89856	6.70658	5.30719	5.59674	5.37133	5.6523	5.42605	hsa-miR-1271-3p	hsa-miR-766-3p	hsa-miR-145-5p	hsa-miR-33b-3p	hsa-miR-520e
hsa_circRNA_102681	0.00517183	0.230838	2.18002	up	ASCRP3003869	hsa_circ_0053958	circBase	chr2	+	36623756	36744685	exonic	NM_016441	CRIM1	CACAGTGTACAGATGAGAACTGGACTGATGACCAACTGCTTGGTTTTAAACCATGCAATG	1875	133	40.4	6.74065	5.61631	65	68	197	238	97	33	44	39	54	32	6.35038	6.33304	7.06575	7.53211	6.42196	5.30719	5.81618	5.59226	5.87267	5.49325	hsa-miR-383-3p	hsa-miR-486-3p	hsa-miR-557	hsa-miR-612	hsa-miR-377-3p
hsa_circRNA_104722	0.000268891	0.182113	2.17195	up	ASCRP3002897	hsa_circ_0085923	circBase	chr8	-	145011146	145011239	exonic	NM_201380	PLEC	ATCTGGACAATCATTCTGCACTTCCAGGTGAAGCTGGTGAACATCAGGAATGATGACATC	93	148.5	47.6	6.94846	5.82947	74	109	225.5	224	110	31	44.5	64	60.5	38	6.50848	6.97778	7.2821	7.41103	6.56291	5.28146	5.8665	6.21613	6.03658	5.74668	hsa-miR-580-5p	hsa-miR-198	hsa-miR-656-5p	hsa-miR-219a-5p	hsa-miR-758-5p
hsa_circRNA_104056	0.00949272	0.234721	2.16639	up	ASCRP3003321	hsa_circ_0007429	circBase	chr6	+	7181356	7189555	exonic	NM_001003699	RREB1	ATTTACCACCAATGGGAACATGCACAGTGTCAACGAGTACTACCAAGAGAAGAAGACAAG	590	295.4	96.6	7.90996	6.79466	157	162	439	566	153	79	98	88	158	60	7.66547	7.57625	8.30158	8.98696	7.01952	6.61902	7.0317	6.62049	7.34202	6.36007	hsa-miR-637	hsa-miR-623	hsa-miR-377-3p	hsa-miR-193b-5p	hsa-miR-616-3p
hsa_circRNA_001586	0.0110196	0.234721	2.15664	up	ASCRP3004340	hsa_circ_0001586	circBase	chr6	-	26158407	26199796	sense overlapping	NM_003530	HIST1H3D	CAGGAGCAGACTTGGTAGGTTCAGGCATGATAAATAAACACTTCGTCCACAACCTAAAGA	39800	246	77.2	7.64947	6.54069	94	151	280	441	264	58	80	88	84	76	6.90018	7.46184	7.60061	8.52706	7.75768	6.18177	6.74978	6.63581	6.47157	6.66453	hsa-miR-619-5p	hsa-miR-4739	hsa-miR-7851-3p	hsa-miR-5787	hsa-miR-1273g-3p
hsa_circRNA_004796	0.0367596	0.242773	2.14803	up	ASCRP3010551	hsa_circ_0004796	circBase	chr17	+	45741524	45755779	exonic	NM_002265	KPNB1	TAAAGGGGGATCAGGAGAACGTACACCATCACAATCGAAGCAATGAAAAGTGACATTGAT	1567	147.6	41	6.75521	5.6522	72	72	145	383	66	36.5	39	43.5	53	33	6.48814	6.40333	6.63689	8.3124	5.93531	5.44769	5.68772	5.74129	5.84533	5.53896	hsa-miR-646	hsa-miR-1301-3p	hsa-miR-562	hsa-miR-20b-3p	hsa-miR-7112-3p
hsa_circRNA_103128	0.000498264	0.182113	2.14521	up	ASCRP3001957	hsa_circ_0061694	circBase	chr21	+	38792600	38868560	exonic	NM_101395	DYRK1A	AGATGGCACTTGGAACTTAAAGAAGACCAAAGATGGAAAACGGTGTTATAGTTTTGCCGC	1315	163.5	54.9	7.06808	5.96696	92	94	226.5	304	101	38	50	57	93	36.5	6.86163	6.78193	7.2941	7.9094	6.49335	5.55132	5.98056	6.08414	6.61461	5.60417	hsa-miR-516b-5p	hsa-miR-578	hsa-miR-329-5p	hsa-miR-450b-5p	hsa-miR-129-5p
hsa_circRNA_102107	0.0394691	0.243796	2.13565	up	ASCRP3010370	hsa_circ_0008586	circBase	chr17	+	45740454	45742524	exonic	NM_002265	KPNB1	GTTCCAATCCTCACACAGACACTAACTAAACAGGTACGAGTGGCTGCTTTACAGAATCTG	303	240.8	69.8	7.48124	6.38657	122	99	272.5	588	122.5	66	68	68	93	54	7.26579	6.85198	7.54646	9.03024	6.71175	6.4097	6.44118	6.28528	6.60797	6.18871	hsa-miR-146a-3p	hsa-miR-488-5p	hsa-miR-127-5p	hsa-miR-128-1-5p	hsa-miR-185-3p
hsa_circRNA_102680	0.0105222	0.234721	2.13295	up	ASCRP3010294	hsa_circ_0002348	circBase	chr2	+	36623756	36706837	exonic	NM_016441	CRIM1	GTGTGCGAAGATGAGAACTGGACTGATGACCAACTGCTTGGTTTTAAACCATGCAATGAA	1041	150.4	46.6	6.91232	5.81947	75	78	231	261	107	38	53.5	43	60.5	38	6.54177	6.50611	7.30235	7.66458	6.54679	5.59226	6.13018	5.69331	6.0122	5.66941	hsa-miR-383-3p	hsa-miR-146b-5p	hsa-miR-182-5p	hsa-miR-146a-5p	hsa-miR-181d-5p
hsa_circRNA_102110	0.0461238	0.248574	2.13197	up	ASCRP3002022	hsa_circ_0044301	circBase	chr17	+	45741524	45742524	exonic	NM_002265	KPNB1	AGCACTACAGTATCTGGTTCCAATCCTCACACAGACACTAACTAAACAGATCACAATCGA	213	274	78.8	7.64401	6.55182	120	111	341	661.5	136.5	76	71	79	107	61	7.21838	7.00302	7.90399	9.22868	6.86596	6.60056	6.54757	6.46831	6.78259	6.36007	hsa-miR-146a-3p	hsa-miR-488-5p	hsa-miR-127-5p	hsa-miR-128-1-5p	hsa-miR-185-3p
hsa_circRNA_104803	0.016654	0.234721	2.12902	up	ASCRP3000346	hsa_circ_0087354	circBase	chr9	-	86292641	86292876	exonic	NM_013438	UBQLN1	AAATTTGGTGCCTGGAGTAGGAGTTTGGTGGTAATCCATTTGCTTCCTTGGTGAGCAATA	235	272.6	91.2	7.80157	6.71137	161	153	431	479	139	66	100.5	81.5	144	64	7.70109	7.46837	8.27528	8.68543	6.87766	6.3758	7.08447	6.50611	7.21036	6.38013	hsa-miR-199a-3p	hsa-miR-199b-3p	hsa-miR-449a	hsa-miR-449b-5p	hsa-miR-630
hsa_circRNA_092535	0.01268	0.234721	2.1145	up	ASCRP3000238	hsa_circ_0001379	circBase	chr3	-	195802074	195802221	intronic	NM_001128148	TFRC	AAAGGCCAATGTCACAAAACCAAAAAGGTGTAGTGGAAAACCATTGTCATATACCCGGTT	147	65.5	19.6	5.57823	4.49791	22	28	134.5	102.5	40.5	18	18	22	24	16	4.87497	5.04848	6.53206	6.13942	5.29622	4.41234	4.42247	4.67206	4.79927	4.18341	hsa-miR-4778-3p	hsa-miR-943	hsa-miR-4659a-3p	hsa-miR-4659b-3p	hsa-miR-5701
hsa_circRNA_103114	0.0190534	0.234721	2.11217	up	ASCRP3005292	hsa_circ_0003323	circBase	chr21	-	27326903	27328069	exonic	NM_000484	APP	CCGAGGAGATTCAGGATGAAGTTGCCTCGTCACGTGTTCAATATGCTAAAGAAGTATGTC	229	430.7	147.5	8.45938	7.38065	205	327	932.5	453.5	235.5	95	152	171	197	122.5	8.08344	8.56298	9.46397	8.58014	7.60636	6.85323	7.66707	7.43624	7.62036	7.32637	hsa-miR-147b	hsa-miR-450b-3p	hsa-miR-873-3p	hsa-miR-509-5p	hsa-miR-592
hsa_circRNA_102736	0.0221907	0.234721	2.10774	up	ASCRP3013124	hsa_circ_0001016	circBase	chr2	-	61749745	61753656	exonic	NM_003400	XPO1	TTCTTCCAAGGAACCAGTGCGAAGCAAAGAATGGCTCAAGAAGTACTGACACATTTAAAG	175	210.8	64.2	7.37022	6.29452	88	113.5	422	249	181.5	64	72	64	71	50	6.76677	7.02839	8.23527	7.58904	7.23164	6.33527	6.58899	6.23445	6.23828	6.07561	hsa-miR-23a-3p	hsa-miR-23b-3p	hsa-miR-498	hsa-miR-599	hsa-miR-141-5p
hsa_circRNA_005671	0.0113972	0.234721	2.10344	up	ASCRP3011118	hsa_circ_0005671	circBase	chr22	-	41228572	41244373	exonic	NM_003932	ST13	TCAACCTAGGGAAGAAAAACCTGATAGTAAGAAGGTGGAGGAAGACTTAAAGGCAGACGA	513	181.6	59.2	7.21793	6.14518	78	100	231	262	237	63	54	50	83	46	6.59907	6.88012	7.31509	7.68031	7.61503	6.28805	6.14554	5.86279	6.43868	5.99081	hsa-miR-1248	hsa-miR-218-2-3p	hsa-miR-103a-2-5p	hsa-miR-7157-5p	hsa-miR-3124-3p
hsa_circRNA_006294	0.0248887	0.236727	2.08732	up	ASCRP3011939	hsa_circ_0006294	circBase	chr2	+	36586046	36623930	intronic	NM_016441	CRIM1	TGAGTTTCCAAGTCAGGATATGTGCCTTTCAGCTTTAAAGAGAATTGAAGTGTTTTCACT	37884	131.5	40	6.63426	5.57261	55	58	241.5	217	86	33	45	37	54	31	6.08414	6.08839	7.37672	7.38473	6.23732	5.28146	5.85034	5.41087	5.87267	5.44769	hsa-miR-6758-5p	hsa-miR-1277-5p	hsa-miR-1252-5p	hsa-miR-3916	hsa-miR-4644
hsa_circRNA_104804	0.0102747	0.234721	2.08118	up	ASCRP3009489	hsa_circ_0001865	circBase	chr9	-	86292641	86293514	exonic	NM_013438	UBQLN1	GGAGTAGGAGACGTTGGAACTTGCCAGGAATCCAGCAATGATGCAGGAGATGATGAGGAA	394	246.5	80.9	7.59896	6.54156	117	120	405	440.5	150	61	71	73.5	137.5	61.5	7.21085	7.11732	8.16914	8.52059	6.97692	6.23732	6.53556	6.39135	7.15222	6.39135	hsa-miR-199b-3p	hsa-miR-199a-3p	hsa-miR-449a	hsa-miR-449b-5p	hsa-miR-556-3p
hsa_circRNA_000210	0.0144082	0.234721	2.07534	up	ASCRP3011610	hsa_circ_0000210	circBase	chr10	-	5815804	5828013	exonic	NM_001494	GDI2	TCTGAAGGAGAAGCCTAATGGGATTGTTTGAAAAACGTCGCTTCAGGAAATTCCTAGTGT	431	145.7	44	6.77583	5.72248	62	63	225	294	84.5	38	46	47	60	29	6.33438	6.21904	7.27513	7.83932	6.21127	5.55132	5.88493	5.83652	6.0508	5.28886	hsa-miR-4778-5p	hsa-miR-301b-3p	hsa-miR-4277	hsa-miR-3607-3p	hsa-miR-22-5p
hsa_circRNA_102112	0.00489143	0.230838	2.07271	up	ASCRP3011999	hsa_circ_0000780	circBase	chr17	+	45741524	45752148	exonic	NM_002265	KPNB1	TGATGGCAGTTAGCACACTGGTGGAAGATCACAATCGAAGCAATGAAAAGTGACATTGAT	1126	80.7	25.8	5.97467	4.92315	35	43	95.5	171	59	23	25	25	34	22	5.46413	5.6523	6.03273	6.97348	5.7507	4.72893	4.97698	4.99293	5.24768	4.66922	hsa-miR-1301-3p	hsa-miR-20b-3p	hsa-miR-505-5p	hsa-miR-616-3p	hsa-miR-761
hsa_circRNA_101324	0.0311111	0.236727	2.06341	up	ASCRP3010332	hsa_circ_0031286	circBase	chr14	+	23791389	23792692	exonic	NM_004643	PABPN1	GTTACCATACTGTGTGACAAATTTAGTGGCCATCCCAAAGGGAGCTGGAAGCTATCAAAG	290	172.8	51.4	7.01763	5.9726	81	88	321	294	80	42	58.5	54	63	39.5	6.65311	6.66453	7.79827	7.84827	6.12399	5.72092	6.30092	5.99194	6.07988	5.76934	hsa-miR-103a-2-5p	hsa-miR-767-5p	hsa-miR-181d-3p	hsa-miR-376c-3p	hsa-miR-377-3p
hsa_circRNA_029937	0.0424863	0.246886	2.06188	up	ASCRP3011766	hsa_circ_0029937	circBase	chr13	-	33095509	33111164	exonic	NM_014887	N4BP2L2	TGAACCTGAAACTTGGTGGAAATTTGATCCTGAAGAATTAGAAAAATGTCTTATGGTGAA	1550	136.7	44.8	6.75015	5.70619	48	75.5	232	196	132	45	51	34	64	30	5.93884	6.4511	7.32749	7.22152	6.81177	5.87758	5.99534	5.3235	6.1021	5.23241	hsa-miR-26b-3p	hsa-miR-135a-5p	hsa-miR-7107-3p	hsa-miR-135b-5p	hsa-miR-6780a-3p
hsa_circRNA_073748	0.026933	0.236727	2.0547	up	ASCRP3008431	hsa_circ_0073748	circBase	chr5	+	126140467	126168493	exonic	NM_005573	LMNB1	GAGTGGTTGTTGAGGAAGAACTTTTCCACCAGCAGCTATGCTAAGAAGGAATCTGATCTT	1360	98.7	31.2	6.29206	5.25313	46	45	115	197.5	90	22	35	36	30	33	5.8702	5.74533	6.28713	7.23404	6.32361	4.65784	5.45429	5.48763	5.12695	5.53896	hsa-miR-22-5p	hsa-miR-4778-3p	hsa-miR-6875-3p	hsa-miR-877-3p	hsa-miR-6873-3p
hsa_circRNA_053955	0.0122816	0.234721	2.05125	up	ASCRP3007942	hsa_circ_0053955	circBase	chr2	+	36623756	36726490	exonic	NM_016441	CRIM1	GACCTGTCAGTGCATAAACAATGAGAACTGGACTGATGACCAACTGCTTGGTTTTAAACC	1170	109.3	35.2	6.44711	5.41061	51.5	58	177	180	80	30	38	28	46	34	6.01778	6.11048	6.91879	7.05114	6.13737	5.22857	5.55899	5.14745	5.62479	5.49325	hsa-miR-383-3p	hsa-miR-6757-3p	hsa-miR-143-5p	hsa-miR-1910-5p	hsa-miR-146b-5p
hsa_circRNA_003261	0.0268245	0.236727	2.03497	up	ASCRP3008459	hsa_circ_0003261	circBase	chr7	+	72361165	72361649	exonic	NM_172020	POM121	GATAACGGGAGGTGAATTTCCATGTCAACATAGTCCAGGGGCCAGTGTCATTCAAAGATG	305	373.1	133.1	8.28853	7.26352	174	188.5	557	619	327	125	147	112	188	93.5	7.80683	7.7731	8.69451	9.1387	8.02953	7.24168	7.62603	6.95586	7.56486	6.92918	hsa-miR-4715-3p	hsa-miR-5584-5p	hsa-miR-660-3p	hsa-miR-6501-5p	hsa-miR-744-3p
hsa_circRNA_104032	0.0444238	0.248574	2.03421	up	ASCRP3007957	hsa_circ_0075303	circBase	chr5	+	179146668	179146782	exonic	NM_001746	CANX	GACGCAGAGAAACCTGAGGATTGGGATGAAGATGCCCCTGCTAAGATTCCAGATGAAGAG	114	596.5	212.8	8.94755	7.92309	347	258	1150	824	403.5	210	210	209.5	265	169.5	8.87081	8.2104	9.75254	9.58664	8.31738	7.98324	8.15213	7.70317	8.02205	7.75484	hsa-miR-484	hsa-miR-764	hsa-miR-877-3p	hsa-miR-510-5p	hsa-miR-329-5p
hsa_circRNA_104820	0.0297054	0.236727	2.03108	up	ASCRP3002652	hsa_circ_0005218	circBase	chr9	+	96233422	96259881	exonic	NM_014612	FAM120A	ATAGCTAAAGATGTTTTCCAGCATTCACAGGTTGCACAGAGCATTGAGGATCACCATCAG	459	202.8	67.7	7.33408	6.31183	112	119	369	320	94	73.5	66	51	103	45	7.14255	7.11107	8.03036	8.02108	6.36533	6.50848	6.44118	5.91871	6.73327	5.95753	hsa-miR-409-3p	hsa-miR-153-3p	hsa-miR-9-5p	hsa-miR-152-3p	hsa-miR-148b-3p
hsa_circRNA_104776	0.0290019	0.236727	2.02743	up	ASCRP3011454	hsa_circ_0001860	circBase	chr9	+	37126308	37126939	exonic	NM_032226	ZCCHC7	TCCTTCTCAACCTTGTGGGATGTGAAAACTCTGTTACTGAAGCTTCAAGGTTACTGACTT	631	174.4	55.8	7.04342	6.02376	56	113	318	286	99	44	71	47	75	42	6.16679	7.00302	7.79502	7.78721	6.46505	5.73927	6.57809	5.82384	6.30822	5.66941	hsa-miR-29a-5p	hsa-miR-144-5p	hsa-miR-627-3p	hsa-miR-301a-5p	hsa-miR-130a-5p
hsa_circRNA_101436	0.0292032	0.236727	2.01787	up	ASCRP3002403	hsa_circ_0000567	circBase	chr14	-	99924615	99932150	exonic	NM_199123	SETD3	AGTCATCCAGTCAGAAAAATGGGTAAGAAGAGTCGAGTAAAAACTCAGAAATCTGGCACT	683	201.4	63.6	7.23121	6.21837	78	113	325	396	95	64	55	59	98	42	6.56062	7.01952	7.84042	8.3562	6.37927	6.33527	6.1748	6.09684	6.6624	5.82256	hsa-miR-548c-5p	hsa-miR-653-3p	hsa-miR-548d-5p	hsa-miR-570-5p	hsa-miR-559
hsa_circRNA_004182	0.0383863	0.243464	2.01398	up	ASCRP3002522	hsa_circ_0004182	circBase	chr2	+	36596250	36623930	intronic	NM_016441	CRIM1	AGTTTCCAAGTCAGGATATGTGCCTTTCAGCTTTAAAGAGAATTGAAGGTTGGTTGGTGC	27680	144.4	44.3	6.75676	5.74671	56.5	62	273.5	234	96	36	50	40.5	59	36	6.18177	6.15873	7.56047	7.50358	6.37927	5.50759	6.04971	5.58176	5.96679	5.62771	hsa-miR-6758-5p	hsa-miR-1277-5p	hsa-miR-3916	hsa-miR-6856-5p	hsa-miR-4716-3p
hsa_circRNA_100884	0.014111	0.234721	2.00508	up	ASCRP3005973	hsa_circ_0000339	circBase	chr11	-	73418464	73429763	exonic	NM_198896	RAB6A	CTAGTGCAAAAGCTGGATACAATGTAAAGCAGGTACGATTGCAATTATGGGACACAGCAG	312	160.9	56.6	7.06499	6.06133	85	95	228	254.5	142	61.5	56.5	38.5	87.5	39	6.74811	6.74575	7.28904	7.63222	6.90982	6.30092	6.24353	5.54515	6.50848	5.70856	hsa-miR-144-5p	hsa-miR-130b-5p	hsa-miR-216a-3p	hsa-miR-208a-5p	hsa-miR-181a-5p
hsa_circRNA_102683	0.0170116	0.234721	2.00506	up	ASCRP3007349	hsa_circ_0007386	circBase	chr2	+	36668400	36669878	exonic	NM_016441	CRIM1	GAAACTCAAGTCAGACTAACTGCAGATGGTTGCTGTACTTTGCCAACAAGAAGAGAAGCC	364	188.7	61.7	7.20143	6.19779	84	91	263	367.5	138	47	63	56.5	90	52	6.70658	6.69896	7.4934	8.24908	6.85914	5.87758	6.3784	6.03987	6.53284	6.16024	hsa-miR-146b-5p	hsa-miR-146a-5p	hsa-miR-383-3p	hsa-miR-17-3p	hsa-miR-29b-1-5p
hsa_circRNA_102678	0.0133373	0.234721	2.00247	up	ASCRP3012567	hsa_circ_0002346	circBase	chr2	+	36623756	36669878	exonic	NM_016441	CRIM1	TGTACTTTGCCAACAAGATGAGAACTGGACTGATGACCAACTGCTTGGTTTTAAACCATG	538	132.5	43.8	6.73942	5.73764	65.5	66	198	227	106	39	48	41	55	36	6.35038	6.28158	7.07835	7.4704	6.51639	5.55132	5.98056	5.59226	5.89466	5.66941	hsa-miR-146b-5p	hsa-miR-146a-5p	hsa-miR-383-3p	hsa-miR-17-3p	hsa-miR-329-5p
hsa_circRNA_101903	0.0168579	0.234721	2.00093	up	ASCRP3009433	hsa_circ_0040823	circBase	chr16	+	88061088	88071617	exonic	NM_001173542	BANP	GGACGGTCAGGTCACCTTTTCTATAAATTTGGCATCACAGAATCCGACTGGTACCGAATC	416	409.9	150.5	8.42056	7.41989	208	231	414	858	338.5	132	136	172	205.5	107	8.10063	8.05063	8.21574	9.65221	8.08358	7.34823	7.51131	7.45363	7.67521	7.11107	hsa-miR-500a-3p	hsa-miR-604	hsa-miR-516b-5p	hsa-miR-557	hsa-miR-377-5p
hsa_circRNA_075650	0.0291985	0.236727	1.99654	up	ASCRP3009455	hsa_circ_0075650	circBase	chr6	-	13632601	13659064	exonic	NM_005493	RANBP9	GGAGAGACTGTGGCAAGAACACTGCAAACAAAAAAATGTTGAAGTTACATGGGAATTGGT	1264	125.4	40.3	6.59303	5.59553	62	66	227	209	63	40	44	35	50.5	32	6.31276	6.23828	7.29686	7.30235	5.8149	5.61599	5.7825	5.41087	5.76934	5.39895	hsa-miR-7107-3p	hsa-miR-6744-3p	hsa-miR-376c-5p	hsa-miR-376b-5p	hsa-miR-4529-3p
hsa_circRNA_101974	0.00509923	0.230838	1.99432	up	ASCRP3008098	hsa_circ_0041915	circBase	chr17	+	7478436	7478576	exonic	NR_037926	SENP3-EIF4A1	GAGAATTGGCTCAGCAGGTTATGATGTGATTGCTCAAGCCCAATCTGGGACTGGGAAAAC	140	93	31.7	6.24852	5.25262	48	46	115	152	104	29	30.5	36	35	28	5.90312	5.79814	6.28713	6.74811	6.50611	5.28146	5.14745	5.41087	5.24768	5.17566	hsa-miR-622	hsa-miR-661	hsa-miR-876-3p	hsa-miR-516a-5p
hsa_circRNA_104667	0.00546209	0.233185	1.98603	up	ASCRP3003599	hsa_circ_0005962	circBase	chr8	-	101936182	101937267	exonic	NM_145690	YWHAZ	CAACTTGACATCTCTTTTGGAAAAGTTCTTGATCCCCAATGCTTCACAAGCAGAGAGCAA	384	250.9	87.1	7.67611	6.68622	119	115	413.5	319	288	74	75	114.5	95	77	7.26579	7.04951	8.20478	8.00362	7.85685	6.51953	6.64448	6.97692	6.60797	6.6822	hsa-miR-216a-5p	hsa-miR-511-5p	hsa-miR-626	hsa-miR-134-5p	hsa-miR-758-3p
hsa_circRNA_100785	0.0121883	0.234721	1.97995	up	ASCRP3001107	hsa_circ_0008227	circBase	chr11	+	34093272	34093534	exonic	NM_005898	CAPRIN1	ACAGAGGAGTTTCATGGCACTAAGTCAAGATGGTAAGCTTGATGATTACCAGGAACGAAT	150	108.4	37.5	6.44897	5.46351	53	53	180	168	88	31	41	32	57	26.5	6.08414	5.96332	6.95645	6.98463	6.25632	5.28146	5.70856	5.3235	5.92109	5.08294	hsa-miR-890	hsa-miR-758-3p	hsa-miR-519d-5p	hsa-miR-211-5p	hsa-miR-617
hsa_circRNA_104597	0.0496973	0.251784	1.97653	up	ASCRP3008865	hsa_circ_0084021	circBase	chr8	+	38801306	38803739	exonic	NM_021623	PLEKHA2	GCAAGATCACCGTGAGCATAGCTACCCCAAAACAGAAACCAAAAACTCCATTTTGCTTTG	147	388.9	129.5	8.15902	7.17606	164.5	143	411	998	228	85.5	127.5	137	213.5	84	7.7306	7.39741	8.19866	9.92124	7.54723	6.74508	7.40849	7.19715	7.73263	6.79693	hsa-miR-659-3p	hsa-miR-548d-5p	hsa-miR-548c-5p	hsa-miR-651-3p	hsa-miR-548a-5p
hsa_circRNA_100886	0.00768688	0.234721	1.97271	up	ASCRP3002452	hsa_circ_0003908	circBase	chr11	-	73418464	73431944	exonic	NM_002869	RAB6A	AGTGCAAAAGCTGGATACAATGTAAAGCAGGCAACAATTGGCATTGACTTTTTATCAAAA	366	160.6	57.6	7.07214	6.09196	93	91	231	235	153	62	54	44	86	42	6.84666	6.71209	7.30782	7.48074	7.01339	6.31095	6.13018	5.72638	6.50848	5.78381	hsa-miR-130b-5p	hsa-miR-378a-5p	hsa-miR-208a-5p	hsa-miR-181a-5p	hsa-miR-19a-5p
hsa_circRNA_104300	0.00777402	0.234721	1.97051	up	ASCRP3002829	hsa_circ_0004349	circBase	chr7	+	6426842	6431672	exonic	NM_018890	RAC1	ATCCGCAAACAAGCTGTAGGTAAAACTTGCCTACTGATCAGTTACACAACCAATGCATTT	190	102.2	34	6.34448	5.3659	55	44	164	171	77	33	33	36	41	27	6.13635	5.7291	6.81113	6.96166	6.08414	5.22857	5.38607	5.48763	5.49485	5.23241	hsa-miR-585-3p	hsa-miR-215-3p	hsa-miR-586	hsa-miR-33a-5p	hsa-miR-33b-5p
hsa_circRNA_101874	0.0291986	0.236727	1.97027	up	ASCRP3013290	hsa_circ_0003315	circBase	chr16	-	74493579	74497377	exonic	NR_027264	GLG1	TTGTGTAAAAAGAGGTTCTGTCCGGAAGCAGATTCTAAAACCATGTTGCAGTGCTTGAAG	477	192.7	62.7	7.20498	6.22659	90	85.5	382.5	285.5	120	64	60	59	90.5	40	6.81241	6.64232	8.08358	7.79811	6.68851	6.31095	6.30092	6.09684	6.57393	5.85034	hsa-miR-323a-5p	hsa-miR-302c-5p	hsa-miR-483-3p	hsa-miR-212-5p	hsa-miR-34c-5p
hsa_circRNA_087538	0.0226493	0.235243	1.9664	up	ASCRP3007638	hsa_circ_0087538	circBase	chr9	+	96233422	96324586	exonic	NM_014612	FAM120A	GAAGGTACTATGGCAGAGGTTACAAAAACCAGGCAGCAATTCAGGTTGCACAGAGCATTG	2571	134.5	43.7	6.70757	5.73201	49	150	269.5	89	115	39	44	58.5	45	32	6.00211	7.46184	7.54935	5.90553	6.61902	5.55132	5.88493	6.09684	5.6793	5.44769	hsa-miR-4689	hsa-miR-6858-5p	hsa-miR-4763-3p	hsa-miR-6808-5p	hsa-miR-4747-5p
hsa_circRNA_103475	0.0139897	0.234721	1.95891	up	ASCRP3011551	hsa_circ_0067434	circBase	chr3	-	133894452	133901915	exonic	NM_001005861	RYK	TCTAGCGCTAGTGATGTGATCAAGCTTCTGAAATTCAGGTGACAATGATGCTCACTGAAA	473	71.3	24.6	5.86768	4.89763	31	53.5	103	120	49	25	27	20	28	23	5.30354	5.99873	6.12088	6.4029	5.51234	4.86014	5.12075	4.51687	4.99745	4.99293	hsa-miR-34b-5p	hsa-miR-193a-5p	hsa-miR-584-3p	hsa-miR-335-5p	hsa-miR-617
hsa_circRNA_102315	0.021129	0.234721	1.9514	up	ASCRP3002954	hsa_circ_0000835	circBase	chr18	+	19345732	19359646	exonic	NM_020774	MIB1	ATGACATTGTAGTACAGTATCCAAGTGGCAATAGGCATCAAGCATGATGGAACCATGTGT	679	251.8	92.8	7.70835	6.74384	139.5	146	429.5	387	157	100	97	76	136	55	7.47467	7.41505	8.27888	8.32393	7.04923	6.96166	6.994	6.4169	7.13539	6.21127	hsa-miR-145-3p	hsa-miR-141-5p	hsa-miR-541-5p	hsa-miR-212-5p	hsa-miR-876-5p
hsa_circRNA_100885	0.0101283	0.234721	1.95002	up	ASCRP3000158	hsa_circ_0004596	circBase	chr11	-	73418464	73429935	exonic	NM_002869	RAB6A	AAACTAGTGCAAAAGCTGGATACAATGTAAAGCAGATCAGGCTTCAGCTGTGGGATACTG	312	156.6	55.4	7.02633	6.06284	77	91	234	226	155	55	55	43	77	47	6.61902	6.69896	7.32749	7.44951	7.03665	6.08307	6.2064	5.69331	6.34062	5.99081	hsa-miR-130b-5p	hsa-miR-208a-5p	hsa-miR-181a-5p	hsa-miR-19a-5p	hsa-miR-105-3p
hsa_circRNA_103118	0.0314371	0.236981	1.94662	up	ASCRP3011889	hsa_circ_0061396	circBase	chr21	+	30701807	30702014	exonic	NM_206866	BACH1	TGAGAAGCTGGTAAAACTGCCATTCAATGCACAACGGATAATTTCACTGTCTCGAAATGA	207	177.6	56.8	6.99616	6.03519	78	63	385.5	272.5	89	40	46	56	102	40	6.61902	6.23828	8.08981	7.74378	6.2899	5.7058	5.9205	6.06272	6.71759	5.76934	hsa-let-7f-2-3p	hsa-miR-424-5p	hsa-miR-490-5p	hsa-miR-544a	hsa-miR-26b-3p
hsa_circRNA_000615	0.0114209	0.234721	1.94446	up	ASCRP3000181	hsa_circ_0000615	circBase	chr15	+	64791491	64792365	sense overlapping	NM_015042	ZNF609	AAAGAAAGTCAAGTCTGAAAAGCAATGATGTTGTCCACTGGGCATGTACTGACCAATGTG	874	325.9	128.4	8.13861	7.17924	180	179	474	472.5	324	100	131	106	222	83	7.86538	7.70524	8.42267	8.68104	8.01872	6.9442	7.47487	6.88012	7.78459	6.81241	hsa-miR-483-3p	hsa-miR-942-5p	hsa-miR-4755-5p	hsa-miR-449c-3p	hsa-miR-3667-3p
hsa_circRNA_104411	0.0379561	0.243464	1.94148	up	ASCRP3008460	hsa_circ_0006098	circBase	chr7	-	75103969	75104454	exonic	NM_001099415	POM121C	GATAACGGGAGGTGAATTTCCATGTCAACATAGTCCTGGGGCCAGTGTCATTCAAAGATG	306	323.4	116.9	8.04628	7.08912	138	159	534	496	290	106.5	130	101	161	86	7.46306	7.53678	8.61082	8.75937	7.86136	7.0525	7.43541	6.79887	7.36189	6.79693	hsa-miR-660-3p	hsa-miR-708-3p	hsa-miR-499a-3p	hsa-miR-145-5p	hsa-miR-744-3p
hsa_circRNA_102677	0.0165003	0.234721	1.93712	up	ASCRP3010189	hsa_circ_0002017	circBase	chr2	+	36623756	36623930	exonic	NM_016441	CRIM1	GTGCCTTTCAGCTTTAAAGAGAATTGAAGATGAGAACTGGACTGATGACCAACTGCTTGG	174	129.9	43.1	6.67973	5.72581	57	67.5	228	205.5	91.5	36	49	42	56.5	32	6.19463	6.28898	7.29686	7.2865	6.3317	5.50759	6.01332	5.66088	5.95404	5.49325	hsa-miR-488-3p	hsa-miR-23b-3p	hsa-miR-23a-3p	hsa-miR-181d-5p	hsa-miR-890
hsa_circRNA_103110	0.0216126	0.234721	1.9354	up	ASCRP3009450	hsa_circ_0004771	circBase	chr21	-	16386664	16415895	exonic	NM_003489	NRIP1	GGAGACAGACGGAAGTGTTTGGATTGTGAGCTATTTCAGAACTGTTCTCAGGACTCATTA	203	196.9	67.1	7.28734	6.33471	95	104.5	395	256	134	69.5	69	69.5	83.5	44	6.90018	6.92533	8.12964	7.64813	6.83344	6.45727	6.52424	6.32361	6.44615	5.92228	hsa-miR-653-5p	hsa-miR-339-5p	hsa-miR-330-5p	hsa-miR-595	hsa-miR-629-3p
hsa_circRNA_002908	0.0441632	0.248574	1.92887	up	ASCRP3005330	hsa_circ_0002908	circBase	chr8	-	141840570	141874498	exonic	NM_001199649	PTK2	CCTAAGAGTTTACTGGATTCTGTCAAGATATGAATTGAGAATTCGTTATTTGCCAAAAGG	286	149.7	56.3	6.94646	5.9987	83	108	265	204.5	88	60	66	33	89	33.5	6.72987	6.96917	7.50358	7.23978	6.2899	6.2103	6.44118	5.26091	6.54216	5.53896	hsa-miR-545-5p	hsa-miR-6812-3p	hsa-miR-33b-5p	hsa-miR-302b-5p	hsa-miR-3148
hsa_circRNA_100738	0.00690821	0.234276	1.92876	up	ASCRP3007549	hsa_circ_0020816	circBase	chr11	-	2972488	3000467	exonic	NM_005969	NAP1L4	GAAGACGAGGATGATGCGGAAATTAACCCCAAGGGGATAAAAACATTCAGATGGCAGATC	1139	138.6	47.7	6.76023	5.81256	69.5	59.5	176	288	100	42	39.5	50	71	36	6.48814	6.14758	6.91879	7.81214	6.43452	5.7058	5.6523	5.86279	6.21419	5.62771	hsa-miR-877-3p	hsa-miR-29b-1-5p	hsa-miR-29a-5p	hsa-miR-627-3p	hsa-miR-659-3p
hsa_circRNA_102679	0.0117407	0.234721	1.92466	up	ASCRP3002462	hsa_circ_0005579	circBase	chr2	+	36623756	36691798	exonic	NM_016441	CRIM1	AGTGCTGTGATGTCTTTGAATGTGTTAATGATGAGAACTGGACTGATGACCAACTGCTTG	660	107.8	36.2	6.40008	5.45548	51	56	198	150	84	28	42	37	45	29	5.95404	6.03658	7.07514	6.73021	6.20444	5.03754	5.7825	5.48763	5.62479	5.34495	hsa-miR-383-3p	hsa-miR-146b-5p	hsa-miR-146a-5p	hsa-miR-17-3p	hsa-miR-329-5p
hsa_circRNA_092568	0.0233367	0.235243	1.92442	up	ASCRP3004316	hsa_circ_0001689	circBase	chr7	-	26232870	26232993	exonic	NM_031243	HNRNPA2B1	CAGGAACATGGGGGGACCATATGGTGGAGGAAATTATGGAAGTGGAAATTACAATGATTT	123	97.9	35.5	6.33436	5.38994	58	63	185	103	80.5	30	47	30	47.5	23	6.19463	6.19954	6.98463	6.16075	6.13224	5.17566	5.88493	5.23433	5.73859	4.91617	hsa-miR-4716-5p	hsa-miR-3074-5p	hsa-miR-6826-3p	hsa-miR-6777-3p	hsa-miR-205-5p
hsa_circRNA_100537	0.0231965	0.235243	1.92296	up	ASCRP3004014	hsa_circ_0002665	circBase	chr10	-	5836847	5842668	exonic	NM_001494	GDI2	CACTGAAGCAGAAGCCCTGGCATCTAGAATGTATCCTGTCAGGTATAATGTCAGTGAATG	343	158.8	53.5	6.97582	6.03249	74.5	81	251	283	104.5	47	56	51.5	68	45	6.54911	6.56443	7.4433	7.79486	6.52738	5.87758	6.23445	5.93413	6.15873	5.95753	hsa-miR-568	hsa-miR-141-5p	hsa-miR-543	hsa-miR-505-3p	hsa-miR-107
hsa_circRNA_000760	0.00977288	0.234721	1.92007	up	ASCRP3003095	hsa_circ_0000760	circBase	chr17	+	36865777	36868169	sense overlapping	NM_005937	MLLT6	ATGGGGGGAGGTGGACAACGTCAAGTACTGCGGCTACTGCAAATACCACTTCAGCAAGAT	121	235.1	86.2	7.58207	6.64091	108	222	204	501	140.5	63	94.5	87	132	54.5	7.10532	7.99502	7.12509	8.77929	6.90561	6.31095	6.98463	6.59609	7.08898	6.22388	hsa-miR-6882-3p	hsa-miR-4763-3p	hsa-miR-6829-3p	hsa-miR-6849-3p	hsa-miR-661
hsa_circRNA_102687	0.0351857	0.240829	1.9191	up	ASCRP3005919	hsa_circ_0002938	circBase	chr2	+	36726361	36749456	exonic	NM_016441	CRIM1	CTACTGCATAGAACCAACCATCATCACAGTTGATCCACCTGCATGTGGGGAGTTATCAAA	1056	155.5	54.1	6.98559	6.04516	101	89.5	193	309	85	41	55	61	63	50.5	6.99343	6.69095	7.04542	7.96083	6.23732	5.7058	6.16075	6.14044	6.1021	6.11673	hsa-miR-486-3p	hsa-miR-18a-5p	hsa-miR-18b-5p	hsa-miR-541-3p	hsa-miR-557
hsa_circRNA_033149	0.0352674	0.240829	1.91804	up	ASCRP3004420	hsa_circ_0033149	circBase	chr14	-	99924615	99925522	exonic	NM_032233	SETD3	CAGTACGCCTACTTCTATAAAGTCATCCAGGCAGAAGAATTGTTTTTATGGGTTCCACGA	330	221.9	74.3	7.38752	6.44789	84	122.5	369	423	111	72	67	69	115	48.5	6.74811	7.13462	8.03339	8.45858	6.56291	6.49894	6.47319	6.30092	6.88012	6.08626	hsa-miR-4446-3p	hsa-miR-5580-5p	hsa-miR-616-3p	hsa-miR-6829-5p	hsa-miR-4653-3p
hsa_circRNA_101972	0.0241788	0.236727	1.9172	up	ASCRP3008665	hsa_circ_0041871	circBase	chr17	+	7402357	7411794	exonic	NM_000937	POLR2A	GATGCTGAGAGAGCCAAGGTGGAACGGCACATGTGTGATGGGGACATTGTTATCTTCAAC	2130	77	26.2	5.91773	4.97873	28.5	41	113	113.5	89	25	32	24	30	20	5.12695	5.61893	6.27321	6.2945	6.27507	4.79927	5.33962	4.95156	5.08931	4.71389	hsa-miR-412-3p	hsa-miR-103a-2-5p	hsa-miR-505-5p	hsa-miR-575	hsa-miR-30c-1-3p
hsa_circRNA_104706	0.0322276	0.237637	1.91016	up	ASCRP3002319	hsa_circ_0005982	circBase	chr8	-	141828375	141900868	exonic	NM_001199649	PTK2	AGGGCTGCAATAATATGACAGATACCTAGCATCTAGCAAAATAATGGCAGCTGCTTACCT	899	318.1	127.7	8.07883	7.14514	196	235	435.5	565	159	128	138	77.5	208	87	7.99134	8.06659	8.29459	8.98048	7.06117	7.26485	7.51131	6.42364	7.69657	6.82932	hsa-miR-301a-5p	hsa-miR-545-5p	hsa-miR-182-5p	hsa-miR-125a-3p	hsa-miR-570-5p
hsa_circRNA_003137	0.0206823	0.234721	1.90569	up	ASCRP3001436	hsa_circ_0003137	circBase	chr3	+	41265511	41267352	exonic	NM_001904	CTNNB1	ACGACAGACTGCCTTCAAATTTTAGCTTATGGCAACCAAGAAAGCAAGGGTATTTGAAGT	984	117.2	39.7	6.52581	5.59549	58	50	187	203	88	42	36.5	36	55	29	6.19463	5.88493	6.9988	7.2756	6.27507	5.73927	5.58176	5.39038	5.92109	5.34495	hsa-miR-4518	hsa-miR-544a	hsa-miR-1184	hsa-miR-4524a-5p	hsa-miR-4654
hsa_circRNA_104821	0.0240061	0.236727	1.89937	up	ASCRP3010605	hsa_circ_0001875	circBase	chr9	+	96233422	96261168	exonic	NM_014612	FAM120A	TAAGCCTATGTCATTTCATCCACCACATTACTTAGGTTGCACAGAGCATTGAGGATCACC	556	195.7	72.3	7.32045	6.39493	132.5	104	331	312	99	81	69	56	107.5	48	7.40594	6.93184	7.86384	7.95241	6.44822	6.60945	6.48613	6.03987	6.80372	6.03548	hsa-miR-409-3p	hsa-miR-153-3p	hsa-miR-145-5p	hsa-miR-9-5p	hsa-miR-152-3p
hsa_circRNA_101981	0.0463318	0.248574	1.89518	up	ASCRP3006771	hsa_circ_0007508	circBase	chr17	+	11958205	11984847	exonic	NM_003010	MAP2K4	CTGTCAACAAAATGGTCCACAAACCAAGTGGGCAAATAATGGCAGTTAAAGTAAACGCAA	278	200.6	70.2	7.28328	6.36095	78.5	108	297	387	132.5	66	77	50	107	51	6.60871	6.95645	7.68943	8.34171	6.8201	6.35391	6.66026	5.87574	6.78259	6.13224	hsa-miR-329-5p	hsa-miR-17-3p	hsa-miR-605-5p	hsa-miR-145-5p	hsa-miR-576-5p
hsa_circRNA_092572	0.0235134	0.235981	1.89135	up	ASCRP3006821	hsa_circ_0001729	circBase	chr7	-	99696751	99697026	intronic	NM_182776	MCM7	CTGTGGGGAAGTGGTAAATAAAGATGTCCTGGACGTTTACATTGAGCATCGGCTAATGAT	275	93.9	32.5	6.21054	5.29112	35	49	114	161.5	110	31	34.5	31	39	27	5.42605	5.88493	6.28713	6.87121	6.58336	5.20138	5.4739	5.23433	5.4294	5.11659	hsa-miR-637	hsa-miR-4763-3p	hsa-miR-3175	hsa-miR-3188	hsa-miR-132-3p
hsa_circRNA_102557	0.0256974	0.236727	1.89017	up	ASCRP3008105	hsa_circ_0003079	circBase	chr19	+	41774127	41787180	exonic	NM_007040	HNRNPUL1	GAGACAAGTTTGCAGAGAACGATGTGATTGGCTGCTTTGCGATGCCATGGACAATATTAC	704	92.3	33.6	6.23325	5.31473	44	48	151	121.5	97	27	38	29	52	22	5.80073	5.85034	6.70174	6.41098	6.40247	4.99745	5.66728	5.14745	5.84533	4.91617	hsa-miR-378a-5p	hsa-miR-103a-2-5p	hsa-miR-766-5p	hsa-miR-18a-5p	hsa-miR-502-5p
hsa_circRNA_081379	0.00663755	0.234276	1.8884	up	ASCRP3002289	hsa_circ_0081379	circBase	chr7	+	99621041	99621555	exonic	NM_003439	ZKSCAN1	AGGCCGTGACCCTTCTAGAAGACTTGGAGCTTGATTTATCAGGACAACAGGAATAGTAAA	514	320.8	128.7	8.10296	7.18579	191	182.5	326	621.5	283	119.5	84	148	188	104	7.97724	7.71626	7.84042	9.14642	7.83443	7.20377	6.79075	7.26673	7.55665	7.11107	hsa-miR-7156-3p	hsa-miR-7107-3p	hsa-miR-1184	hsa-miR-6796-5p	hsa-miR-5193
hsa_circRNA_104664	0.0065951	0.234276	1.88574	up	ASCRP3003736	hsa_circ_0006623	circBase	chr8	-	101718878	101719225	exonic	NM_002568	PABPC1	CAATCCTCAGCAACATCTTAATGCACAGCCACAAGTTACAATGCAACAGCATTCCAAAAT	266	94.6	31.7	6.17953	5.2644	42	51	193	106	81	28	31.5	37	34	28	5.61893	5.88493	7.04542	6.19266	6.1557	5.0615	5.25714	5.48763	5.28331	5.23241	hsa-miR-1301-3p	hsa-miR-224-3p	hsa-miR-601	hsa-miR-29b-1-5p	hsa-miR-497-5p
hsa_circRNA_104061	0.0359874	0.241638	1.87931	up	ASCRP3012665	hsa_circ_0001577	circBase	chr6	-	13632601	13644961	exonic	NM_005493	RANBP9	TGTGGCAAGAACACTGCAAACAAAAAAATGTTGAAGCCAAATTTGTATCCTACTGTGGGG	1020	123.6	42.8	6.58319	5.67299	56	66	228.5	202	65.5	39	43	33	65	34	6.16679	6.30092	7.30532	7.26532	5.87758	5.59226	5.7825	5.37133	6.07988	5.53896	hsa-miR-376c-5p	hsa-miR-376b-5p	hsa-miR-150-3p	hsa-miR-138-5p	hsa-miR-150-5p
hsa_circRNA_103794	0.00927948	0.234721	1.8774	up	ASCRP3013215	hsa_circ_0003474	circBase	chr5	+	14293120	14304701	exonic	NM_007118	TRIO	TTGCTTATTCTGAGATGTTTGACTGGATCACACACAACAAAGGCCTGTTTCTAAACAGCT	447	85.4	30.4	6.06519	5.15646	48	40	119	174	46	26	28	35	40	23	5.90312	5.58702	6.33751	7.03583	5.46249	4.86014	5.12075	5.39038	5.49485	4.91617	hsa-miR-190a-5p	hsa-miR-190b	hsa-miR-493-3p	hsa-miR-1301-3p	hsa-miR-614
hsa_circRNA_075549	0.0178715	0.234721	1.875	up	ASCRP3010304	hsa_circ_0075549	circBase	chr6	+	7108864	7189555	exonic	NM_001003699	RREB1	GTGTGTGGCCAGTCATTTACCACCAATGGGAACATGCACAGATACTTTCGAGTCCTTCTC	68732	238.8	90.8	7.62795	6.72106	147	130	271.5	489.5	156	82	97	86	131	58	7.56467	7.24168	7.54143	8.74926	7.04268	6.65275	6.97405	6.60353	7.03967	6.33527	hsa-miR-759	hsa-miR-6848-5p	hsa-miR-6846-5p	hsa-miR-6798-5p	hsa-miR-6744-3p
hsa_circRNA_102813	0.0268471	0.236727	1.87064	up	ASCRP3009523	hsa_circ_0007052	circBase	chr2	-	122363276	122363756	exonic	NM_015282	CLASP1	GGATGGACTTGCTACCTCTTGGGTGAACTCTAGCAATTACAAGAATGGACTGCTGAATTA	480	168.9	61.4	7.09669	6.19317	61	129	207	320	127.5	63	53	49.5	94.5	47	6.28111	7.23667	7.15627	8.04463	6.76479	6.33527	6.1748	5.85034	6.61461	5.99081	hsa-miR-1298-3p	hsa-miR-607	hsa-miR-767-5p	hsa-miR-98-5p	hsa-let-7d-5p
hsa_circRNA_101068	0.00530267	0.231431	1.86842	up	ASCRP3001602	hsa_circ_0026349	circBase	chr12	+	52385646	52385777	exonic	NM_020328	ACVR1B	ACTGGTGGCAGAGTTATGAGGAGTCCATGAAGAATATCAGCTGCCATATTACGACTTAGT	131	149.3	57.4	7.01306	6.11124	98.5	150	209	204	85	52	53	56	83	43	6.95645	7.44703	7.15627	7.2865	6.21904	6.02942	6.14554	6.03987	6.45399	5.88737	hsa-let-7f-1-3p	hsa-let-7b-3p	hsa-miR-450a-2-3p	hsa-miR-149-3p	hsa-miR-98-3p
hsa_circRNA_100095	0.0245442	0.236727	1.86811	up	ASCRP3006460	hsa_circ_0005576	circBase	chr1	+	22404921	22413359	exonic	NM_001039802	CDC42	CTGAAGGCTGTCAAGTATGTGGAGTGTTCTGCACTTACACAGGTCATCATCAGATTTGAA	536	105.5	39.1	6.43404	5.53246	76	61	151	182.5	57	32	43.5	38	47	35	6.59161	6.13532	6.67939	7.04432	5.71955	5.20138	5.80073	5.48763	5.6793	5.49325	hsa-miR-212-3p	hsa-miR-1-5p	hsa-miR-518c-5p	hsa-miR-361-5p	hsa-miR-215-3p
hsa_circRNA_092478	0.00141091	0.218603	1.86685	up	ASCRP3011607	hsa_circ_0000984	circBase	chr2	+	27656861	27657427	sense overlapping	NM_013392	NRBP1	TCTGAAGAAGACCAAAAAGAACCACAAGACGATGAATGAAAAGGTTCGTGCTGTGTTTGA	186	74.7	27.5	5.92741	5.02681	34	50	116	114.5	59	24	30.5	29	33	21	5.42605	5.85034	6.31548	6.2945	5.7507	4.75987	5.25714	5.14745	5.21504	4.75454	hsa-miR-4677-5p	hsa-miR-6739-3p	hsa-miR-4753-3p	hsa-miR-3145-3p	hsa-miR-5584-3p
hsa_circRNA_104435	0.0182816	0.234721	1.86078	up	ASCRP3010080	hsa_circ_0001727	circBase	chr7	+	99621041	99621930	exonic	NM_003439	ZKSCAN1	GTCTCGGAAACCCCGCCTCTTACAGTCACGAGGAATAGTAAAGAAACACATCATAAAACC	668	425.9	173.1	8.52036	7.62445	265	246	541	792.5	285	165	142	174	238.5	146	8.46931	8.13542	8.63261	9.51854	7.84592	7.63929	7.5736	7.46918	7.89083	7.54935	hsa-miR-877-3p	hsa-miR-593-5p	hsa-miR-1301-3p	hsa-miR-631	hsa-miR-127-5p
hsa_circRNA_007878	0.00114444	0.209188	1.85734	up	ASCRP3000655	hsa_circ_0007878	circBase	chr3	-	47956306	47960331	exonic	NM_002375	MAP4	AAGGAAACCATGCAACAGTCAACCTTCTGAGCTTTCTTCAGAGACCTCAGGTATGTCTCC	1470	161.5	62.8	7.08475	6.19151	104.5	94	243	244	122	46	53	78	88	49	7.0259	6.76146	7.38322	7.55837	6.69479	5.8447	6.111	6.4511	6.50213	6.04862	hsa-miR-212-5p	hsa-miR-362-5p	hsa-miR-6842-3p	hsa-miR-196a-5p	hsa-miR-6508-3p
hsa_circRNA_102250	0.00828402	0.234721	1.85505	up	ASCRP3004262	hsa_circ_0046464	circBase	chr17	+	80721840	80758872	exonic	NM_005993	TBCD	CAGCATGGAGAATGGATGATGAACTTGTTGTTGGACATAGTGCAAGATCAGACATCTCCA	715	81	30	6.05108	5.15963	37	49	114	143	62	28	34	28	36	24	5.58552	5.88493	6.27321	6.69688	5.8149	4.99745	5.49645	5.04848	5.33962	4.91617	hsa-miR-2113	hsa-miR-484	hsa-miR-381-3p	hsa-let-7c-3p	hsa-miR-576-3p
hsa_circRNA_104708	0.026377	0.236727	1.85232	up	ASCRP3011559	hsa_circ_0002483	circBase	chr8	-	141874410	141900868	exonic	NM_001199649	PTK2	TCTATCAACAGAATATGACAGATACCTAGCATCTAGCAAAATAATGGCAGCTGCTTACCT	482	337.9	140.7	8.1748	7.28547	217	257.5	474	578	163	146.5	139	91.5	237	89.5	8.15352	8.20087	8.42267	9.00111	7.09586	7.4934	7.52977	6.66062	7.88444	6.85914	hsa-miR-125a-3p	hsa-miR-134-5p	hsa-miR-301a-5p	hsa-miR-222-5p	hsa-miR-501-5p
hsa_circRNA_015524	0.043599	0.248122	1.84694	up	ASCRP3000528	hsa_circ_0015524	circBase	chr1	-	180953812	180957481	exonic	NM_005819	STX6	AAGAAACTTGCAAAAGTATCTCATATGACCAGTGTTGATCGTGGAACAGCAGGATGAGCA	202	123.2	44	6.62387	5.73873	51	107	87	257	114	42	44	46	48	40	6.00211	6.95645	5.90914	7.64813	6.60353	5.59226	5.81618	5.7507	5.7507	5.78381	hsa-miR-4267	hsa-miR-6514-3p	hsa-miR-6871-3p	hsa-miR-3065-3p	hsa-miR-4326
hsa_circRNA_100363	0.0455861	0.248574	1.84069	up	ASCRP3000599	hsa_circ_0014717	circBase	chr1	-	156290629	156304709	exonic	NR_036564	CCT3	AAGAGTGGAAAAGACTATTGCAGATATCATCCGAACATGTTTGGGACCCAAGTCCATGAT	516	200.7	70.9	7.27271	6.39247	94	72.5	261.5	391	184.5	71	65	61	106	51.5	6.88012	6.37797	7.4956	8.3606	7.24929	6.46505	6.44118	6.13018	6.77733	6.1486	hsa-miR-181a-2-3p	hsa-miR-378a-3p	hsa-miR-422a	hsa-miR-378d	hsa-miR-342-5p
hsa_circRNA_102318	0.0452272	0.248574	1.84047	up	ASCRP3001234	hsa_circ_0008741	circBase	chr18	+	19353584	19359646	exonic	NM_020774	MIB1	ACATTGTAGTACAGTATCCAAGTGGCAATAGGTAACAGAAATCCAGGACTGGAGTGCATC	377	200	73.3	7.3245	6.44443	105	113	387	276	119	74	78	58	107	49.5	7.06494	7.03665	8.10063	7.74865	6.67163	6.54834	6.69549	6.06272	6.79887	6.11673	hsa-miR-370-5p	hsa-miR-744-3p	hsa-miR-367-5p	hsa-miR-548b-3p	hsa-miR-145-3p
hsa_circRNA_103017	0.0311292	0.236727	1.8391	up	ASCRP3009834	hsa_circ_0001136	circBase	chr20	+	30954186	30956926	exonic	NM_001164603	ASXL1	GGTTGTTTTATAAACTGCCTGGCCGAATCAGCCTTTTCACGCTCAAGGTATTAGAAAACT	195	499.2	203.4	8.71017	7.83117	206	270	707.5	828	484.5	212	164	198	292	151	8.07344	8.27213	9.07506	9.59188	8.53836	7.99996	7.78819	7.61907	8.15289	7.59577	hsa-miR-1-3p	hsa-miR-449c-5p	hsa-miR-206	hsa-miR-34b-5p	hsa-miR-122-5p
hsa_circRNA_102488	0.0200326	0.234721	1.83566	up	ASCRP3006347	hsa_circ_0005568	circBase	chr19	+	18684102	18684558	exonic	NM_001033930	UBA52	CTCTCTCAGACTACAACATCCAGAAAGACGCAAACATGCAGATCTTTGTGAAGACCCTCA	198	173.3	63	7.11134	6.23504	85	82	300	230	169.5	53	61	59	89	53	6.70658	6.54448	7.70749	7.44951	7.14866	6.05568	6.33527	6.06272	6.53284	6.18871	hsa-miR-653-3p	hsa-miR-597-5p	hsa-miR-361-5p	hsa-miR-19b-2-5p	hsa-miR-19b-1-5p
hsa_circRNA_074166	0.00549709	0.233185	1.8252	up	ASCRP3004960	hsa_circ_0074166	circBase	chr5	+	138221900	138223331	exonic	NM_001903	CTNNA1	CCAAGTTTTCCGTGAACATGCCAACAAATTGATTGAGGCTGGACGTAAAGAAAGAAGTGA	234	87.2	32.8	6.10452	5.23646	50	42	165	119.5	59.5	33	30	36.5	42.5	22	5.93884	5.61893	6.83281	6.3495	5.7825	5.22857	5.17566	5.43107	5.54515	4.80186	hsa-miR-548t-5p	hsa-miR-3663-5p	hsa-miR-548az-5p	hsa-miR-6876-3p	hsa-miR-5047
hsa_circRNA_103959	0.00692929	0.234276	1.82219	up	ASCRP3001392	hsa_circ_0003205	circBase	chr5	+	138145726	138147991	exonic	NM_001903	CTNNA1	ACCTGAAGTGGATAAGCTGAACATTATGGCAGCCAAAAGACAACAGGTGATTTGATGAAG	287	95.7	35.3	6.26961	5.40394	59	45.5	153.5	160.5	60	30	36.5	37	48	25	6.24305	5.76271	6.72443	6.85385	5.76404	5.17566	5.49645	5.56052	5.73859	5.04848	hsa-miR-329-5p	hsa-miR-21-5p	hsa-miR-558	hsa-miR-670-3p	hsa-miR-145-3p
hsa_circRNA_001387	0.0156002	0.234721	1.81724	up	ASCRP3007299	hsa_circ_0001387	circBase	chr4	+	1902352	1936989	exonic	NM_001042424	WHSC1	GAAAAGACTCAGGACGGACAAGCACAGTCTTCGGAAGTGTTCTAAGAACGGAAGCATCTG	1703	152.1	54.9	6.89517	6.03343	64	95	159	345.5	97	41	48	52.5	86	47	6.33438	6.79368	6.77272	8.16538	6.4097	5.66941	5.95055	5.97942	6.51914	6.04862	hsa-miR-4778-3p	hsa-miR-1236-3p	hsa-miR-6787-3p	hsa-miR-541-5p	hsa-miR-6837-3p
hsa_circRNA_104948	0.0310081	0.236727	1.81518	up	ASCRP3003327	hsa_circ_0001897	circBase	chr9	+	134381500	134381840	exonic	NM_001077365	POMT1	ATTTAGGAGGATTCGATGGCAATTTTTTGTGGAACAGAATTGGAGCAGTTTTGACGAAGT	158	192.7	77.1	7.33805	6.47793	88	127	257	269	222.5	82	81.5	56	116	50	6.76677	7.22152	7.46857	7.70593	7.52743	6.65275	6.73868	6.02666	6.89595	6.07561	hsa-miR-150-5p	hsa-miR-29a-3p	hsa-miR-29c-3p	hsa-miR-29b-3p	hsa-miR-767-5p
hsa_circRNA_000175	0.021161	0.234721	1.81155	up	ASCRP3001099	hsa_circ_0000175	circBase	chr1	-	205585605	205593019	exonic	NM_021795	ELK4	ACAGACATTCAACATGATTGCATTTGAACTCATTGCTATGGACAGTGCTATCACCCTGTG	4577	256.1	102.3	7.72603	6.8688	140	193.5	351	470	126	73	111	86.5	168	73	7.48155	7.81214	7.95198	8.66691	6.71759	6.49894	7.22225	6.58486	7.41526	6.62269	hsa-miR-608	hsa-miR-654-3p	hsa-miR-3652	hsa-miR-3192-5p	hsa-miR-8089
hsa_circRNA_104962	0.026339	0.236727	1.81114	up	ASCRP3008509	hsa_circ_0001900	circBase	chr9	-	138773478	138774924	exonic	NM_015447	CAMSAP1	GATCAACAAGATAACATCCCTGAGGACCTCAGAGACCCTTTCTACGTTGACCAGTATGAG	425	256.5	100	7.73726	6.88036	140.5	142	226.5	535	238.5	97	90	87	132	94	7.499	7.38408	7.28534	8.89843	7.61944	6.89958	6.88806	6.60353	7.05304	6.95761	hsa-miR-767-5p	hsa-miR-181d-5p	hsa-miR-34c-5p	hsa-miR-197-3p	hsa-miR-193b-3p
hsa_circRNA_103536	0.00903878	0.234721	1.80465	up	ASCRP3008288	hsa_circ_0068282	circBase	chr3	+	183896644	183896910	exonic	NM_004068	AP2M1	GAGGAAAACATCAAGAACAATTTTGTGCTCATATATGAGCTGCTGGATGGAGGAACGCAG	266	67.9	27	5.76916	4.91744	35	37	110.5	106.5	50.5	26	28	24	34	23	5.42605	5.47552	6.23062	6.13942	5.57421	4.79927	5.05717	4.74381	5.23241	4.75454	hsa-miR-382-5p	hsa-miR-134-5p	hsa-miR-185-3p	hsa-miR-591	hsa-miR-409-3p
hsa_circRNA_103960	0.00321197	0.230838	1.80092	up	ASCRP3007194	hsa_circ_0007440	circBase	chr5	+	138145726	138163407	exonic	NM_001903	CTNNA1	CTTTCGGAGTACATGGGCAATGTGATTTGATGAAGGCTGCTGCAGGAGAGTTCGCAGATG	761	136.1	52.5	6.82221	5.97348	87	73	207	203.5	110	43	49	52	79.5	39	6.74811	6.40333	7.15627	7.22755	6.57582	5.73927	6.01332	5.95869	6.37232	5.78381	hsa-miR-34b-5p	hsa-miR-1301-3p	hsa-miR-145-3p	hsa-miR-338-3p	hsa-miR-661
hsa_circRNA_103117	0.0288645	0.236727	1.7948	up	ASCRP3003276	hsa_circ_0061395	circBase	chr21	+	30698379	30702014	exonic	NM_206866	BACH1	ATTGAGAAGCTGGTGACAGTTAAAGGATTTGAACCTTTAATTCAGTTTGCCTACACTGCT	1542	94.5	35.4	6.19595	5.35212	44	46	178	142	62.5	25	35	33.5	50.5	33	5.76934	5.74533	6.9342	6.7083	5.82256	4.68052	5.4739	5.34495	5.72229	5.53896	hsa-miR-153-5p	hsa-miR-152-5p	hsa-miR-26b-3p	hsa-miR-513a-3p	hsa-miR-424-5p
hsa_circRNA_103756	0.0173874	0.234721	1.78828	up	ASCRP3012659	hsa_circ_0004636	circBase	chr4	-	151719232	151729550	exonic	NM_001199282	LRBA	TGTGGAATTGGTTATGCTACTGTGTTCTCAGGCAGTAGATCATCTAATGCAAAATTGCCC	275	89.9	34.7	6.20926	5.37068	42	59.5	139	123	86	34	38	28	46	27.5	5.69051	6.1021	6.55909	6.45727	6.23732	5.33605	5.63499	4.99293	5.62479	5.26467	hsa-miR-19b-3p	hsa-miR-19a-3p	hsa-miR-558	hsa-miR-1468-3p	hsa-miR-22-3p
hsa_circRNA_100517	0.00999653	0.234721	1.78826	up	ASCRP3000337	hsa_circ_0017348	circBase	chr1	-	247322307	247323115	exonic	NM_001243740	ZNF124	AAATTCTTCAAGAAATCTAAGAACTCGGTTGCCTTTGAGGATGTGGCTGTGAACTTCACC	188	282.6	118.4	7.91773	7.07917	169	180.5	451.5	420	192	107.5	121.5	105	186	72	7.77062	7.70247	8.33558	8.45653	7.32345	7.0525	7.35221	6.86782	7.54375	6.57959	hsa-miR-204-5p	hsa-miR-660-3p	hsa-miR-204-3p	hsa-miR-145-3p	hsa-miR-7-2-3p
hsa_circRNA_005537	0.00771308	0.234721	1.78786	up	ASCRP3002742	hsa_circ_0005537	circBase	chr5	-	137654907	137664218	exonic	NM_001790	CDC25C	ATCAAGAAGCAAAGGTCACCTGGATTCTTCAGGACTTCAGGAAGTGCATTTAGCTGGGAT	326	54.4	20.4	5.448	4.60976	23	33	93	77	46	21	20	23	21	17	4.84265	5.31808	5.99421	5.6523	5.43274	4.57552	4.59057	4.74381	4.56337	4.57552	hsa-miR-5009-5p	hsa-miR-6512-5p	hsa-miR-4753-3p	hsa-miR-6738-3p	hsa-miR-4760-3p
hsa_circRNA_008475	0.022544	0.235243	1.78767	up	ASCRP3011868	hsa_circ_0008475	circBase	chr2	+	219103386	219104207	exonic	NM_152862	ARPC2	TGACGACGATGTGGTCATTGGAAAGGTGTTCATGCAGGATACAATGTCTCTTTGCTATAT	281	81.7	29.7	6.00842	5.17034	39	38.5	135.5	105	90.5	27.5	29	29	38	25	5.58552	5.47552	6.53206	6.14809	6.30092	5.14745	5.23049	5.06796	5.35732	5.04848	hsa-miR-362-5p	hsa-miR-4743-3p	hsa-miR-505-3p	hsa-miR-6845-3p	hsa-miR-26b-3p
hsa_circRNA_090999	0.0197649	0.234721	1.78624	up	ASCRP3002101	hsa_circ_0090999	circBase	chrX	+	70510478	70521018	exonic	NM_001145408	NONO	AGCCTTTTAAGGTGCAAAAATGCAGAGTAATAAAACTTTTAACTTGGAGAAGCAAAACCA	2517	54	21.5	5.46287	4.62595	27.5	31.5	99	70	42	23	24	20	22	18.5	5.07867	5.18561	6.07774	5.62917	5.34318	4.61138	4.94221	4.56337	4.68052	4.33225	hsa-miR-6762-3p	hsa-miR-6875-3p	hsa-miR-3614-3p	hsa-miR-197-5p	hsa-miR-4778-3p
hsa_circRNA_104522	0.036881	0.242901	1.78569	up	ASCRP3003727	hsa_circ_0082950	circBase	chr7	-	151174418	151188100	exonic	NM_005614	RHEB	CAATCAAAAGGGAAATCCTCATTGACGATTCAATTTGTTGAAGGCCAATTTGTGGACTCC	223	114.8	41.2	6.44808	5.61159	48	56	206	193	71	35.5	45	36.5	55	34	5.90312	6.06272	7.14153	7.14561	5.9874	5.36084	5.85034	5.46739	5.88615	5.49325	hsa-miR-584-5p	hsa-miR-136-5p	hsa-miR-380-3p	hsa-miR-194-5p	hsa-miR-26a-2-3p
hsa_circRNA_006497	0.0247525	0.236727	1.78452	up	ASCRP3004335	hsa_circ_0006497	circBase	chr3	-	119720892	119721086	exonic	NM_002093	GSK3B	CAGGAGAACTGGTCGCCATCAAGAAAGTATTGCAGGACAAGAGATTTAAGGAGACAAGGA	194	116.4	43.6	6.56774	5.7322	61	63	174	198	86	46	46	39	50	37	6.26947	6.21904	6.902	7.21085	6.23732	5.77198	5.9205	5.56052	5.73859	5.66941	hsa-miR-3140-5p	hsa-miR-6735-3p	hsa-miR-214-5p	hsa-miR-4705	hsa-miR-6753-3p
hsa_circRNA_104805	0.0314357	0.236981	1.78024	up	ASCRP3009490	hsa_circ_0006466	circBase	chr9	-	86292641	86297981	exonic	NM_013438	UBQLN1	GGAGTAGGAGGCCTCAGGATCATTCAGCTCAGCAAACAAATACAGCTGGAAGCAATGTTA	773	123.5	44.8	6.56063	5.72856	68	66	197.5	235	51	36	42	40	72	34	6.39178	6.25821	7.06925	7.50972	5.57421	5.42605	5.7825	5.64655	6.24875	5.53896	hsa-miR-296-3p	hsa-miR-199a-3p	hsa-miR-199b-3p	hsa-miR-449a	hsa-miR-449b-5p
hsa_circRNA_100786	0.0196268	0.234721	1.7802	up	ASCRP3000654	hsa_circ_0005974	circBase	chr11	+	34093272	34098189	exonic	NM_005898	CAPRIN1	AAGGAAAAACCTGTATGTGGAACCACCTGGTAAGCTTGATGATTACCAGGAACGAATGAA	472	96.3	37.4	6.28938	5.45735	43	51	154.5	128	105	32	38	30.5	57.5	29	5.76934	5.93531	6.73394	6.47238	6.53595	5.22857	5.55899	5.21892	5.93531	5.34495	hsa-miR-329-5p	hsa-miR-582-5p	hsa-miR-890	hsa-miR-552-3p	hsa-miR-99b-3p
hsa_circRNA_000259	0.0345513	0.239218	1.78019	up	ASCRP3001800	hsa_circ_0000259	circBase	chr10	+	105767934	105778666	exonic	NM_014720	SLK	AGACATCAGCTACTTAAGCGCCACGAGAAGAGTAAAAAGCGACAATATGACCAGGAAATT	528	86.7	32.3	6.08549	5.25346	40	35	106.5	155	97	31	30.5	29	47	24	5.63499	5.39724	6.19068	6.78259	6.42196	5.28146	5.31265	5.04848	5.70856	4.91617	hsa-miR-138-5p	hsa-miR-130b-5p	hsa-miR-22-5p	hsa-miR-5010-3p	hsa-miR-556-5p
hsa_circRNA_104709	0.0264578	0.236727	1.77581	up	ASCRP3009197	hsa_circ_0006646	circBase	chr8	-	141889569	141900868	exonic	NM_001199649	PTK2	GCTCACCCACCAGAGGAGTGGAAAATATGACAGATACCTAGCATCTAGCAAAATAATGGC	394	412.3	183.2	8.51543	7.68695	269	345.5	531	690	226	172	192	133	281	138	8.49363	8.63442	8.60805	9.29999	7.54105	7.70386	8.01482	7.14688	8.09615	7.47304	hsa-miR-125a-3p	hsa-miR-134-5p	hsa-miR-301a-5p	hsa-miR-758-3p	hsa-miR-137
hsa_circRNA_100080	0.0485553	0.25068	1.77154	up	ASCRP3000363	hsa_circ_0005782	circBase	chr1	-	21097422	21100103	exonic	NM_016287	HP1BP3	AACAAGCACTGAAAAGAGAATTAAATAGAGGAGTCATCAAACAGTGAGAAAGATCAGTCT	304	134.4	51	6.73501	5.91	63	67	218	227.5	96.5	58	52	36	76	33	6.33438	6.32046	7.22297	7.41103	6.38618	6.1557	6.08148	5.44935	6.32451	5.53896	hsa-miR-520a-5p	hsa-miR-30e-3p	hsa-miR-766-3p	hsa-miR-30a-3p	hsa-miR-525-5p
hsa_circRNA_009181	0.0133771	0.234721	1.77107	up	ASCRP3000419	hsa_circ_0009181	circBase	chr1	-	667396	678730	exonic	None	None	AACATTTGGAATTTTCGTATACGTGGATTCTAGAGGGGTGACAGCGAAACCTGGATCTAC	11334	179.6	69.3	7.12246	6.29784	84	87	241	379	107	52	64.5	71	116	43	6.70658	6.67163	7.37672	8.30249	6.55487	5.99873	6.42825	6.31594	6.89595	5.85034	hsa-miR-485-5p	hsa-miR-30b-3p	hsa-miR-6884-5p	hsa-miR-3689c	hsa-miR-3689b-3p
hsa_circRNA_103221	0.0123935	0.234721	1.77035	up	ASCRP3005579	hsa_circ_0063305	circBase	chr22	-	38698865	38699253	exonic	NM_152221	CSNK1E	CGACCAGATGGTGCCAACATCGCCTCTGGTGAGGAAGTCGCCATCAAGCTGGAGTGTGTG	260	131.8	52.5	6.8025	5.97847	68	100	139	231	121	47.5	49	63	58	45	6.41182	6.86627	6.56519	7.46265	6.70658	5.82384	5.95055	6.19364	5.96679	5.95753	hsa-miR-874-5p	hsa-miR-335-5p	hsa-miR-298	hsa-miR-342-5p	hsa-miR-15b-5p
hsa_circRNA_103757	0.0128278	0.234721	1.76945	up	ASCRP3012298	hsa_circ_0008618	circBase	chr4	-	151719232	151738409	exonic	NM_001199282	LRBA	TGGAATTGGTTATGCTACTGTGTTCTCAGAAGTGTCATTGTTGCAGCAAAAAAGTCAGCA	409	101.5	40.5	6.4075	5.5842	50	63.5	146	152.5	95.5	47	40	35	50	30.5	6.00211	6.24875	6.65955	6.75346	6.37362	5.78773	5.68772	5.37133	5.7507	5.3235	hsa-miR-185-3p	hsa-miR-19b-3p	hsa-miR-497-3p	hsa-miR-19a-3p	hsa-miR-558
hsa_circRNA_000482	0.00708751	0.234276	1.7694	up	ASCRP3011659	hsa_circ_0001829	circBase	chr8	-	142264087	142264728	exonic	TCONS_00015535	TCONS_00015535	TCTGGTCACACCAATACTGTTGCAGATTGATCATCCAGTCACTCGATGGGGATTACCAGC	641	301.5	134.4	8.08095	7.25769	191	325	305.5	460.5	225.5	143	108.5	131.5	194	95	7.97724	8.54909	7.73872	8.59635	7.54337	7.43541	7.17286	7.13692	7.58566	6.95761	hsa-miR-335-3p	hsa-miR-194-5p	hsa-miR-15a-5p	hsa-miR-557	hsa-miR-548c-3p
hsa_circRNA_103758	0.0128966	0.234721	1.76845	up	ASCRP3009408	hsa_circ_0071196	circBase	chr4	-	151727422	151729550	exonic	NM_001199282	LRBA	GGACACTTTTGGGTAGCCATGGACAAGAACTGCTTATAGAAGGAACAAGCAGTAGATCAT	213	147.3	58.1	6.92165	6.09917	77	92.5	174	269	124	60	59	50	85	36.5	6.58336	6.71827	6.88623	7.70282	6.71759	6.28805	6.28621	5.89102	6.47157	5.55899	hsa-miR-19b-3p	hsa-miR-19a-3p	hsa-miR-558	hsa-miR-1468-3p	hsa-miR-22-3p
hsa_circRNA_002961	0.0284937	0.236727	1.76806	up	ASCRP3000193	hsa_circ_0002961	circBase	chr8	+	98698895	98703416	exonic	NM_178812	MTDH	AAAGACTGGGGAAGGAGTTGGAGTGACCGTTCAATATTTTCTGGCATTGTCAAAGAAAAA	565	135.7	49	6.72484	5.90267	51	70	236.5	209	112	48	45	50	66.5	35.5	6.00211	6.36708	7.35463	7.30691	6.59348	5.90914	5.88493	5.86279	6.16879	5.68772	hsa-miR-335-3p	hsa-miR-19b-2-5p	hsa-miR-19b-1-5p	hsa-miR-495-5p	hsa-miR-136-5p
hsa_circRNA_103222	0.0165257	0.234721	1.76712	up	ASCRP3006625	hsa_circ_0063306	circBase	chr22	-	38698865	38710174	exonic	NM_152221	CSNK1E	CTGCTCTTGGCCGACCAGATGCAAGAGTGAGCCATGGAGCTACGTGTGGGGAACAAGTAC	348	94.8	36.7	6.28795	5.46655	43	72.5	93	171.5	94	32.5	34	43	42	32	5.73046	6.43369	5.97254	6.93774	6.36533	5.24768	5.38607	5.72638	5.52493	5.44769	hsa-miR-1271-5p	hsa-miR-617	hsa-miR-874-5p	hsa-miR-335-5p	hsa-miR-298
hsa_circRNA_103210	0.0488931	0.250906	1.76478	up	ASCRP3004652	hsa_circ_0004470	circBase	chr22	-	36737414	36745300	exonic	NM_002473	MYH9	CATCTATGCCATCACAGACACCGCCTACAGGAGTATGATGCAAGGTCCTGGCTATAAGTC	509	215.4	85	7.47469	6.6552	155	105	330	368	119	72	91	82	113	67	7.63186	6.93184	7.86384	8.26371	6.6822	6.49894	6.9026	6.52111	6.86843	6.48492	hsa-miR-877-3p	hsa-miR-412-3p	hsa-miR-1224-3p	hsa-miR-506-3p	hsa-miR-485-5p
hsa_circRNA_005232	0.026844	0.236727	1.76305	up	ASCRP3005032	hsa_circ_0005232	circBase	chr2	-	40655612	40657441	exonic	NM_021097	SLC8A1	CCAGAATGATGAAATTGTGTTGTGACAGTTGGAAGTGTCATGTACAACATGCGGCGATTA	1829	146.1	64	6.99066	6.17258	117	124	115	275	99.5	36	81	52	110	41	7.25709	7.19519	6.29726	7.74647	6.45727	5.55132	6.71037	5.91871	6.83217	5.85034	hsa-miR-6888-5p	hsa-miR-27b-3p	hsa-miR-27a-3p	hsa-miR-3180-5p	hsa-miR-373-5p
hsa_circRNA_100127	0.00638303	0.234276	1.762	up	ASCRP3008401	hsa_circ_0006602	circBase	chr1	-	29481207	29481422	exonic	NM_005626	SRSF4	GAGTCATTCAAGGATTATATGCGTCAGGCAGGAGAAGTGACTTATGCAGATGCTCACAAG	215	119.2	47.1	6.65758	5.84037	66	70.5	150	175	134.5	44	52	44.5	53	42	6.39178	6.35436	6.67939	7.02451	6.83786	5.80848	6.01332	5.74129	5.81618	5.82256	hsa-miR-584-3p	hsa-miR-29a-5p	hsa-miR-629-3p	hsa-miR-361-5p	hsa-miR-129-5p
hsa_circRNA_006737	0.00547148	0.233185	1.75997	up	ASCRP3001477	hsa_circ_0006737	circBase	chr4	-	2951660	2952972	exonic	NM_003703	NOP14	ACGTTCGCAGGCTGAGAGACTTCGAAGAATGCTTGGAAAGGATGAGGATGAAAATGTTAA	412	63.7	26.6	5.73574	4.92019	36	38	80	100.5	64	24	30	23	35	21	5.50441	5.47552	5.77066	6.07774	5.85034	4.72893	5.17566	4.74381	5.28331	4.66922	hsa-miR-6780a-3p	hsa-miR-6875-3p	hsa-miR-6876-3p	hsa-miR-215-3p	hsa-miR-4778-3p
hsa_circRNA_008961	0.048776	0.25068	1.7586	up	ASCRP3002948	hsa_circ_0008961	circBase	chr2	+	191520702	191537878	exonic	NM_005966	NAB1	ATGAATTATCCCCAAAGAGAATTAAAGTGGAGGACTGAGCAGGGGGAGGAACATTTAAGC	1201	134.1	48.7	6.71997	5.90554	73	66	205	249	77.5	44	51	49.5	56	43	6.52542	6.25821	7.12509	7.58904	6.1021	5.80848	6.111	5.89102	5.89466	5.82256	hsa-miR-6881-3p	hsa-miR-450a-2-3p	hsa-miR-6857-5p	hsa-miR-1248	hsa-miR-6783-3p
hsa_circRNA_101173	0.00349187	0.230838	1.75527	up	ASCRP3002762	hsa_circ_0028711	circBase	chr12	-	120541629	120546271	exonic	NM_006861	RAB35	ATCACCTCCACGTGTGGGCAAGAGCAGTTTACTGTTGCGTTTTGCAGACAACACTTTCTC	175	92.4	38.5	6.3121	5.5004	65	57	99.5	151.5	89	32	32	46	48.5	34	6.35038	6.06272	6.10105	6.76013	6.28621	5.28146	5.28331	5.7507	5.69331	5.49325	hsa-miR-1301-3p	hsa-miR-147b	hsa-miR-412-3p	hsa-miR-675-5p	hsa-miR-22-3p
hsa_circRNA_103584	0.0134136	0.234721	1.75482	up	ASCRP3007524	hsa_circ_0002688	circBase	chr4	+	1902352	1932497	exonic	NM_133334	WHSC1	GAAGAAGACTCTGTGTTCTAAGAACGGAAGCATCTGGGCTGGATGGAATTTAGCATCAAG	1584	175.3	67.1	7.10911	6.29778	65.5	113	250	334	114	53.5	58.5	63	109	51.5	6.381	7.01952	7.42831	8.09404	6.62269	6.0681	6.28621	6.19364	6.82424	6.11673	hsa-miR-541-5p	hsa-miR-877-3p	hsa-miR-130b-5p	hsa-miR-1271-3p	hsa-miR-96-5p
hsa_circRNA_020596	0.0470355	0.248593	1.74587	up	ASCRP3001130	hsa_circ_0020596	circBase	chr11	-	133587	139152	exonic	None	None	ACAGCGAAACGAAGTGAGCTCACAATGACTCAAGCTGCCACATACTGTTGATTGTGAAAT	5565	291.2	115	7.87975	7.0758	153.5	144	343	622	193.5	111	118	108	161	77	7.64146	7.38408	7.92418	9.13055	7.31848	7.1168	7.30372	6.88927	7.36889	6.70035	hsa-miR-485-5p	hsa-miR-30b-3p	hsa-miR-6884-5p	hsa-miR-3689c	hsa-miR-3689b-3p
hsa_circRNA_040822	0.0164846	0.234721	1.74566	up	ASCRP3000722	hsa_circ_0040822	circBase	chr16	+	88061088	88069000	exonic	NM_001173542	BANP	AAGTCCAGATCACGCAGGACAGCGAGGTCACCTTTTCTATAAATTTGGCATCACAGAATC	377	173.5	68.4	7.1745	6.37072	92	109.5	189	322	155	62	74	60	87	59	6.84666	6.96166	7.00611	8.03352	7.02451	6.26056	6.60945	6.13018	6.49335	6.36007	hsa-miR-6804-3p	hsa-miR-500a-3p	hsa-miR-760	hsa-miR-4763-3p	hsa-miR-3689d
hsa_circRNA_104806	0.0123505	0.234721	1.74512	up	ASCRP3009889	hsa_circ_0003715	circBase	chr9	-	86292641	86301070	exonic	NM_013438	UBQLN1	GTACTACTGCGCCAAATTTGGTGCCTGGAGTAGGAGTTTAAGGAAGAAATCTCTAAACGT	925	75.9	30.4	5.92608	5.12276	42	46	121	127	43.5	27	31	26	42	26	5.67366	5.74533	6.35038	6.47238	5.38865	4.99745	5.23049	4.93043	5.46249	4.99293	hsa-miR-296-3p	hsa-miR-199b-3p	hsa-miR-199a-3p	hsa-miR-345-5p	hsa-miR-449a
hsa_circRNA_104585	0.0302029	0.236727	1.73771	up	ASCRP3009106	hsa_circ_0083866	circBase	chr8	-	30565588	30569605	exonic	NM_000637	GSR	GCCTGAATGCCATCTATCAAAACAATCTCACCAAGGTGAATGTTGGATGTGTACCCAAAA	186	115	41.9	6.46286	5.66567	63	57	248	137	70	42	40	44.5	49	34	6.26947	6.08839	7.41526	6.59647	5.94471	5.7507	5.66728	5.70856	5.70856	5.49325	hsa-miR-890	hsa-miR-34a-3p	hsa-miR-517c-3p	hsa-miR-517a-3p	hsa-miR-517b-3p
hsa_circRNA_100132	0.0266147	0.236727	1.73469	up	ASCRP3009138	hsa_circ_0002452	circBase	chr1	-	31452908	31468067	exonic	NM_001020658	PUM1	GCGACACTAGGGCCCAAGGGATGCAGACAGTGATGAAAACGACAAAGGTGAAAAGAAGAA	634	103.1	40.3	6.36203	5.56735	47	56	157	121.5	134	40	39	37.5	51	34	5.83652	6.03658	6.74811	6.36883	6.8201	5.50759	5.66728	5.46739	5.79555	5.39895	hsa-miR-646	hsa-miR-93-3p	hsa-miR-450a-2-3p	hsa-miR-615-5p	hsa-miR-503-5p
hsa_circRNA_003333	0.000951369	0.209188	1.73383	up	ASCRP3001473	hsa_circ_0003333	circBase	chr15	+	94983404	95001475	exonic	NM_018349	MCTP2	ACGTCTTGGAGGAAATAGCTTCTTTTGGAGAAAGGATTAAGAAGTATTTTTGATCACTGT	275	58.5	24.3	5.61688	4.82292	41	35.5	82.5	96	37.5	24.5	24	24	29	20	5.58552	5.41763	5.84156	6.06703	5.17267	4.75987	4.84265	4.80959	5.12695	4.57552	hsa-miR-5695	hsa-miR-515-5p	hsa-miR-519d-5p	hsa-miR-3200-3p	hsa-miR-519e-5p
hsa_circRNA_100364	0.0268458	0.236727	1.72961	up	ASCRP3007909	hsa_circ_0004680	circBase	chr1	-	156303337	156304709	exonic	NR_036564	CCT3	GACCCAGGATGAAGAGGTTGGAGATGGGACCACATCAGTAATTATTCTTGACTATTGCAG	211	136	52.1	6.77503	5.98459	74	55	165	254	132	55	47	45.5	69	44	6.56062	6.0122	6.82551	7.65101	6.82583	6.1063	5.88493	5.7825	6.19167	5.95753	hsa-miR-378a-3p	hsa-miR-422a	hsa-miR-378d	hsa-miR-877-3p	hsa-miR-133b
hsa_circRNA_102433	0.0438788	0.248346	1.72657	up	ASCRP3005782	hsa_circ_0006382	circBase	chr19	+	8520288	8528570	exonic	NM_005968	HNRNPM	CTAAACAAGCATAGTCTGAGCGGAAGACCACTGAAAGTCAAAGAATGAAGGAGAACGACC	325	153	59.4	6.93321	6.1453	71	71	272	196	155	47	65.5	51	89.5	44	6.48814	6.40333	7.548	7.20206	7.02451	5.87758	6.41013	5.91871	6.56252	5.95753	hsa-miR-567	hsa-miR-138-2-3p	hsa-miR-409-5p	hsa-miR-335-3p	hsa-miR-211-5p
hsa_circRNA_068601	0.0466175	0.248574	1.72598	up	ASCRP3001621	hsa_circ_0068601	circBase	chr3	-	195776154	195803993	exonic	NM_003234	TFRC	ACTTAAACACTGAGTTCTTCTGTGTGGCAGTTCAGAATGATGGATCAAGCTAGATCAGCA	4964	67.4	23.6	5.61048	4.82306	25	31	143	98	40	24	21	24	26	23	4.99519	5.14337	6.60723	6.05134	5.25526	4.79927	4.66922	4.93043	4.87374	4.84265	hsa-miR-5696	hsa-miR-5196-5p	hsa-miR-3202	hsa-miR-4772-3p	hsa-miR-1305
hsa_circRNA_002922	0.00612181	0.234276	1.72464	up	ASCRP3003626	hsa_circ_0002922	circBase	chr1	-	247318867	247323115	sense overlapping	NM_003431	ZNF124	CAAGACTTCTAACTCGGTTGCCTTTGAGGATGTGGCTGTGAACTTCACCCAGGAGGAGTG	1840	423.4	197.6	8.56721	7.78092	260	279.5	618	629	330.5	174	185	199	294.5	135.5	8.44582	8.32752	8.86726	9.15354	8.0419	7.71248	7.9527	7.63911	8.16362	7.43666	hsa-miR-3925-3p	hsa-miR-329-5p	hsa-miR-20b-3p	hsa-miR-6839-3p	hsa-miR-7851-3p
hsa_circRNA_019841	0.00285957	0.230838	1.72031	up	ASCRP3012708	hsa_circ_0019841	circBase	chr10	+	105176247	105198565	exonic	NM_014976	PDCD11	TGTTCTTTCGGTTTTGCTTTGTGACCCTGAAGCCAAGAAGCTGATGATGACCCTGAAAAA	2507	108.9	43.9	6.50417	5.7215	58	60	167.5	146	113	40.5	42.5	49	50	37.5	6.22049	6.13532	6.84666	6.71484	6.60353	5.57269	5.76404	5.86279	5.73859	5.66941	hsa-miR-5706	hsa-miR-432-3p	hsa-miR-4691-5p	hsa-miR-6825-5p	hsa-miR-5096
hsa_circRNA_101001	0.0349493	0.240521	1.71808	up	ASCRP3012990	hsa_circ_0025135	circBase	chr12	-	6458115	6465046	exonic	NM_001159576	SCNN1A	TTCCAGATGCTATCGCGACAGAACAATTACACCGTCAACAACAAGAGGAATTACTCTCAC	678	80	30	5.89254	5.11174	43	31	155	125	46	25.5	30	29	44	21.5	5.69051	5.18561	6.72851	6.42532	5.43274	4.89693	5.17566	5.14745	5.62479	4.71389	hsa-miR-361-3p	hsa-miR-873-5p	hsa-miR-7-5p	hsa-miR-761	hsa-miR-153-5p
hsa_circRNA_101121	0.0345974	0.239218	1.71576	up	ASCRP3008842	hsa_circ_0003517	circBase	chr12	+	98921663	98931350	exonic	NM_001032283	TMPO	GCAAAGACTCCAGTAACACTCAAGCAAAGAAGAGTTGAGCACAATCAGAAAGCCACAAAA	384	95.2	35.4	6.25007	5.47122	44	54	143	168	67	35	39	37	36	30	5.76934	5.9874	6.61461	6.97348	5.90553	5.42605	5.66728	5.56052	5.35732	5.34495	hsa-miR-335-3p	hsa-miR-597-3p	hsa-miR-15b-3p	hsa-miR-18a-3p	hsa-miR-203a-5p
hsa_circRNA_063089	0.0101692	0.234721	1.71545	up	ASCRP3004402	hsa_circ_0063089	circBase	chr22	-	36680448	36702653	exonic	NM_002473	MYH9	CAGGTGGATGACGAGCGGAGGAACGCCGAGCAGTACAAGGACCAGTGGACCGCATCATCG	3749	178.1	77.1	7.29093	6.51234	117.5	111	208	237	217	48.5	77.5	89.5	101	69	7.24025	7.01227	7.16308	7.54723	7.4918	5.95521	6.70381	6.64448	6.71759	6.54061	hsa-miR-4268	hsa-miR-5193	hsa-miR-766-3p	hsa-miR-6772-3p	hsa-miR-4691-5p
hsa_circRNA_100015	0.0105225	0.234721	1.71542	up	ASCRP3008700	hsa_circ_0009357	circBase	chr1	-	1737913	1749314	exonic	NM_002074	GNB1	GATGGTAAACTTATCATCTGGGACAGCTACACCACCAACAAGGACGCCAGGAAAGCATGT	210	171.9	71.8	7.20673	6.42817	113	110	269.5	243	124	72	78	66	90	53	7.18729	6.99428	7.53697	7.58115	6.73394	6.49894	6.67798	6.24114	6.56252	6.16024	hsa-miR-152-3p	hsa-miR-764	hsa-miR-148b-3p	hsa-miR-30c-1-3p	hsa-miR-644a
hsa_circRNA_101983	0.0446803	0.248574	1.71517	up	ASCRP3009040	hsa_circ_0005603	circBase	chr17	+	11958205	12016677	exonic	NM_003010	MAP2K4	GCCATACATGGCAGTAAACGCAAAGCACTGAAGTTGAATTTTGCAAATCCACCTTTCAAA	698	112.4	44.4	6.49075	5.71239	62	62	166	211	61	42	52	36	59	33	6.26947	6.17729	6.82964	7.34335	5.83399	5.66941	6.04971	5.37133	5.97828	5.49325	hsa-miR-382-5p	hsa-miR-140-5p	hsa-miR-329-5p	hsa-miR-499a-5p	hsa-miR-27b-3p
hsa_circRNA_100594	0.0143053	0.234721	1.71423	up	ASCRP3000322	hsa_circ_0006820	circBase	chr10	+	51381438	51387763	exonic	None	None	AAATGTACAGGATACAGATGAGTTTATTTTACCTACCGGAGCTAATAAAACCCGGGGCAG	6325	95.9	37.7	6.27953	5.50197	48	49	139.5	169	74	40	35	34	52	27.5	5.93884	5.89829	6.57997	6.96166	6.01889	5.63062	5.4739	5.37133	5.76934	5.26467	hsa-miR-15a-3p	hsa-miR-215-3p	hsa-miR-105-5p	hsa-miR-92b-3p	hsa-miR-92a-3p
hsa_circRNA_017202	0.0195153	0.234721	1.71353	up	ASCRP3000822	hsa_circ_0017202	circBase	chr1	-	243222779	243242354	exonic	TCONS_l2_00002816	TCONS_l2_00002816	AATATTTGGAATTTTTGTATACGTGGATTCCAGAGGGGTGACAGCGAAACCTGGACCTAC	963	186.7	73.8	7.19894	6.42197	95.5	96	218	405	119	59	71	78	113	48	6.91759	6.8366	7.22297	8.38173	6.63581	6.18177	6.56672	6.4511	6.86163	6.04862	hsa-miR-1273h-5p	hsa-miR-1304-5p	hsa-miR-6884-5p	hsa-miR-17-3p	hsa-miR-3689c
hsa_circRNA_104288	0.00300361	0.230838	1.71306	up	ASCRP3008430	hsa_circ_0079163	circBase	chr7	+	2402279	2402762	exonic	NM_001037283	EIF3B	GAGTGGGATATTCCAGAGAAACAGCCTTTCAAAGACCTGGTATATTTTCCTGGAGTACGC	178	110.1	45.4	6.51067	5.7341	52	69	152	187	90.5	39	39	55	55	39	6.03218	6.34151	6.72443	7.12354	6.3317	5.48843	5.53896	6.03987	5.89466	5.70856	hsa-miR-613	hsa-miR-100-3p	hsa-miR-181b-2-3p	hsa-miR-380-5p	hsa-miR-22-5p
hsa_circRNA_103027	0.000508901	0.182113	1.71235	up	ASCRP3004413	hsa_circ_0001140	circBase	chr20	+	32659871	32666359	exonic	NM_016732	RALY	CAGTAAGCAGGTGGGCACCATGTCCTTGAAGCTTCAGGCAAGCAATGTAACCAACAAGAA	934	120.2	50.3	6.67149	5.89552	68	86	145	207	95	40	52	50	71	38.5	6.42153	6.63326	6.63689	7.2865	6.37927	5.7058	6.08148	5.86279	6.26854	5.55899	hsa-miR-1301-3p	hsa-miR-129-2-3p	hsa-miR-635	hsa-miR-185-3p	hsa-miR-382-5p
hsa_circRNA_007927	0.00649092	0.234276	1.71099	up	ASCRP3002355	hsa_circ_0007927	circBase	chr7	+	72604105	72607065	exonic	None	None	AGGTTCCTGAAATTGAGGTCACCGTGGAAGTCAAAGAAGATTGGAATGTCAGAATTACCA	2960	91	36.1	6.19588	5.42104	44	51	142	144	74	30	37	33	50.5	30	5.78381	5.88493	6.58336	6.68851	6.03878	5.14745	5.55899	5.37133	5.73859	5.28886	hsa-miR-6840-3p	hsa-miR-3606-3p	hsa-miR-873-5p	hsa-miR-1236-3p	hsa-miR-548c-3p
hsa_circRNA_007211	0.0187721	0.234721	1.70793	up	ASCRP3002726	hsa_circ_0007211	circBase	chr1	-	674213	678730	sense overlapping	None	None	ATATTTGGAATTTTCGTATACGTGGATTCCAGAGGGGTGACAGCAAAACCTGGATCTACC	4517	186.5	73.8	7.19612	6.42387	86	95.5	259	375	117	57	70	75	116	51	6.76677	6.79887	7.48175	8.28583	6.64736	6.13018	6.54757	6.40077	6.90861	6.13224	hsa-miR-1273h-5p	hsa-miR-1285-3p	hsa-miR-6779-5p	hsa-miR-6780a-5p	hsa-miR-30b-3p
hsa_circRNA_089202	0.0202279	0.234721	1.70616	up	ASCRP3007416	hsa_circ_0089202	circBase	chr9	+	134312006	134312109	exonic	NM_013318	PRRC2B	GAAATCTGTCTCCAATTTGCAGAAACCGACACAGTCAATCAGTCAGGAGTTCCAGTGCGA	103	273	114.1	7.83654	7.06579	127	167	343	495	233	106	103	112	153.5	96	7.33756	7.60191	7.91614	8.7433	7.58379	7.02007	7.12715	6.92948	7.2756	6.97663	hsa-miR-544a	hsa-miR-892a	hsa-miR-941	hsa-miR-4524a-3p	hsa-miR-4638-5p
hsa_circRNA_104545	0.0240482	0.236727	1.70505	up	ASCRP3009804	hsa_circ_0002451	circBase	chr7	+	157159195	157160177	exonic	NM_058246	DNAJB6	GGTGGAAGGGACCCATTTTCATTTGACTTCTTTGCTAAGAAACGGGACATCTATGACAAA	171	111.2	43.6	6.50483	5.73502	51	61	146	150	148	42	43	44	57	32	6.00211	6.17729	6.65955	6.7083	6.97692	5.73927	5.7825	5.69331	5.96679	5.49325	hsa-miR-1298-3p	hsa-miR-345-3p	hsa-miR-1-3p	hsa-miR-1224-3p	hsa-miR-206
hsa_circRNA_079926	0.0142863	0.234721	1.70119	up	ASCRP3003360	hsa_circ_0079926	circBase	chr7	+	39821342	39829143	exonic	NR_026999	LINC00265	ATTTGGAATTTTCCTATACGTGGATTCCAGAGGGGTGACAGCGAAACTTGAAGCATATGT	521	172	68.9	7.10174	6.3352	85	95	231.5	347	101.5	50	66	69.5	110	49	6.74811	6.79368	7.31124	8.15554	6.50014	5.99873	6.46178	6.32361	6.81626	6.07561	hsa-miR-1273h-5p	hsa-miR-6774-5p	hsa-miR-17-3p	hsa-miR-3689c	hsa-miR-3689b-3p
hsa_circRNA_092375	0.0486612	0.25068	1.69795	up	ASCRP3001132	hsa_circ_0001978	circBase	chr1	-	224142178	224149975	intronic	TCONS_l2_00001804	TCONS_l2_00001804	ACAGCGAAATGAAGTGAGCTCACAATGACTCAAGCTGCCACATAGTGTTGATTGTGAAAT	7797	207.4	83.7	7.37583	6.61203	112	111	214	464	136	81.5	84.5	82	113.5	57	7.18729	7.00302	7.19863	8.65676	6.83344	6.66097	6.79075	6.50611	6.85073	6.2516	hsa-miR-1273h-5p	hsa-miR-619-5p	hsa-miR-6855-5p	hsa-miR-6779-5p	hsa-miR-3689c
hsa_circRNA_102712	0.0318282	0.237442	1.69499	up	ASCRP3003159	hsa_circ_0005542	circBase	chr2	-	45773870	45780869	exonic	NM_018079	SRBD1	ATGTTGTTTACTGGTGGAGACCACGTAGCTTTGCAAGGCCAGAGTTAATGAAGATCTTAT	465	98.3	39.2	6.28427	5.52299	44	55.5	122	200	70	41.5	41	35.5	51	27	5.80073	6.05188	6.37927	7.20206	5.9874	5.68772	5.72774	5.39038	5.81618	4.99293	hsa-miR-545-3p	hsa-miR-15b-3p	hsa-miR-335-3p	hsa-miR-539-5p	hsa-miR-34b-5p
hsa_circRNA_023509	0.0122687	0.234721	1.69411	up	ASCRP3005020	hsa_circ_0023509	circBase	chr11	-	73429657	73429763	exonic	NM_198896	RAB6A	CCACTGTGGCAGTTGTTGTTTATGATATCACAAGTACGATTGCAATTATGGGACACAGCA	106	67.9	28.3	5.80131	5.04079	39	40.5	81	134	45	29	31	24	35	22.5	5.54515	5.66657	5.83399	6.55679	5.40407	5.0615	5.28331	4.80959	5.24768	4.80186	hsa-miR-216a-3p	hsa-miR-6812-3p	hsa-miR-1200	hsa-miR-4474-3p	hsa-miR-3064-3p
hsa_circRNA_101049	0.00892992	0.234721	1.69128	up	ASCRP3003842	hsa_circ_0026046	circBase	chr12	-	49091920	49094856	exonic	NM_001240	CCNT1	CACAGACTTCTTACTTCATGGCAACCAACAGGCTTATTTGCAACAAGTTCAAGATCTGGT	170	63.1	25	5.63598	4.87786	37.5	31	100.5	112	34.5	22	24	25	34	20	5.52336	5.27774	6.10734	6.2516	5.01986	4.65784	4.94221	4.93043	5.28331	4.57552	hsa-miR-299-3p	hsa-miR-574-5p	hsa-miR-502-5p	hsa-miR-221-3p	hsa-let-7i-5p
hsa_circRNA_034776	0.0225974	0.235243	1.69057	up	ASCRP3005548	hsa_circ_0034776	circBase	chr15	-	42191638	42202061	exonic	NM_139265	EHD4	CCTTTTCTTTAAGTGCATGCCTACATCATCAGCTACCTGAAGAAGGAGATGCCAAGTGTA	1906	94.6	38.8	6.25491	5.4974	50	42	127	138	116	30	37	44	55	28	5.95404	5.61893	6.44118	6.60871	6.65168	5.12075	5.51943	5.69331	5.92109	5.23241	hsa-miR-4753-3p	hsa-miR-3158-5p	hsa-miR-6721-5p	hsa-miR-4632-5p	hsa-miR-6745
hsa_circRNA_051077	0.0474542	0.249553	1.69017	up	ASCRP3005909	hsa_circ_0051077	circBase	chr19	-	40747844	40748594	exonic	NM_001626	AKT2	CTACTACGCCATGAAGATCCTGCGGAAGGAAGTCATCATTGCCAAGGGAGGAGTGGATGC	286	188.9	87.3	7.3534	6.59623	147.5	130	151	353	163	54.5	76	101	145	60	7.5819	7.25497	6.67375	8.16952	7.08686	6.04206	6.62744	6.79368	7.229	6.28898	hsa-miR-1915-5p	hsa-miR-597-3p	hsa-miR-623	hsa-miR-2117	hsa-miR-4670-3p
hsa_circRNA_100143	0.000274354	0.182113	1.69008	up	ASCRP3005897	hsa_circ_0007231	circBase	chr1	+	32502510	32504220	exonic	NM_006559	KHDRBS1	CTACGAAGGCTATTACAGCCAGAGTCAAGGGATATGATGGATGATATCTGTCAGGAGCAA	404	49.2	21.6	5.46	4.70291	27	44.5	63.5	68	43	19	24	20	25	20	5.15759	5.70994	5.53274	5.52493	5.37481	4.33225	4.94221	4.59057	4.84767	4.80186	hsa-miR-27b-3p	hsa-miR-27a-3p	hsa-miR-891a-3p	hsa-miR-668-5p	hsa-miR-608
hsa_circRNA_032136	0.0124969	0.234721	1.68833	up	ASCRP3012641	hsa_circ_0032136	circBase	chr14	+	62193423	62194373	exonic	NM_001530	HIF1A	TGTGATGAAAGGCCTTGTGAAAAAGGGTAAAGAACAAAACACACAGCGAAGCTTTTTTCT	316	52.6	21.9	5.3832	4.6276	30	25	94	83	31	23	20	20.5	25	21	5.30354	4.88721	6.00996	5.7825	4.93279	4.57552	4.33583	4.70976	4.84767	4.66922	hsa-miR-6858-5p	hsa-miR-3915	hsa-miR-4295	hsa-miR-4251	hsa-miR-143-5p
hsa_circRNA_103886	0.0140605	0.234721	1.6875	up	ASCRP3003191	hsa_circ_0072940	circBase	chr5	+	72183904	72185784	exonic	NM_002270	TNPO1	ATTAGCAGATTCAGTAGGACATCATTTAAACAAACCAGTTGCATGCAGGGCATGATTCCA	398	56.7	22.4	5.46234	4.70746	36	26	81	109.5	31	21	23	24	27	17	5.46413	4.94221	5.81618	6.19954	4.88964	4.57552	4.70838	4.87497	4.94923	4.42918	hsa-miR-578	hsa-miR-148b-5p	hsa-let-7c-3p	hsa-miR-224-3p	hsa-miR-657
hsa_circRNA_102733	0.0187027	0.234721	1.6852	up	ASCRP3011942	hsa_circ_0005050	circBase	chr2	-	61712902	61717911	exonic	NM_003400	XPO1	TGATAAATAAGGTTCATACGTTTTATGAAGCTGTGGGGTACATGATTGGTGCACAAACAG	621	78.4	30.2	5.97394	5.22102	33	40.5	116	124	78.5	27	32	30.5	36.5	25	5.38175	5.60121	6.29726	6.45727	6.13224	4.99745	5.4294	5.21892	5.41087	5.04848	hsa-miR-452-5p	hsa-miR-146b-5p	hsa-miR-146a-5p	hsa-miR-597-3p	hsa-miR-578
hsa_circRNA_103891	0.0386057	0.243727	1.68377	up	ASCRP3012657	hsa_circ_0004405	circBase	chr5	-	74130250	74137504	exonic	NM_015566	FAM169A	TGTGGAAGAAAGGAGAGGCCATTGGGTTTTATTCAGTTAAGCCTACAGAGGATGGCATTC	493	60.7	23.8	5.6204	4.8687	28	22	81	94.5	78	24	22	25	27	21	5.20725	4.82749	5.83399	6.05947	6.1738	4.86014	4.80186	4.93043	4.94923	4.80186	hsa-miR-302c-3p	hsa-miR-450b-3p	hsa-miR-106b-5p	hsa-miR-20b-5p	hsa-miR-106a-5p
hsa_circRNA_003131	0.0443626	0.248574	1.67726	up	ASCRP3000619	hsa_circ_0003131	circBase	chr6	-	36492117	36507984	exonic	NM_007271	STK38	AAGATTTTGAGTCCTTAAAAGTAATAGGCAGAGGAGCATTTGGTGAGCAGCCATGGCAAT	311	97.2	37.5	6.24364	5.49753	58.5	46	131.5	196	54	33	41	38	46.5	29	6.18177	5.74533	6.46831	7.18778	5.63499	5.33605	5.70856	5.48763	5.66657	5.28886	hsa-miR-627-3p	hsa-miR-141-5p	hsa-miR-3121-5p	hsa-miR-1248	hsa-miR-6884-3p
hsa_circRNA_101691	0.00410089	0.230838	1.67582	up	ASCRP3002255	hsa_circ_0007637	circBase	chr16	-	3900297	3901010	exonic	NM_004380	CREBBP	AGGAGGCATGGCCAAGATTTTGGATCATTGTTTGACTTGGAAAATGATCTTCCTGATGAG	713	129	52.6	6.7388	5.99393	58	80	150	196	161	44	47.5	47	80	44.5	6.19463	6.54448	6.70174	7.17561	7.07755	5.80848	5.96679	5.8149	6.42196	5.95753	hsa-miR-485-5p	hsa-miR-185-3p	hsa-miR-328-5p	hsa-miR-650	hsa-miR-636
hsa_circRNA_103870	0.0239813	0.236727	1.67499	up	ASCRP3009892	hsa_circ_0072805	circBase	chr5	+	69206201	69206389	exonic	None	None	GTACTCGTGGGAGGGCTGGTGAATTACCAGATCTCCGTCAAGTGCAGTAACCAGTTCAAG	188	623.1	290.4	9.00611	8.26195	338	288.5	721.5	1322.5	445	256	224	306	498.5	167.5	8.81936	8.38087	9.10681	10.2841	8.43939	8.25854	8.25027	8.19694	8.87342	7.7306	hsa-miR-494-5p	hsa-miR-1271-5p	hsa-miR-96-5p	hsa-miR-410-5p	hsa-miR-661
hsa_circRNA_102251	0.0100903	0.234721	1.67288	up	ASCRP3011470	hsa_circ_0002225	circBase	chr17	+	80721840	80772810	exonic	NM_005993	TBCD	TCGACTCGTGGATGAATGGATGATGAACTTGTTGTTGGACATAGTGCAAGATCAGACATC	1083	61.5	25.7	5.66688	4.92455	28.5	42	92.5	90	54.5	26	30.5	22	29	21	5.18164	5.6523	5.9874	5.9193	5.59376	4.79927	5.25714	4.74381	5.06796	4.75454	hsa-miR-646	hsa-miR-2113	hsa-miR-455-3p	hsa-miR-708-5p	hsa-miR-330-5p
hsa_circRNA_051244	0.0288494	0.236727	1.67193	up	ASCRP3004821	hsa_circ_0051244	circBase	chr19	+	42365180	42375484	exonic	NM_001022	RPS19	CATTAGAACAAACCATGCTGGGTTAATAAATTGCCTCATTCGTAAGTCCGGGAAGCTGAA	406	83.9	32.2	6.02193	5.28041	38	34.5	152	100	95	28	31	34	41	27	5.58552	5.37829	6.71347	6.06703	6.36533	5.0615	5.28331	5.44935	5.46249	5.14541	hsa-miR-8053	hsa-miR-7161-3p	hsa-miR-432-5p	hsa-miR-646	hsa-miR-764
hsa_circRNA_001726	0.0150858	0.234721	1.67047	up	ASCRP3006553	hsa_circ_0001726	circBase	chr7	-	99090662	99092254	intronic	NM_032164	ZNF394	CTGATGCCAGGTTTGGAAAGCAGAGTGGAGAACAAAGAGTTGATTCCAATGCAACAAATT	1592	167	74	7.11326	6.37301	109.5	81	150.5	322	172	50.5	56	77	129.5	57	7.11107	6.54448	6.69061	8.05633	7.16384	5.95521	6.2064	6.4169	7.04923	6.23732	hsa-miR-670-3p	hsa-miR-8056	hsa-miR-188-3p	hsa-miR-4452	hsa-miR-6830-5p
hsa_circRNA_104960	0.0425861	0.246886	1.66952	up	ASCRP3006433	hsa_circ_0004338	circBase	chr9	-	138741982	138774924	exonic	NM_015447	CAMSAP1	CTGAAAGACGATAACATCCCTGAGGACCTCAGAGACCCTTTCTACGTTGACCAGTATGAG	885	220.1	92.2	7.52416	6.78473	133	138	176.5	448	205	92	91	83.5	111	83.5	7.40061	7.33287	6.90561	8.57154	7.41018	6.82583	6.91879	6.54834	6.84384	6.78684	hsa-miR-767-5p	hsa-miR-181d-5p	hsa-miR-15b-5p	hsa-miR-640	hsa-miR-134-5p
hsa_circRNA_104823	0.0408009	0.245499	1.66674	up	ASCRP3009169	hsa_circ_0087540	circBase	chr9	+	96238537	96259881	exonic	NM_014612	FAM120A	GCTAAAGATGTTTTCCAGCATTCACAGGAAATCACATTCTGCCTGATGAAGATCTGGCTT	212	132.4	53.7	6.74532	6.00829	70	93.5	234.5	190	74	52	57	43	76.5	40	6.46178	6.76146	7.33175	7.13282	6.03878	5.99873	6.23445	5.66088	6.36358	5.78381	hsa-miR-9-5p	hsa-miR-26a-5p	hsa-miR-570-3p	hsa-miR-31-5p	hsa-miR-508-5p
hsa_circRNA_016681	0.0289659	0.236727	1.66331	up	ASCRP3000189	hsa_circ_0016681	circBase	chr1	-	226054811	226065294	exonic	NM_014698	TMEM63A	AAAGACCCGTATAGTTTTGGGAGGACAACAATAGCAAACCTACAGACTGAGGAAGACAGG	580	90.9	36.1	6.16248	5.42843	53.5	52	132	176	41	29	32	34.5	54	31	6.0681	5.96332	6.49735	7.02839	5.25526	5.22857	5.25714	5.39038	5.92109	5.34495	hsa-miR-4632-5p	hsa-miR-211-3p	hsa-miR-4529-3p	hsa-miR-6826-5p	hsa-miR-7845-5p
hsa_circRNA_055943	0.0227766	0.235243	1.66219	up	ASCRP3005122	hsa_circ_0055943	circBase	chr2	-	106739425	106774574	exonic	NM_025076	UXS1	CCATGTGCTATGCCTACATGAAGCAGCTTTACCCAGAAATACCCACCAGTAAAGTTTTTA	529	176.8	73.5	7.17792	6.44484	103	93	247	318	123	62	74	66	108.5	57	7.03665	6.72851	7.41526	7.99743	6.71175	6.28805	6.59907	6.26854	6.80372	6.26479	hsa-miR-1204	hsa-miR-4491	hsa-miR-3591-5p	hsa-miR-4690-5p	hsa-miR-4762-3p
hsa_circRNA_102658	0.0308695	0.236727	1.6594	up	ASCRP3001051	hsa_circ_0007385	circBase	chr2	-	32142994	32157204	exonic	NM_015955	MEMO1	ACACAGTATTGAAATGCATTTGCCTTATACAGCTAAAGCCATGGAAAGCCATGCAGGATA	294	186.3	78.8	7.24275	6.51209	94	113.5	221	376	127	90	72	59	124	49	6.88012	7.05792	7.24549	8.28213	6.74811	6.81177	6.58899	6.08414	6.99993	6.07561	hsa-miR-485-3p	hsa-miR-519c-3p	hsa-miR-423-5p	hsa-miR-20b-5p	hsa-miR-105-5p
hsa_circRNA_002634	0.0373295	0.243464	1.65742	up	ASCRP3012583	hsa_circ_0002634	circBase	chr3	+	63884074	63938159	exonic	NM_000333	ATXN7	TGTCAAACCGCAGGCATTTCAATCACATTATGATCTGAACAGAATTAAGACGAACGAGCT	609	65.9	26.7	5.67621	4.94728	31	31.5	62	144	61	24	24.5	32	32	21	5.30354	5.21115	5.47552	6.64015	5.7507	4.72893	4.84265	5.28331	5.12695	4.75454	hsa-miR-3960	hsa-miR-8072	hsa-miR-4467	hsa-miR-4479	hsa-miR-6762-3p
hsa_circRNA_102106	0.0129183	0.234721	1.65684	up	ASCRP3011342	hsa_circ_0004622	circBase	chr17	+	45695715	45696530	exonic	NM_006310	NPEPPS	TCCAGACTAATAAAGCTTCATAAACAAGCAGATATGCAAGAAGAGAAAAACCGAATCGAA	264	54.7	23.2	5.46922	4.74079	28	32	53	109	51.5	24	21	20	28	23	5.04848	5.23049	5.31265	6.16075	5.59376	4.86014	4.6348	4.59057	4.94923	4.66922	hsa-miR-145-5p	hsa-miR-106a-5p	hsa-miR-17-5p	hsa-miR-410-5p	hsa-miR-106b-5p
hsa_circRNA_000897	0.0391855	0.243796	1.65443	up	ASCRP3006277	hsa_circ_0000897	circBase	chr19	+	13054580	13054850	sense overlapping	NM_004343	CALR	CTCGAGAACTTTCATTTTTTTCCAGGCTGGTTCGGATTTGGGGAGGAAGAAGACAAGAAA	270	96.9	36.6	6.16601	5.43968	45	43.5	211.5	125.5	59	32	36	41	44	30	5.74936	5.66657	7.17436	6.45727	5.7825	5.22857	5.49645	5.59226	5.59226	5.28886	hsa-miR-2355-3p	hsa-miR-6791-3p	hsa-miR-6891-3p	hsa-miR-5193	hsa-miR-5196-3p
hsa_circRNA_100415	0.0307039	0.236727	1.65399	up	ASCRP3010594	hsa_circ_0015529	circBase	chr1	-	180971741	180974599	exonic	NM_005819	STX6	TAAGAAAAGCCTTCATTACAAGTACTCGGCAAGTTGTCAGGAGAGGTACAGAAAGCAGTC	265	58.1	23.9	5.52562	4.79967	27	29	73.5	112	49	23	25	22.5	27	22	5.07867	5.04848	5.68772	6.30092	5.51234	4.57552	4.99971	4.67206	4.94923	4.80186	hsa-miR-146a-3p	hsa-miR-627-3p	hsa-miR-323a-5p	hsa-miR-29b-2-5p	hsa-miR-28-5p
hsa_circRNA_102298	0.0375292	0.243464	1.65262	up	ASCRP3002646	hsa_circ_0046881	circBase	chr18	-	9588086	9588851	exonic	NM_001042388	PPP4R1	ATAGCAATGATGATGTGAAAACAGAAGCTGTGGCTAACCAACTGTGAGAGCGGAGCTGAT	290	85.1	33	6.00536	5.2806	34	42	140.5	156	53	29	32	31	44	29	5.36259	5.68211	6.59049	6.80534	5.58627	5.03754	5.28331	5.23433	5.55899	5.28886	hsa-miR-598-3p	hsa-miR-670-3p	hsa-miR-556-5p	hsa-miR-185-3p	hsa-miR-502-5p
hsa_circRNA_104822	0.0255718	0.236727	1.65225	up	ASCRP3008371	hsa_circ_0087531	circBase	chr9	+	96233422	96278551	exonic	NM_014612	FAM120A	GAGGGGCGACAAAGTTGCACAGAGCATTGAGGATCACCATCAGGAAGTGATTGGTTTCTG	944	104.3	42.8	6.43479	5.71036	60	64.5	157	179	61	50	46	35	54	29	6.28898	6.26947	6.76479	7.03583	5.8149	5.94236	5.9205	5.44935	5.89466	5.34495	hsa-miR-613	hsa-miR-762	hsa-miR-766-5p	hsa-miR-24-3p	hsa-miR-1-3p
hsa_circRNA_082178	0.0185132	0.234721	1.65151	up	ASCRP3000821	hsa_circ_0082178	circBase	chr7	+	128281294	128289036	exonic	NR_024368	FLJ45340	AATATTTGGAATTTTCGTATACGTGGATTCCAGAGGGGTGACAGTGAAACAAGCACCTGT	395	171.3	71.2	7.08549	6.36171	86	92	220	346.5	112	56	69.5	75	109.5	46	6.72987	6.72851	7.23404	8.14156	6.59348	6.05568	6.55756	6.40077	6.80372	5.99081	hsa-miR-1273h-5p	hsa-miR-3689c	hsa-miR-3689b-3p	hsa-miR-30b-3p	hsa-miR-1273g-5p
hsa_circRNA_005921	0.0300759	0.236727	1.65108	up	ASCRP3011087	hsa_circ_0005921	circBase	chr7	+	128281256	128289036	sense overlapping	NR_024368	FLJ45340	TATTTGGAATTTTCGTATACGTGGATTCCAGAGGGGTGACAGTGAAACGCTACCACATAC	433	190.6	79.3	7.26253	6.53912	98	112	217	407	119	56	82.5	78	120	60	6.9634	7.00302	7.23404	8.4174	6.69479	6.13018	6.77338	6.4511	6.9608	6.38013	hsa-miR-30b-3p	hsa-miR-1273h-5p	hsa-miR-619-5p	hsa-miR-1285-3p	hsa-miR-6779-5p
hsa_circRNA_089475	0.0358734	0.241265	1.64848	up	ASCRP3008389	hsa_circ_0089475	circBase	chr9	-	138707735	138774924	exonic	NM_015447	CAMSAP1	GAGTACACAGATAACATCCCTGAGGACCTCAGAGACCCTTTCTACGTTGACCAGTATGAG	4227	224.4	95.7	7.54579	6.82465	134.5	130	190.5	448	219	95	87	92	120	84.5	7.40594	7.25497	7.01952	8.54397	7.50457	6.85323	6.85541	6.6927	6.93509	6.78684	hsa-miR-4268	hsa-miR-6772-3p	hsa-miR-637	hsa-miR-3620-5p	hsa-miR-4640-5p
hsa_circRNA_103462	0.0253998	0.236727	1.64788	up	ASCRP3000378	hsa_circ_0007841	circBase	chr3	+	127778944	127779504	exonic	NM_013336	SEC61A1	AACACTGGCCGAGTATTTGGCATGATCATTACTATCGGCCAGTCTATCGTGTATGTGATG	264	70.4	28.4	5.76104	5.04042	34	36.5	108.5	133	40	25	27	30	33	27	5.38175	5.37829	6.19068	6.52738	5.32709	4.75987	4.99971	5.09354	5.23241	5.11659	hsa-miR-29b-2-5p	hsa-miR-19b-1-5p	hsa-miR-185-3p	hsa-miR-1296-3p	hsa-miR-501-5p
hsa_circRNA_101836	0.0487935	0.25068	1.64781	up	ASCRP3004648	hsa_circ_0000711	circBase	chr16	+	68155889	68160513	exonic	NM_173165	NFATC3	CATCTACTGGGGGACATCCTGTTGTGAAGATCTTGAGCCAGATGATTGTGCATCCATTTA	1298	268.4	115.5	7.76303	7.04248	135	158	420	484	145	88.5	131.5	103.5	180	74	7.42621	7.52292	8.23047	8.69781	6.93774	6.77338	7.45527	6.82519	7.499	6.65955	hsa-miR-744-5p	hsa-miR-576-3p	hsa-miR-661	hsa-miR-9-5p	hsa-miR-377-5p
hsa_circRNA_102604	0.0294881	0.236727	1.64721	up	ASCRP3010287	hsa_circ_0005598	circBase	chr19	+	58904342	58904854	exonic	NM_001009	RPS5	GTGTGAACCAGGATTACATTGCAGTGAAGGAGAAGTATGCCAAGTACCTGCCTCACAGTG	339	189.1	80.7	7.32581	6.60579	122	91	262	251.5	219	75	87	83.5	95	63	7.28349	6.71209	7.4986	7.63585	7.499	6.57506	6.82456	6.57809	6.62926	6.42196	hsa-miR-517c-3p	hsa-miR-103a-2-5p	hsa-miR-492	hsa-miR-642a-3p	hsa-miR-556-5p
hsa_circRNA_102560	0.0434282	0.247937	1.64502	up	ASCRP3000630	hsa_circ_0051245	circBase	chr19	+	42373100	42375484	exonic	NM_001022	RPS19	AAGCATTAGAACAAACCATGCTGGGTTAATAAATTGCCTCATTCGTAACTTCCACAGCGC	305	101.8	39.3	6.2881	5.56999	44	42	180	119	124	36	37	44.5	48	31	5.80073	5.6523	6.94917	6.3317	6.70658	5.46739	5.58176	5.69331	5.70856	5.39895	hsa-miR-432-5p	hsa-miR-133a-3p	hsa-miR-133b	hsa-miR-103a-2-5p	hsa-miR-670-5p
hsa_circRNA_104128	0.0301742	0.236727	1.64484	up	ASCRP3009891	hsa_circ_0076917	circBase	chr6	-	58256381	58256569	exonic	NR_003660	GUSBP4	GTACTCGTGGGAGGGCTGGTGAATTACCAGATCTCCATCAAGTGCAGTAACCAGTTCAAG	188	453	210.5	8.55052	7.83257	246	220	537.5	929.5	332	189	180	198	357	128.5	8.32954	7.97839	8.61983	9.78102	8.04381	7.8281	7.9052	7.6253	8.42319	7.38105	hsa-miR-494-5p	hsa-miR-1271-5p	hsa-miR-96-5p	hsa-miR-410-5p	hsa-miR-661
hsa_circRNA_018315	0.0369014	0.242907	1.6438	up	ASCRP3002110	hsa_circ_0018315	circBase	chr10	+	49609654	49613024	exonic	NM_002750	MAPK8	AGCGGGCCTACAGAGAGCTAGTTCTTATGAAATGTGTTAATCACAAAAATCTTCTTGGTG	301	137.5	56.9	6.80438	6.08735	72	73.5	257	175.5	109.5	53.5	51	47	83	50	6.50848	6.43369	7.47487	7.02451	6.58035	6.04206	6.04971	5.83652	6.43285	6.07561	hsa-miR-6755-3p	hsa-miR-4661-5p	hsa-miR-495-5p	hsa-miR-5007-5p	hsa-miR-1257
hsa_circRNA_102439	0.0012564	0.214006	1.64371	up	ASCRP3006434	hsa_circ_0049224	circBase	chr19	-	10286215	10288043	exonic	NM_001130823	DNMT1	CTGAAAGAGCCAAATCGGATGAGTCCATCAAGGAAGAAGACAAAGACCAGCTGAACCTTC	155	82.3	35.5	6.10231	5.38535	42	62	86.5	147	74	28	36	34.5	51	28	5.69051	6.16879	5.90312	6.73021	6.01889	5.0615	5.51943	5.43107	5.76934	5.14541	hsa-miR-876-3p	hsa-miR-450b-5p	hsa-miR-1468-5p	hsa-miR-1468-3p	hsa-miR-627-3p
hsa_circRNA_104768	0.0301616	0.236727	1.64031	up	ASCRP3012626	hsa_circ_0003410	circBase	chr9	-	33996220	34017187	exonic	NM_018449	UBAP2	TGTGAACAAAGCTATCAATATATTGCTGGAAGGGAATTCAGACACAATTTTCTATTTTGT	329	57.6	23.6	5.52537	4.8114	30	27	104	81	46	24	21	20	33	20	5.25714	5.04848	6.16075	5.72774	5.43274	4.75987	4.80186	4.67206	5.24768	4.57552	hsa-miR-96-3p	hsa-miR-339-5p	hsa-miR-144-3p	hsa-miR-135b-3p	hsa-miR-215-3p
hsa_circRNA_104185	0.0467064	0.248574	1.63931	up	ASCRP3005779	hsa_circ_0005771	circBase	chr6	-	128385902	128388937	exonic	NM_001135648	PTPRK	CTAAAACCCAGTGCGTACGCATTGCTACAAAAGTGCTTATCAGATTGTTGTGGAAGAACT	311	66	27.6	5.74669	5.03359	36	52	127	65.5	49.5	28	28	24	36	22	5.38175	5.94705	6.44118	5.42605	5.5374	5.03754	5.08931	4.87497	5.3235	4.84265	hsa-miR-490-3p	hsa-miR-128-3p	hsa-miR-659-3p	hsa-miR-873-5p	hsa-miR-486-3p
hsa_circRNA_102911	0.0256544	0.236727	1.63901	up	ASCRP3013066	hsa_circ_0001099	circBase	chr2	-	215645283	215657169	exonic	NM_000465	BARD1	TTCTATTAAGTAATTGTGTAAGTGACTGCATTGGAACTGGATGTCCAGTGTGTTACACCC	1099	65.5	25.7	5.62846	4.91564	28	32	114.5	113	40	20	26	26.5	34	22	5.15759	5.18561	6.28158	6.28898	5.22857	4.49144	5.05717	4.95156	5.3235	4.75454	hsa-miR-1264	hsa-miR-129-5p	hsa-miR-136-5p	hsa-miR-181a-5p	hsa-miR-181b-5p
hsa_circRNA_007010	0.0209424	0.234721	1.63872	up	ASCRP3009740	hsa_circ_0007010	circBase	chr10	-	46751425	46754867	exonic	TCONS_l2_00004168	TCONS_l2_00004168	GGGTCAGAGGCTATAGATAATCAAGGGTACTGATGCTTATAGATGCCAGCTTTGGGTTTG	599	130.3	55	6.7591	6.04652	67.5	94	217	178	95	57	46.5	48	80	43.5	6.42153	6.76146	7.2162	7.03885	6.35744	6.18177	5.93648	5.83652	6.39049	5.88737	hsa-miR-6748-5p	hsa-miR-6736-5p	hsa-miR-6769b-5p	hsa-miR-1262	hsa-miR-5588-5p
hsa_circRNA_006131	0.0147077	0.234721	1.6382	up	ASCRP3000076	hsa_circ_0006131	circBase	chr6	-	86328535	86329135	exonic	NM_001159677	SYNCRIP	AAAAGCTCAGAGGCAAGCAGCAAAAAATCAAATGTAAAAGTGCTGTTTGTACGCAACCTT	272	73.5	30.1	5.85183	5.13971	43	33	119	123.5	49	31	28	30.5	38	23	5.70994	5.31808	6.3317	6.41098	5.48843	4.99745	5.17566	5.21892	5.39038	4.91617	hsa-miR-627-3p	hsa-miR-664a-3p	hsa-miR-548x-5p	hsa-miR-548g-5p	hsa-miR-548aj-5p
hsa_circRNA_006465	0.00207289	0.230838	1.63485	up	ASCRP3009749	hsa_circ_0006465	circBase	chr10	+	46224309	46235694	exonic	NM_015262	FAM21C	GGGTGGAACTGATCCTTGAACCAAAGCTACTACAGTTTCTACAGGAATTCTCACAGCAAA	402	125	53.9	6.72705	6.0179	67	88	153	224	93	48	56	48	81.5	36	6.43327	6.69095	6.72443	7.43624	6.35038	5.90914	6.2064	5.89102	6.41352	5.66941	hsa-miR-6828-3p	hsa-miR-4436b-5p	hsa-miR-9-5p	hsa-miR-605-3p	hsa-miR-378i
hsa_circRNA_018224	0.0224848	0.235243	1.63456	up	ASCRP3000820	hsa_circ_0018224	circBase	chr10	+	38724057	38734535	exonic	NR_024497	LOC399744	AATATTTGGAATTTTCGTATACGTGGATTCCAGAGGGGTGACAGCAAAACAAACAGGACC	705	183.9	77.3	7.18171	6.47281	92	92.5	225	384	126	66	73	80	119.5	48	6.84666	6.73394	7.28534	8.30865	6.73394	6.31095	6.56672	6.46831	6.94244	6.07561	hsa-miR-1273h-5p	hsa-miR-6884-5p	hsa-miR-3689b-3p	hsa-miR-3689c	hsa-miR-6086
hsa_circRNA_100548	0.00292137	0.230838	1.63435	up	ASCRP3007674	hsa_circ_0000213	circBase	chr10	-	12039670	12056183	exonic	NM_015542	UPF2	GAAGTTGGTACGGGCACTCTTCATAGTTCCTAGACAAAGGCGCATTCTACATTCTAAAGG	699	143.4	63.1	6.95176	6.24305	88.5	108	166	237	117.5	56	58.5	65	81	55	6.77305	6.96917	6.84101	7.5239	6.65168	6.1063	6.26947	6.19364	6.42196	6.22388	hsa-miR-670-3p	hsa-miR-376a-5p	hsa-miR-141-5p	hsa-miR-335-3p	hsa-miR-597-3p
hsa_circRNA_104474	0.0207608	0.234721	1.63416	up	ASCRP3007780	hsa_circ_0082179	circBase	chr7	+	128282270	128289036	exonic	NR_024368	FLJ45340	GAATTTTCGTATACGTGGATTCCAGAGGGGTGACAGTGAAACCTGGATCTACCATGAAAG	256	187.6	78.1	7.22278	6.51423	90	104	242	378	124	63	75	81	117	54.5	6.81241	6.90561	7.39119	8.27073	6.73394	6.28805	6.64448	6.50611	6.90861	6.22388	hsa-miR-30b-3p	hsa-miR-512-5p	hsa-miR-20b-3p	hsa-miR-377-5p	hsa-miR-345-3p
hsa_circRNA_104518	0.0166712	0.234721	1.63376	up	ASCRP3001251	hsa_circ_0005284	circBase	chr7	-	148543588	148544397	exonic	NM_001203249	EZH2	ACCAAGAATGGAAACAGCGAAGGATACAGCCTGTGCACATCCTGACTTCTAATAATCATG	226	67.1	27.2	5.75349	5.04529	28.5	35	91	112	69	26	26	29	28	27	5.18164	5.43441	5.94938	6.23637	5.96563	4.89693	5.05717	5.14745	4.94923	5.17566	hsa-miR-495-3p	hsa-miR-30a-3p	hsa-miR-30e-3p	hsa-miR-26a-1-3p	hsa-miR-30d-3p
hsa_circRNA_100018	0.000129763	0.179962	1.63368	up	ASCRP3000217	hsa_circ_0009361	circBase	chr1	-	1749275	1770677	exonic	NM_002074	GNB1	AAAGCATGTGCAGATGCAACTCTCTCTCAGACAAATTTACATGTATTGGAGACCAGACCA	191	295.6	140.7	8.04624	7.33812	189	216	398	386	289	126	111	158.5	183	125	7.93748	7.95706	8.13696	8.33648	7.86322	7.2756	7.2162	7.34579	7.53114	7.32187	hsa-miR-141-5p	hsa-miR-582-3p	hsa-miR-484	hsa-miR-660-3p	hsa-miR-22-5p
hsa_circRNA_104390	0.0374319	0.243464	1.63289	up	ASCRP3011801	hsa_circ_0008708	circBase	chr7	+	72302181	72302378	exonic	TCONS_l2_00026002	TCONS_l2_00026002	TGAAGGACATCCACTATTTGGTGAAAACCAACAGGAGTACAAAACAGCAGATTTTGACTA	197	99	40.4	6.33752	5.63009	60.5	54.5	147	166	67	33	47.5	34	53.5	34	6.26947	5.99873	6.64952	6.90711	5.86279	5.38521	5.93648	5.37133	5.87267	5.58477	hsa-miR-106a-3p	hsa-miR-346	hsa-miR-450b-5p	hsa-miR-541-5p	hsa-miR-218-2-3p
hsa_circRNA_102105	0.0257693	0.236727	1.63246	up	ASCRP3010579	hsa_circ_0007591	circBase	chr17	+	45668082	45669911	exonic	NM_006310	NPEPPS	TAACCAAGTTCCAACAAAAGAATGCTGCCACAGGAATGGTGGACTCATCTTTGGTTAAAT	331	108.6	44.2	6.45339	5.74634	46	69	147	193	88	42.5	43	43	51	41.5	5.8702	6.32046	6.64952	7.15171	6.27507	5.68772	5.74668	5.69331	5.79555	5.80848	hsa-miR-34a-3p	hsa-miR-564	hsa-miR-761	hsa-miR-502-3p	hsa-miR-432-3p
hsa_circRNA_056199	0.0438401	0.248307	1.62945	up	ASCRP3009908	hsa_circ_0056199	circBase	chr2	+	114697535	114709422	exonic	NM_005721	ACTR3	GTAGATTGAAGGCTGAAGGGTATGTGATTGGCAGCTGTATTAAACACATTCCAATCGCAG	537	84.3	33	6.02751	5.32313	39	34	137	140	71.5	30	33	33	41	28	5.61893	5.35732	6.56519	6.60871	5.9874	5.17566	5.4294	5.28331	5.49485	5.23241	hsa-miR-518c-5p	hsa-miR-6856-5p	hsa-miR-30e-3p	hsa-miR-216b-5p	hsa-miR-4782-5p
hsa_circRNA_038975	0.0460803	0.248574	1.62781	up	ASCRP3011290	hsa_circ_0038975	circBase	chr16	+	30075049	30080299	exonic	NM_000034	ALDOA	TCATGGAAAATGCCAATGTTCTGGCCCGTTATGCCAGTATCTGCCAGCAGGACTGGGCAC	1163	109.5	42.4	6.38239	5.67945	44	56.5	236	114.5	96.5	43	37	47	47	38	5.83652	6.07881	7.35221	6.25821	6.38618	5.73927	5.51943	5.7507	5.6793	5.70856	hsa-miR-4763-3p	hsa-miR-1250-5p	hsa-miR-3189-3p	hsa-miR-6780b-5p	hsa-miR-1909-3p
hsa_circRNA_007557	0.0456167	0.248574	1.62621	up	ASCRP3003662	hsa_circ_0007557	circBase	chr3	-	125032151	125042288	exonic	NM_021964	ZNF148	CAAGGACTACAGTATGCACTTAATGTCCCTGAATCGGATGGCATAAGTGATTAAGGTGGT	485	120.2	49.5	6.60462	5.90311	62	71	151	239	78	49	57.5	42	63	36	6.25821	6.38618	6.70174	7.553	6.12399	5.87758	6.26947	5.66088	6.07988	5.62771	hsa-miR-500a-5p	hsa-miR-591	hsa-miR-3689b-5p	hsa-miR-3689a-5p	hsa-miR-3689e
hsa_circRNA_102612	0.0320556	0.237637	1.62599	up	ASCRP3011812	hsa_circ_0005085	circBase	chr2	+	9419445	9437574	exonic	NM_003887	ASAP2	TGAAGTTCTCAGTGTTTACAAAGGAGTTGACAGCACTTTTCAAAAACCTGGCTTTGGACG	219	59.8	25.4	5.64294	4.94162	42	30	102.5	52	72.5	24	24	26	30	23	5.73046	5.23049	6.11152	5.16966	5.97254	4.79927	4.94221	4.93043	5.08931	4.94689	hsa-miR-106b-5p	hsa-miR-661	hsa-miR-302a-3p	hsa-miR-302b-3p	hsa-miR-93-5p
hsa_circRNA_103587	0.0188986	0.234721	1.62517	up	ASCRP3013608	hsa_circ_0068895	circBase	chr4	+	1918597	1920350	exonic	NM_133334	WHSC1	TTTTTGGTCTTCTGTCAAAAACACAGGGATGAGGTCAGAAAAAGAGTGCACGCCAGTATC	650	108.1	44.5	6.44041	5.73982	45	84.5	122	209	80	38	37.5	43	63	41	5.80073	6.60538	6.37927	7.26907	6.14758	5.55132	5.61893	5.66088	6.05947	5.80848	hsa-miR-541-5p	hsa-miR-103a-2-5p	hsa-miR-593-3p	hsa-miR-296-3p	hsa-miR-328-3p
hsa_circRNA_002164	0.0163117	0.234721	1.62502	up	ASCRP3004926	hsa_circ_0002164	circBase	chr18	-	23632587	23658124	exonic	NM_001007559	SS18	CCAAACCAAGGTATCAGCAGATGTTGCACACAAACTTGGTATACCTTGCTACAATAGCAG	461	56.8	24.1	5.47651	4.77606	33	29	99	93	30	23	25	22	32	18.5	5.34318	5.14337	6.0681	5.93825	4.88964	4.79927	4.80186	4.74381	5.10616	4.42918	hsa-miR-4751	hsa-miR-608	hsa-miR-3612	hsa-miR-605-3p	hsa-miR-3616-3p
hsa_circRNA_103668	0.0339778	0.238939	1.62145	up	ASCRP3008798	hsa_circ_0070040	circBase	chr4	-	77065301	77065626	exonic	NM_017426	NUP54	GATTTAATACACAGCAGCAGCAGCAAACTAGTGGGTTTGGAGGATTTGGGACAACATCTA	228	438	212.7	8.57739	7.8801	267	286	565	796	276	161	197	256	289	160.5	8.49363	8.3606	8.72313	9.5149	7.7947	7.59428	8.02178	7.97982	8.13298	7.67167	hsa-miR-624-5p	hsa-miR-770-5p	hsa-miR-33b-3p	hsa-miR-515-3p	hsa-miR-550a-5p
hsa_circRNA_103254	0.0435173	0.247937	1.62136	up	ASCRP3001253	hsa_circ_0001247	circBase	chr22	+	46125304	46136418	exonic	NM_013236	ATXN10	ACCAAGACAAGAGTTACACTGTTAGACCTTATGATAGCCAAGATAACGAGTGATGAGCCA	445	106.4	42.6	6.35725	5.66005	44	55	140.5	219	73.5	44	37	38	65	29	5.73046	6.03658	6.59049	7.39655	6.03218	5.80848	5.59674	5.56052	6.1021	5.23241	hsa-miR-660-5p	hsa-miR-18b-5p	hsa-miR-640	hsa-miR-588	hsa-miR-519e-3p
hsa_circRNA_104967	0.0128936	0.234721	1.62133	up	ASCRP3011163	hsa_circ_0089727	circBase	chr9	+	140648622	140652463	exonic	NM_024757	EHMT1	TCACAAGCAGAAGAGTTCGGAATCCAGCATTAAGAAGAAATTTCTCAAGAGGAAAGGAAA	253	160.6	75	7.15353	6.45635	123	130	142	249.5	158.5	59	59	79	120	58	7.30235	7.24168	6.58336	7.59428	7.04596	6.22339	6.33527	6.46831	6.94244	6.31231	hsa-miR-103a-2-5p	hsa-miR-640	hsa-miR-526b-5p	hsa-miR-345-5p	hsa-miR-516b-3p
hsa_circRNA_008672	0.023385	0.235465	1.62014	up	ASCRP3001730	hsa_circ_0008672	circBase	chr1	+	33133825	33138502	exonic	NM_005610	RBBP4	AGAAGACAATATCATGCAAGTGTGGCAAATGAATTTGGAGGTTTTGGTTCAGTTAGTGGA	902	71.1	29.5	5.84812	5.15201	33	42	125	101.5	54	28.5	33	29	32	25	5.38175	5.6523	6.4169	6.15469	5.63499	4.97009	5.4739	5.14745	5.17566	4.99293	hsa-miR-188-3p	hsa-miR-181a-2-3p	hsa-miR-4762-3p	hsa-miR-34b-5p	hsa-miR-146b-3p
hsa_circRNA_102525	0.0312518	0.236727	1.61839	up	ASCRP3001194	hsa_circ_0050518	circBase	chr19	+	34922765	34955036	exonic	NM_005499	UBA2	ACATCCTTCATAGGTTGCCAAGGAAAGTGTACTGCAGTTTTACCCGAAAGCTAATATCGT	1382	131.3	53.6	6.71784	6.02328	62.5	64.5	218	187	124.5	48	53	49	74	44	6.32316	6.2103	7.21085	7.11367	6.73123	5.87758	6.14554	5.86279	6.30822	5.92228	hsa-miR-215-3p	hsa-miR-597-3p	hsa-miR-561-3p	hsa-miR-329-5p	hsa-miR-29b-2-5p
hsa_circRNA_101400	0.0126828	0.234721	1.61698	up	ASCRP3012595	hsa_circ_0032627	circBase	chr14	+	75355797	75356052	exonic	NM_001933	DLST	TGTCAGGTGGGAGAAAGCATTAACAACAGTGTCTTCAGTGTTCGCTTTTTCAGAACTACA	128	101.3	41.7	6.40604	5.71274	55	58	132	178.5	83	40	37	44.5	51	36	6.13635	6.13532	6.51953	7.06521	6.1738	5.73927	5.59674	5.77066	5.76934	5.68772	hsa-miR-193b-5p	hsa-miR-542-3p	hsa-miR-362-5p	hsa-miR-203a-5p	hsa-miR-502-5p
hsa_circRNA_103026	0.00211103	0.230838	1.61517	up	ASCRP3009362	hsa_circ_0001139	circBase	chr20	+	32659871	32665051	exonic	NM_016732	RALY	GGAAGAGCTGGTGGGCACCATGTCCTTGAAGCTTCAGGCAAGCAATGTAACCAACAAGAA	885	110.8	48.5	6.5306	5.83892	63	75	126	200	90	40.5	51	44	68	39	6.31276	6.44242	6.40247	7.18531	6.31004	5.61599	6.04971	5.72638	6.1748	5.62771	hsa-miR-1301-3p	hsa-miR-129-2-3p	hsa-miR-635	hsa-miR-185-3p	hsa-miR-382-5p
hsa_circRNA_023339	0.0221049	0.234721	1.61362	up	ASCRP3013443	hsa_circ_0023339	circBase	chr11	+	70263118	70265962	exonic	NM_005231	CTTN	TTTGAGTATCAAGGCAAAACGGAGAAGCACGAGTCCCAGAAAGACTACTCCAGTGGTTTT	222	163.4	72.5	7.13642	6.44611	132	96	243	235	111	55.5	66.5	84	97.5	59	7.40061	6.81113	7.39119	7.4958	6.58336	6.13942	6.49655	6.56291	6.67163	6.36007	hsa-miR-942-5p	hsa-miR-2355-3p	hsa-miR-6812-3p	hsa-miR-3655	hsa-miR-6873-3p
hsa_circRNA_101654	0.0390245	0.243796	1.61252	up	ASCRP3006962	hsa_circ_0037007	circBase	chr15	+	93557925	93558139	exonic	NM_001271	CHD2	CTTCAGTAATGCAGGAGCAAAAGAAGAAAGACGACGTGACTGGGGGTAAGAAACCATTTC	214	100.5	40.6	6.29654	5.60723	52.5	42	114	212	82	37	40	38	59	29	6.0681	5.6523	6.25821	7.34335	6.16075	5.50759	5.70856	5.48763	5.9874	5.34495	hsa-miR-202-3p	hsa-miR-508-3p	hsa-miR-518c-5p	hsa-miR-134-3p	hsa-miR-762
hsa_circRNA_001508	0.0477842	0.250015	1.61232	up	ASCRP3001115	hsa_circ_0001508	circBase	chr5	+	80071512	80088663	exonic	NM_002439	MSH3	ACAGATTTATCATTTATGATAGAAATAAAGAACTCTGCTGTATCTTGTATACCAACTGAT	402	84.2	34.1	6.04863	5.35949	40	41	136.5	135.5	68	34.5	35	27	47	27	5.59972	5.58702	6.52346	6.62744	5.90553	5.36084	5.4739	5.04848	5.73859	5.17566	hsa-miR-6825-5p	hsa-miR-4739	hsa-miR-6764-5p	hsa-miR-6734-5p	hsa-miR-1266-5p
hsa_circRNA_103795	0.00208409	0.230838	1.61222	up	ASCRP3000203	hsa_circ_0007638	circBase	chr5	+	14293120	14336836	exonic	NM_007118	TRIO	AAAGATCCTACTGGACATGTCAGTGTCCTTTCACACCCATGTGAAAGAGATGTTTGACTG	993	47.2	21.1	5.32918	4.64013	28	31	60.5	77.5	39	19.5	20	20	25	21	5.04848	5.14337	5.44273	5.75605	5.25526	4.41234	4.66922	4.51687	4.84767	4.75454	hsa-miR-1301-3p	hsa-miR-138-5p	hsa-miR-22-3p	hsa-miR-370-3p	hsa-miR-767-3p
hsa_circRNA_104615	0.0306235	0.236727	1.61016	up	ASCRP3008082	hsa_circ_0002157	circBase	chr8	+	48196616	48206619	exonic	NM_001080394	KIAA0146	GAGAAGCTGTCGGAGCTTCCCAAGTCATTAACAGCTGAAGAGAAGACGATTACAGAAAAG	336	141.4	61.1	6.90659	6.21938	68	111	209	199	120	63.5	63.5	47	81	50.5	6.43327	7.03665	7.16986	7.22152	6.67163	6.32361	6.41013	5.7825	6.40588	6.1748	hsa-miR-27b-3p	hsa-miR-601	hsa-miR-27a-3p	hsa-miR-34b-3p	hsa-miR-654-3p
hsa_circRNA_001379	0.00113237	0.209188	1.60967	up	ASCRP3006845	hsa_circ_0000516	circBase	chr14	+	20811398	20811483	antisense	NR_002312	RPPH1	CTGTTAGGGCCGCCTCTGGCCCTATCTGACCTCGCGCGGAGCCCCGTTCTCTGGGAACTC	85	1637.2	911	10.5646	9.87788	1004	1149	2066	1986	1981	718.5	639.5	1384	1010.5	802.5	10.5016	10.3291	10.6698	10.8211	10.5016	9.7385	9.79627	10.1388	9.85213	9.86371	hsa-miR-18b-3p	hsa-miR-670-5p	hsa-miR-23a-5p	hsa-miR-125a-3p	hsa-miR-125b-5p
hsa_circRNA_102248	0.00770861	0.234721	1.60938	up	ASCRP3013291	hsa_circ_0005281	circBase	chr17	+	80721840	80730383	exonic	NM_005993	TBCD	TTGTGTCCAGAATGGATGATGAACTTGTTGTTGGACATAGTGCAAGATCAGACATCTCCA	403	77.5	32.9	5.97772	5.29121	37	48.5	107	138	57	29	34	31	41.5	29	5.54515	5.83399	6.19561	6.58336	5.73046	5.0615	5.4294	5.18759	5.54515	5.23241	hsa-miR-576-3p	hsa-miR-646	hsa-miR-219a-2-3p	hsa-miR-181b-2-3p	hsa-miR-181b-3p
hsa_circRNA_042965	0.0272557	0.236727	1.60937	up	ASCRP3012485	hsa_circ_0042965	circBase	chr17	+	30267304	30303633	exonic	NM_015355	SUZ12	TGGGGAAAAGACATTTGTTGCACAAATGACAGTATTTGATAAAAACAGAGCCAACACAGA	643	65.2	26.7	5.67742	4.99092	31	33	103	102	57	27	27	25	33.5	21	5.20725	5.27774	6.13942	6.04316	5.71955	4.99745	5.05717	4.93043	5.21504	4.75454	hsa-miR-335-3p	hsa-miR-4659b-3p	hsa-miR-4307	hsa-miR-2052	hsa-miR-6739-3p
hsa_circRNA_043509	0.00988778	0.234721	1.6087	up	ASCRP3002589	hsa_circ_0043509	circBase	chr17	+	38318005	38319154	exonic	NM_007359	CASC3	ATAATCCTGATGACATCAAACCTCGAAGAATCCGGAAACCCCGGGTGAAGAAGGTGAATA	488	74.2	33	5.97407	5.28818	44	81	77	122	47	26	32	35.5	47.5	24	5.76934	6.54448	5.73046	6.36358	5.46249	4.93751	5.38607	5.43107	5.69331	4.99293	hsa-miR-4778-3p	hsa-miR-556-5p	hsa-miR-6891-3p	hsa-miR-7156-5p	hsa-miR-6809-3p
hsa_circRNA_000023	0.00739118	0.234721	1.60755	up	ASCRP3003920	hsa_circ_0000023	circBase	chr1	-	21076215	21100103	exonic	NM_016287	HP1BP3	CACCCAGGAACCAATTCTAACTATCAAATGAGAAAGATCAGTCTAAAGAAAAGGAGAAGA	791	73.5	31.6	5.95428	5.26942	44.5	48	93	131	51	31	30	29	40	28	5.78381	5.85034	5.99421	6.55679	5.58627	5.28146	5.17566	5.12075	5.48038	5.28886	hsa-miR-4747-5p	hsa-miR-2278	hsa-miR-6886-3p	hsa-miR-6780a-3p	hsa-miR-22-5p
hsa_circRNA_101392	0.0124332	0.234721	1.6066	up	ASCRP3005930	hsa_circ_0008521	circBase	chr14	+	73614502	73614802	exonic	NM_007318	PSEN1	CTACTTCCAGAATGCACAGATGTCTGAGGACAACCACCTGAGCAATACTACCTAATCTGG	210	145.9	63.6	6.93933	6.25532	82	92	182	246	127.5	64	63	63	79	49	6.67163	6.72851	6.95383	7.56467	6.77799	6.28805	6.38963	6.1738	6.3495	6.07561	hsa-miR-452-5p	hsa-miR-616-3p	hsa-miR-429	hsa-miR-597-3p	hsa-miR-494-5p
hsa_circRNA_103333	0.0154402	0.234721	1.60599	up	ASCRP3009297	hsa_circ_0004089	circBase	chr3	+	43341245	43345284	exonic	NM_017719	SNRK	GCTTGGTGATGAGTATGATGCACCTGCAGTAGGAAAAAGAAGCAACTAACAAAACACTGT	757	59.5	26	5.58513	4.90167	37	32.5	95	101.5	31.5	23	27	23	37	20	5.54515	5.25147	6.03658	6.0905	5.00196	4.79927	5.05717	4.80959	5.35732	4.48501	hsa-miR-1264	hsa-miR-154-3p	hsa-miR-329-5p	hsa-miR-487a-3p	hsa-miR-335-3p
hsa_circRNA_100133	0.00437353	0.230838	1.60352	up	ASCRP3009444	hsa_circ_0000043	circBase	chr1	-	31465236	31468067	exonic	NM_014676	PUM1	GGACTTTTTGACTACAATTCTCAACAACAGGGCCCAAGGGATGCAGACAGTGATGAAAAC	438	93	40.2	6.29772	5.61648	45	59	120	140	101	37	36	45	50	33	5.83652	6.13532	6.35038	6.67304	6.49335	5.46739	5.58176	5.77066	5.76934	5.49325	hsa-miR-590-5p	hsa-miR-330-5p	hsa-miR-767-5p	hsa-miR-885-5p	hsa-miR-550a-3-5p
hsa_circRNA_101393	0.00248307	0.230838	1.60307	up	ASCRP3008717	hsa_circ_0003848	circBase	chr14	+	73614502	73614814	exonic	NM_000021	PSEN1	GATGTCTGAGGACAACCACCTGAGCAATACTGTACGTAGCCAGACCTAATCTGGGAGCCT	222	110.3	49.5	6.55768	5.87684	64	74	137.5	182	94	48	50	47	64	38.5	6.36095	6.42196	6.56519	7.08288	6.35744	5.8447	5.98056	5.72638	6.1021	5.73046	hsa-miR-452-5p	hsa-miR-616-3p	hsa-miR-429	hsa-miR-597-3p	hsa-miR-494-5p
hsa_circRNA_101973	0.019631	0.234721	1.60213	up	ASCRP3009950	hsa_circ_0041872	circBase	chr17	+	7402357	7412951	exonic	NM_000937	POLR2A	GTATTCGCATCATGAACAGCGATGAGAACAAGATGCAAGAGGTGGAACGGCACATGTGTG	2478	65.6	26.1	5.68668	5.00669	26	38	104	104	56	24	28	25.5	30	23	4.99519	5.51234	6.13532	6.12399	5.66657	4.79927	5.17566	5.0154	5.12695	4.91617	hsa-miR-412-3p	hsa-miR-103a-2-5p	hsa-miR-597-3p	hsa-miR-505-5p	hsa-miR-575
hsa_circRNA_007843	0.0262052	0.236727	1.60208	up	ASCRP3011892	hsa_circ_0007843	circBase	chr11	-	128993340	129034322	exonic	NM_001142685	ARHGAP32	TGAGAATGTTGAGTTCGGCAGCATACAGGAAGATGAAGTCCTCAGTACATTCTGAAGAAG	286	77.3	31.6	5.95431	5.27436	37.5	44	93	150	62	31	32	32	36	27	5.56204	5.68211	5.9874	6.72511	5.8149	5.17566	5.4294	5.21892	5.33962	5.20822	hsa-miR-518c-5p	hsa-miR-1299	hsa-miR-6504-5p	hsa-miR-3606-5p	hsa-miR-3191-5p
hsa_circRNA_101083	0.0327902	0.237637	1.60052	up	ASCRP3009304	hsa_circ_0027033	circBase	chr12	+	56962758	56965639	exonic	NM_002898	RBMS2	GCTTTGCAAGATATGGCAAGATTGTTTCCACTAAGGCCATACTGGACAAGACCACAAACA	309	95.6	39.6	6.29224	5.6137	57	50	157.5	146	67.5	37	43	39	45	34	6.16679	5.91273	6.76876	6.71827	5.89466	5.52806	5.81618	5.56052	5.62479	5.53896	hsa-miR-512-3p	hsa-miR-30b-3p	hsa-miR-1283	hsa-miR-493-5p	hsa-miR-486-5p
hsa_circRNA_103797	0.0174581	0.234721	1.60052	up	ASCRP3011255	hsa_circ_0005311	circBase	chr5	+	14304569	14336836	exonic	NM_007118	TRIO	TCAGTGTCCTTTCACACCCATGTGAAAGAGTATATGAGCAACGTGGATTCATGGTGTAAA	678	55.8	23.5	5.50234	4.8238	31	31	84	94	39	21	26	23	27.5	20	5.25714	5.23049	5.84909	5.9874	5.18759	4.72893	5.03754	4.80959	4.87374	4.66922	hsa-miR-1301-3p	hsa-miR-138-5p	hsa-miR-22-3p	hsa-miR-370-3p	hsa-miR-190a-5p
hsa_circRNA_100016	0.00186041	0.230838	1.59816	up	ASCRP3003010	hsa_circ_0009360	circBase	chr1	-	1747194	1749314	exonic	NM_002074	GNB1	ATGCACTGGGGCACAGACTCCAGGACGCCAGGAAAGCATGTGCAGATGCAACTCTCTCTC	146	163.6	73.7	7.15746	6.48105	100.5	124.5	219	232	142	69	80.5	69	95	55	6.99936	7.17436	7.22297	7.48859	6.902	6.46505	6.73868	6.30092	6.63581	6.26479	hsa-miR-152-3p	hsa-miR-764	hsa-miR-148b-3p	hsa-miR-30c-1-3p	hsa-miR-148a-3p
hsa_circRNA_102956	0.0274155	0.236727	1.59626	up	ASCRP3005147	hsa_circ_0006014	circBase	chr2	-	239082174	239093928	exonic	NM_030768	ILKAP	CCCAATGACAGTACTCGGGTTTCATATTTTGCTGTTTTTGATGGACATGGAGGAATTCGA	531	90.3	38	6.18819	5.5135	55	41	145.5	138.5	71.5	37	38	32	54	29	6.12399	5.61893	6.63689	6.58862	5.97254	5.46739	5.55899	5.3235	5.87267	5.34495	hsa-miR-589-3p	hsa-miR-34a-5p	hsa-miR-766-3p	hsa-miR-182-5p	hsa-miR-409-3p
hsa_circRNA_102877	0.00780423	0.234721	1.59429	up	ASCRP3012221	hsa_circ_0057521	circBase	chr2	+	191765289	191775047	exonic	NM_014905	GLS	TGCTGGAGCAATTGTTGTGACTTCACTAATAAAGATGTGTTCAGAGCAACATTGTTTTGT	433	50.6	23.5	5.40498	4.73207	24	47	68	68	46	20	31.5	19	27	20	4.87497	5.77856	5.60121	5.36609	5.40407	4.26639	5.33962	4.43586	4.94923	4.66922	hsa-miR-641	hsa-miR-142-5p	hsa-miR-9-5p	hsa-miR-224-5p	hsa-miR-424-5p
hsa_circRNA_102103	0.0120607	0.234721	1.59359	up	ASCRP3013257	hsa_circ_0044251	circBase	chr17	+	45623274	45660215	exonic	NM_006310	NPEPPS	TTGGTTGTTCCTAAAGACAGAGTAGCTTTATCAAACATGGTGAGGCAGGCGACTAATCAG	393	85.1	35.5	6.10233	5.43005	41	44	121.5	142	77	31	34	44	41.5	27	5.6566	5.70994	6.38618	6.64952	6.10943	5.22857	5.4294	5.7507	5.50917	5.23241	hsa-miR-624-3p	hsa-miR-515-5p	hsa-miR-519e-5p	hsa-miR-371a-5p	hsa-miR-448
hsa_circRNA_103799	0.0470882	0.248593	1.59067	up	ASCRP3003128	hsa_circ_0008646	circBase	chr5	+	14330886	14336836	exonic	NM_007118	TRIO	ATGTGAAAGAGGTGCTAGACTGGATCGAGAACCACGGAGAAGCATTTCTGAGCAAACATA	315	64	28.3	5.76325	5.09361	46	37	63	121	53	24	32	28	33	24.5	5.90312	5.41763	5.47552	6.43369	5.58627	4.65784	5.38607	5.09354	5.24768	5.08294	hsa-miR-520d-3p	hsa-miR-643	hsa-miR-567	hsa-miR-199a-3p	hsa-miR-199b-3p
hsa_circRNA_104669	0.0147772	0.234721	1.58992	up	ASCRP3002066	hsa_circ_0085173	circBase	chr8	+	102570646	102571040	exonic	NM_024915	GRHL2	AGCCACAGAGAAACTGCCTTGGCACCAGTGAAGCCCAGAGTAATTTGAGTGGAGGAGAAA	394	94.8	41	6.31279	5.64383	49	77	110	162	76	40	37	40	49	39	5.88615	6.48693	6.23637	6.87674	6.07774	5.59226	5.59674	5.61305	5.70856	5.70856	hsa-miR-504-3p	hsa-miR-197-3p	hsa-miR-582-3p	hsa-miR-181d-3p	hsa-miR-653-3p
hsa_circRNA_005882	0.0346023	0.239218	1.58952	up	ASCRP3001381	hsa_circ_0005882	circBase	chr2	-	168920009	168986268	exonic	NM_013233	STK39	ACCTCGTTTTGAGATTAAGGCCCACAGCAGCAGAACTTTTAAAATGCAAATTCTTCCAGA	402	137.6	63.9	6.94578	6.27719	167	128	125	177	91	65.5	73	61	71	49	7.75851	7.21036	6.4169	7.01952	6.32361	6.35391	6.56672	6.13018	6.23254	6.10263	hsa-miR-4677-5p	hsa-miR-3160-5p	hsa-miR-6832-3p	hsa-miR-5003-3p	hsa-miR-103a-2-5p
hsa_circRNA_103586	0.0342097	0.239218	1.58776	up	ASCRP3012096	hsa_circ_0068894	circBase	chr4	+	1905942	1906105	exonic	NM_133334	WHSC1	TGCATGGTTTCTGCAGATCCACTCCTTCACAGCTATACCAAACTTAAAGATTCCAGCTAA	163	231.6	103.1	7.57174	6.90475	105	148	319	415	171	105	82.5	101	142	85	7.06494	7.42306	7.80441	8.42477	7.14153	6.99145	6.73868	6.81338	7.18332	6.79693	hsa-miR-323a-5p	hsa-miR-95-3p	hsa-miR-298	hsa-miR-511-5p	hsa-miR-421
hsa_circRNA_072025	0.0422853	0.246886	1.58609	up	ASCRP3004829	hsa_circ_0072025	circBase	chr5	+	21495206	21497305	exonic	NR_027028	GUSBP1	CATTATTCAGAGCGTGTATGGAGTGGAAACGCTTGTAGGGTTTCACCAGGATGGTGATTG	260	181.2	77.7	7.14849	6.48301	101	83	218	392	112	69	74.5	64	130.5	50.5	6.99343	6.58336	7.23404	8.34826	6.58336	6.42196	6.59907	6.21613	7.06117	6.11673	hsa-miR-485-3p	hsa-miR-371a-5p	hsa-miR-7156-5p	hsa-miR-6779-5p	hsa-miR-1273h-5p
hsa_circRNA_005899	0.0413537	0.246447	1.58468	up	ASCRP3009790	hsa_circ_0005899	circBase	chr1	-	235993525	235996967	exonic	NM_000081	LYST	GGTCGAGGATTTCTATTACTTACCAAGCTAAATTCTATAATTGATCAGGTGAAGCTTTGT	289	66.1	27.8	5.71815	5.05396	41.5	37	110	105	37	26	31	21	39	22	5.63499	5.45758	6.20835	6.13224	5.15759	4.93751	5.28331	4.74381	5.46249	4.84265	hsa-miR-1273g-3p	hsa-miR-6875-3p	hsa-miR-5193	hsa-miR-877-3p	hsa-miR-7113-3p
hsa_circRNA_008147	0.00651479	0.234276	1.58242	up	ASCRP3001367	hsa_circ_0008147	circBase	chr8	+	129021835	129032965	intronic	NR_003367	PVT1	ACCTAAGGAGCACTGAGGCCAACAGAGATTTTGAGAAACACATTGAAGGATCTGTTAACA	11130	55.2	25.4	5.57914	4.917	28	44	68	82	54	27	24	25	24	27	5.15759	5.70994	5.59226	5.76934	5.66657	4.86014	4.87497	4.93043	4.74381	5.17566	hsa-miR-3916	hsa-miR-153-5p	hsa-miR-1303	hsa-miR-1273g-3p	hsa-miR-6782-5p
hsa_circRNA_101601	0.0289842	0.236727	1.58078	up	ASCRP3012304	hsa_circ_0036398	circBase	chr15	-	76566752	76578822	exonic	NM_000126	ETFA	TGGACAGACGGGAAAAATAGTAGCACCAGAAATGCTCTATGTACAGTGAAGTGTGATGAG	365	85	36.9	6.07999	5.41936	57	37	131.5	151.5	48	31	36	39	52.5	26	6.19463	5.47552	6.48048	6.74811	5.50123	5.22857	5.51943	5.52493	5.80848	5.0154	hsa-miR-96-5p	hsa-miR-338-3p	hsa-miR-107	hsa-miR-103a-3p	hsa-miR-1271-5p
hsa_circRNA_047274	0.0457356	0.248574	1.57848	up	ASCRP3001005	hsa_circ_0047274	circBase	chr18	+	21645975	21663045	exonic	NM_001135993	TTC39C	ACAACGACTAGAGAATGCCATGATGACATTTGAGGAAGAAAAAATGCAGTTGGCATGTGA	768	74.5	31.6	5.89798	5.23944	41	44	108	136.5	43	34	34	27	38	25	5.6566	5.6523	6.20835	6.61535	5.35732	5.33605	5.4294	4.99293	5.39038	5.04848	hsa-miR-6515-3p	hsa-miR-4778-3p	hsa-miR-4659b-3p	hsa-miR-4659a-3p	hsa-miR-490-5p
hsa_circRNA_103176	0.0223885	0.235243	1.57677	up	ASCRP3008153	hsa_circ_0062545	circBase	chr22	-	24002051	24026054	exonic	NR_024448	GUSBP11	GAGAGCTCATCTGGAATTTTGCCGATTTCATGACTAACCAGTGACCTGCTGAAGCTCACA	279	174.6	78.6	7.16404	6.50706	98	86	246	295	148	86	66	74	118	49	6.94683	6.65883	7.41103	7.84184	6.96166	6.72033	6.4511	6.36533	6.92295	6.07561	hsa-miR-509-5p	hsa-miR-134-5p	hsa-miR-181b-3p	hsa-miR-194-3p	hsa-miR-887-5p
hsa_circRNA_018225	0.043727	0.248252	1.57475	up	ASCRP3001116	hsa_circ_0018225	circBase	chr10	+	38726471	38734535	exonic	NR_024497	LOC399744	ACAGCAAAACGAAGTGACCTCACAATGACTCAAGCTACCACATGCTGTTGATTGTGAAAT	464	255.7	114.9	7.71124	7.05612	141	131	280	535	191.5	101	103	122.5	166.5	81.5	7.51585	7.24644	7.58942	8.89351	7.31101	6.96166	7.11315	7.04869	7.39698	6.76013	hsa-miR-1273h-5p	hsa-miR-3689b-3p	hsa-miR-3689c	hsa-miR-30b-3p	hsa-miR-1273g-5p
hsa_circRNA_103582	0.0336978	0.238939	1.57438	up	ASCRP3008538	hsa_circ_0008460	circBase	chr4	+	1902352	1906105	exonic	NM_133334	WHSC1	GATCCACTCCTTCACAGCTATACCAAACTTAAAGTGTTCTAAGAACGGAAGCATCTGGGC	789	274.9	126.7	7.85277	7.19799	137	176	377	484	200.5	130	100	112.5	190	101	7.45363	7.65584	8.06309	8.72022	7.37107	7.31305	7.07621	6.94917	7.5753	7.07621	hsa-miR-130b-5p	hsa-miR-491-3p	hsa-miR-136-5p	hsa-miR-543	hsa-miR-199b-5p
hsa_circRNA_104868	0.0269456	0.236727	1.57431	up	ASCRP3013142	hsa_circ_0088021	circBase	chr9	-	114195512	114195652	exonic	NM_001080398	KIAA0368	TTGAAAAGCAAACAGAGTGCAAATTGGGAATCGTGAAATTCATAGAAGCTGAACAGGTGC	140	45.4	20.2	5.1921	4.53738	24	24	80	67	32	19	21	19	27	15	4.87497	4.88721	5.79814	5.46739	4.93279	4.41234	4.66922	4.43586	4.89934	4.27014	hsa-miR-520g-5p	hsa-miR-337-5p	hsa-miR-30d-3p	hsa-miR-106b-3p	hsa-miR-526a
hsa_circRNA_102659	0.0217741	0.234721	1.57428	up	ASCRP3004428	hsa_circ_0053394	circBase	chr2	-	32142994	32168452	exonic	NM_015955	MEMO1	CAGTATTGAAATGCATTTGCCTTATACAGCTAAAGCCATGGAAAGGACCGCAGCTGAATG	376	160.2	72.5	7.04977	6.39508	88	102.5	179.5	312	119	81	68	53	111	49.5	6.79887	6.89079	6.94126	7.94628	6.67163	6.67092	6.4511	5.96679	6.8271	6.05947	hsa-miR-328-5p	hsa-miR-485-3p	hsa-miR-519c-3p	hsa-miR-423-5p	hsa-miR-20b-5p
hsa_circRNA_085278	0.0106716	0.234721	1.57382	up	ASCRP3012531	hsa_circ_0085278	circBase	chr8	-	103846416	103848618	exonic	NM_015878	AZIN1	TGGTGGAGGATTCACGGGAACTGAATTTCAATTGGAAGAGGGTCTTACTACATATTGCAA	292	66.5	29.9	5.8116	5.15733	38	44	102	75	73.5	31	28.5	32	34	24	5.54515	5.74533	6.10734	5.61157	6.04862	5.12075	5.20138	5.23433	5.28331	4.94689	hsa-miR-6720-5p	hsa-miR-22-5p	hsa-miR-944	hsa-miR-3913-3p	hsa-miR-7850-5p
hsa_circRNA_052621	0.0448685	0.248574	1.57268	up	ASCRP3007670	hsa_circ_0052621	circBase	chr2	-	10928822	10930959	exonic	NM_005742	PDIA6	GAAGTTCTTCTGAAGTTGGCAGACAAATACAAAAAGAAAATGTGGGGCCTAGAGCCAGAG	414	82.6	34.3	6.04262	5.38939	34	45	141	117	76	34.5	31	31.5	47.5	27	5.42605	5.70994	6.59647	6.4029	6.07774	5.44769	5.31265	5.26091	5.69331	5.23241	hsa-miR-4660	hsa-miR-3137	hsa-miR-4768-3p	hsa-miR-6738-3p	hsa-miR-486-3p
hsa_circRNA_028861	0.021991	0.234721	1.57226	up	ASCRP3007170	hsa_circ_0028861	circBase	chr12	-	120636656	120636803	exonic	NM_053275	RPLP0	CTTTAGGTATCACCACTAAAATCTCCAGGGGCACCATTGAAATCCTGGTGCCAGCTGCTG	147	105.8	46	6.44338	5.79054	47	64	146.5	131.5	140	49	39.5	52	51	38.5	5.93884	6.24875	6.67375	6.46505	6.89049	5.87758	5.6523	5.91871	5.79555	5.70856	hsa-miR-3675-5p	hsa-miR-3151-5p	hsa-miR-3164	hsa-miR-1254	hsa-miR-4717-3p
hsa_circRNA_102047	0.0203789	0.234721	1.56865	up	ASCRP3001066	hsa_circ_0000759	circBase	chr17	-	35640167	35646430	exonic	NM_198838	ACACA	ACACCTGAAGACCTTAAAGCCAATGCAGACTTTGAAATACTCGTGGGATATGAAGTGGAG	383	49.7	23.6	5.4152	4.76568	28	36	76	74	34.5	23	30	21	25	19	5.04848	5.47552	5.72229	5.72774	5.10196	4.65784	5.23049	4.51687	4.84767	4.57552	hsa-miR-548b-3p	hsa-miR-34a-3p	hsa-miR-216a-3p	hsa-miR-340-3p	hsa-miR-802
hsa_circRNA_104721	0.0137248	0.234721	1.56781	up	ASCRP3007671	hsa_circ_0085895	circBase	chr8	-	144922100	144922202	exonic	NM_178564	NRBP2	GAAGTTGCACAAGTACTGGCTGGATACCTCTGAGGCCTGCGCGAGGGAGAAGATCCAGAC	102	98.4	43.2	6.35439	5.70564	47	78	135	156	76	43	46	43	50	34	5.8702	6.49735	6.51953	6.82647	6.05839	5.7058	5.88493	5.62917	5.76934	5.53896	hsa-miR-770-5p	hsa-miR-323a-5p	hsa-miR-634	hsa-miR-202-3p	hsa-miR-891b
hsa_circRNA_102163	0.0370658	0.243343	1.5667	up	ASCRP3009584	hsa_circ_0045219	circBase	chr17	-	61838273	61842207	exonic	NM_020198	CCDC47	GGCCAGTGAGTGATCAAGTGGAGGGAGATACTGAGAGTGAACCATATGATGATGAAGAAT	471	73.9	30.9	5.8967	5.24896	41	40	122	121.5	45	28	33	27	40	26.5	5.6566	5.55132	6.40247	6.44035	5.43274	4.99745	5.4294	5.14745	5.49485	5.17566	hsa-miR-193b-3p	hsa-miR-516b-5p	hsa-miR-1264	hsa-miR-559	hsa-miR-193a-3p
hsa_circRNA_101005	0.0363874	0.242569	1.56313	up	ASCRP3009435	hsa_circ_0007845	circBase	chr12	-	6859013	6859932	exonic	NR_026581	MLF2	GGACTATATCAACCTGGATGAGATCGGGTGGTTTCATGGACATGTTTGGGATGATGAATG	343	101.8	46.3	6.43899	5.79455	52	76	150	111	120	43	46	39	70.5	33	6.05406	6.47279	6.69061	6.28898	6.68851	5.73927	5.9205	5.59226	6.18177	5.53896	hsa-miR-215-3p	hsa-miR-493-3p	hsa-miR-127-3p	hsa-miR-339-5p	hsa-miR-593-5p
hsa_circRNA_103741	0.0455872	0.248574	1.55968	up	ASCRP3004294	hsa_circ_0007137	circBase	chr4	-	139981477	139994721	exonic	NM_006874	ELF2	CAGCTCCAAGTGGAAGCATCAGTTCACAGCAGTAATGCACACTGTACAGATAAGACAATT	919	58.6	25	5.52317	4.88192	33	28	82	117	33	26.5	25	22.5	31	20	5.30354	5.06796	5.81618	6.3495	5.07867	4.89693	4.94221	4.70976	5.10616	4.75454	hsa-miR-335-3p	hsa-miR-29b-1-5p	hsa-miR-29b-2-5p	hsa-miR-432-5p	hsa-miR-9-5p
hsa_circRNA_102253	0.0174895	0.234721	1.55707	up	ASCRP3009020	hsa_circ_0046468	circBase	chr17	+	80721840	80861354	exonic	NM_005993	TBCD	GCCACGCAAGAATGGATGATGAACTTGTTGTTGGACATAGTGCAAGATCAGACATCTCCA	1569	87.6	36.9	6.13567	5.49683	38	57	120	156	67	33	37.5	41	44	29	5.52336	6.07881	6.34418	6.82647	5.90553	5.33605	5.53896	5.66088	5.62479	5.3235	hsa-miR-646	hsa-miR-2113	hsa-miR-455-3p	hsa-miR-708-5p	hsa-miR-330-5p
hsa_circRNA_009068	0.0374907	0.243464	1.55656	up	ASCRP3000447	hsa_circ_0009068	circBase	chr17	+	45668082	45682918	exonic	NM_006310	NPEPPS	AACCTGGAGAAGGAATGGTGGACTCATCTTTGGTTAAATGAAGGTTTTGCATCCTGGATT	1000	97.6	42.1	6.31084	5.67247	47	56.5	153.5	147	84	42	46	39	50	33.5	5.90312	6.05188	6.72851	6.69688	6.1738	5.66941	5.9205	5.48763	5.76934	5.51549	hsa-miR-107	hsa-miR-103a-3p	hsa-miR-1179	hsa-miR-412-3p	hsa-miR-7157-5p
hsa_circRNA_000165	0.0151212	0.234721	1.55613	up	ASCRP3010177	hsa_circ_0000165	circBase	chr1	-	180962498	180974599	exonic	NM_005819	STX6	GTGCAGGCATTAGCTGAAAGAAAAAATAGACAGAGAGGTACAGAAAGCAGTCAACACTGC	328	56.6	26.2	5.61497	4.97701	28	38	62	102	53	28	30	22	28	23	5.20725	5.51234	5.51392	6.1748	5.66657	4.82749	5.28331	4.80959	5.04848	4.91617	hsa-miR-3909	hsa-miR-5683	hsa-miR-146a-3p	hsa-miR-3606-5p	hsa-miR-627-3p
hsa_circRNA_102029	0.0236754	0.236277	1.55591	up	ASCRP3010776	hsa_circ_0002629	circBase	chr17	+	30310017	30315516	exonic	NM_015355	SUZ12	TACTCAAACTATTGGCGCTTACAGCTTTTAGATGGGGAATATGAAGTAGCCATGCAGGAA	284	61.4	27.1	5.66206	5.0243	29	34	83	102	59	26.5	30	23	35	21	5.20725	5.35732	5.86279	6.13224	5.7507	4.97009	5.17566	4.80959	5.3235	4.84265	hsa-miR-650	hsa-miR-31-5p	hsa-miR-670-5p	hsa-miR-182-5p	hsa-miR-146a-3p
hsa_circRNA_102611	0.00691389	0.234276	1.55235	up	ASCRP3011287	hsa_circ_0007334	circBase	chr2	-	9083315	9098771	exonic	NM_138799	MBOAT2	TCATGATCATCATAGGAGTGGAGAACATGCACAAGTCAACTTTGTAGTGTGCCAACTCTT	224	57	25.1	5.55443	4.91998	32	32.5	72	103.5	45	22	25.5	23	32	23	5.34318	5.25147	5.66088	6.11256	5.40407	4.65784	5.03754	4.80959	5.21504	4.87988	hsa-miR-130b-3p	hsa-miR-130a-3p	hsa-miR-513a-3p	hsa-miR-136-5p	hsa-miR-301a-3p
hsa_circRNA_103798	0.00466267	0.230838	1.55036	up	ASCRP3007373	hsa_circ_0005260	circBase	chr5	+	14316621	14336836	exonic	NM_007118	TRIO	GAAAGATCCTACTGGACATGTCAGTGTCCTTTCACACCCATGTGAAAGAGGTCAGCCAAG	546	55.3	25.4	5.5764	4.94379	34.5	36	66	91	49	25	28	22	29	23	5.48361	5.45758	5.57723	5.87513	5.48843	4.86014	5.20138	4.74381	4.99745	4.91617	hsa-miR-22-3p	hsa-miR-370-3p	hsa-miR-1301-3p	hsa-miR-203a-5p	hsa-miR-520d-3p
hsa_circRNA_104781	0.0128118	0.234721	1.54762	up	ASCRP3007653	hsa_circ_0087063	circBase	chr9	+	37425918	37426651	exonic	NM_012203	GRHPR	GAAGTGAAGAAGGGCCAATCTCAAAGTCATCAGCACCATGTCTGTGGGCATCGACCACTT	190	186	84.1	7.27881	6.64876	90	122.5	266	299	152.5	72	81.5	92	106	69	6.79887	7.14917	7.52194	7.89235	7.0317	6.46505	6.74978	6.71827	6.77008	6.54061	hsa-miR-873-3p	hsa-miR-127-3p	hsa-miR-361-3p	hsa-miR-1298-3p	hsa-miR-191-3p
hsa_circRNA_102060	0.0195486	0.234721	1.54705	up	ASCRP3012055	hsa_circ_0007539	circBase	chr17	-	37580879	37584043	exonic	NM_004774	MED1	TGCACCATTAATTATGGGGTCACATCCAGTTGACAATAAATGGTCATTTAATGAACCTGA	202	42.7	20.6	5.2041	4.57458	28	36	47	78.5	24	19	25	18	22	19	5.04848	5.37829	5.16966	5.80976	4.61433	4.44251	4.94221	4.43586	4.62313	4.42918	hsa-miR-181b-2-3p	hsa-miR-181b-3p	hsa-miR-493-5p	hsa-miR-30c-2-3p	hsa-miR-1468-3p
hsa_circRNA_104630	0.00967092	0.234721	1.54166	up	ASCRP3012986	hsa_circ_0003183	circBase	chr8	+	61496766	61504528	exonic	NM_002865	RAB2A	TTCCAATGTAGAAGAGGCAGGGCAAGAATCCTTTCGTTCCATCACAAGGTCGTATTACAG	288	100.4	45.7	6.40682	5.78233	61.5	67.5	174	128	71	44	38.5	48	60	38	6.30275	6.31095	6.90561	6.52738	5.9874	5.7507	5.58176	5.83652	6.0122	5.73046	hsa-miR-889-3p	hsa-miR-410-5p	hsa-miR-494-5p	hsa-miR-627-3p	hsa-miR-224-5p
hsa_circRNA_100975	0.0460352	0.248574	1.53947	up	ASCRP3001604	hsa_circ_0002100	circBase	chr11	+	120345268	120348235	exonic	NM_015313	ARHGEF12	ACTGGTTTGCAGAGTCCAGAATTTGGATTTAACAAAAAGGAAGATGATTCATGAAGGGCC	499	71	31.9	5.82799	5.20556	38	49.5	119	101.5	47	29.5	32	30	34.5	33.5	5.54515	5.76271	6.33751	6.0905	5.40407	5.03754	5.28331	5.04848	5.23241	5.42605	hsa-miR-103a-2-5p	hsa-miR-141-5p	hsa-miR-568	hsa-miR-335-3p	hsa-miR-200b-5p
hsa_circRNA_103522	0.0158354	0.234721	1.53944	up	ASCRP3000857	hsa_circ_0068135	circBase	chr3	+	180685838	180688146	exonic	NM_001013439	FXR1	AATGAAAATGGGCTAGGTACAAATTCTGAGCTGTCTAACCCCTCTGAAACGGAATCTGAG	405	192.8	87	7.3144	6.69199	88	113	266	317	180	79	74	95	113.5	73.5	6.79887	7.04951	7.52194	7.98595	7.21571	6.60056	6.60945	6.7588	6.86843	6.62269	hsa-miR-10b-3p	hsa-miR-197-3p	hsa-miR-626	hsa-miR-125a-5p	hsa-miR-494-5p
hsa_circRNA_102575	0.0313026	0.236727	1.53902	up	ASCRP3010228	hsa_circ_0051527	circBase	chr19	-	46133208	46133304	exonic	NM_001193268	EML2	GTGGATGTCAAGAATGGAGGCAACCTGCTGTGTGCAGTGGATGAATCCAATGATCACATG	96	73.5	32.4	5.90114	5.27913	38.5	38	86	151	54	29	28	41	38	26	5.59972	5.58702	5.89223	6.76013	5.66657	5.17566	5.12075	5.59226	5.39038	5.11659	hsa-miR-188-3p	hsa-miR-532-3p	hsa-miR-212-5p	hsa-miR-24-3p
hsa_circRNA_104523	0.0386283	0.243727	1.53874	up	ASCRP3006932	hsa_circ_0082951	circBase	chr7	-	151181822	151188100	exonic	NM_005614	RHEB	CTTCAACTTGTAGACACAGCCGGGCAAGGAAATCCTCATTGACGATTCAATTTGTTGAAG	140	101.5	43.2	6.35137	5.72962	51	60	176	152	68.5	38	46	42	50	40	5.96909	6.13532	6.90982	6.77008	5.97254	5.55132	5.85034	5.69331	5.76934	5.78381	hsa-miR-584-5p	hsa-miR-136-5p	hsa-miR-26a-2-3p	hsa-miR-26a-1-3p	hsa-miR-758-5p
hsa_circRNA_018242	0.0208278	0.234721	1.53425	up	ASCRP3004129	hsa_circ_0018242	circBase	chr10	+	43312046	43319232	exonic	NM_014753	BMS1	CAGACTAAAGGCGAACAAGGACTCTCTGTATAAGAGGAGCTCTACGGTGACTTTGAAGAC	1127	63.9	28.8	5.66781	5.05027	37.5	38	106.5	100	37.5	24.5	30	30	32.5	27	5.44439	5.47552	6.15469	6.05134	5.21309	4.61138	5.12075	5.18759	5.21504	5.11659	hsa-miR-544a	hsa-miR-4659a-3p	hsa-miR-181a-2-3p	hsa-miR-29b-1-5p	hsa-miR-4769-5p
hsa_circRNA_002545	0.0138232	0.234721	1.53389	up	ASCRP3002577	hsa_circ_0002545	circBase	chr10	-	126727565	126811437	sense overlapping	NM_001083914	CTBP2	ATAAGCACAAAGTCAAGAGACAGCGATTGGACAGAATTTGTGAAGCCTTAGACCAGAACA	12038	79.1	34.4	6.04767	5.43047	47	52	139.5	98	59	35	32	35	42	28	5.8702	5.94705	6.60205	6.07774	5.74129	5.50759	5.38607	5.41087	5.55899	5.28886	hsa-miR-4739	hsa-miR-328-5p	hsa-miR-4685-5p	hsa-miR-4763-3p	hsa-miR-1273h-5p
hsa_circRNA_103961	0.00198531	0.230838	1.53252	up	ASCRP3007939	hsa_circ_0008196	circBase	chr5	+	138160218	138163407	exonic	NM_001903	CTNNA1	GACCTGCTTTCGGAGTACATGGGCAATGAATTGAAAGATGTTGGCCATCGTGATCAGATG	474	83.7	40.1	6.17469	5.55879	62	49	109.5	126	72	39	38	39.5	50.5	33.5	6.28111	5.91273	6.20347	6.45727	6.01889	5.52806	5.63499	5.52493	5.7825	5.3235	hsa-miR-34b-5p	hsa-miR-1301-3p	hsa-miR-661	hsa-miR-518c-3p	hsa-miR-127-5p
hsa_circRNA_000457	0.0192794	0.234721	1.53223	up	ASCRP3005945	hsa_circ_0000457	circBase	chr12	+	123465675	123467085	exonic	NM_018694	ARL6IP4	CTAGAGGAAATCGTAACCAAAGAACGACACAGAGAGATCAACAAGCCCGCGGCGCCATGG	668	129.4	57.1	6.72014	6.10451	79	73	225	186	84	51	55	64	70	45.5	6.59907	6.40333	7.26673	7.12715	6.20444	6.02942	6.13018	6.21613	6.20444	5.94236	hsa-miR-4778-3p	hsa-miR-6809-3p	hsa-miR-7847-3p	hsa-miR-6881-3p	hsa-miR-6875-3p
hsa_circRNA_103111	0.0349693	0.240521	1.53219	up	ASCRP3012771	hsa_circ_0061276	circBase	chr21	-	16415815	16415895	exonic	NM_003489	NRIP1	TTAACATTTGGGAGAAACACAGCCAGAAGGAAGTGTTTGGATTGTGAGCTATTTCAGAAC	80	69.2	30.9	5.83451	5.21891	36	45	121	91	53	30	37.5	28	35	24	5.44439	5.74533	6.36577	6.00548	5.61157	5.12075	5.61893	5.09354	5.26842	4.99293	hsa-miR-629-3p	hsa-miR-627-5p	hsa-miR-150-5p	hsa-miR-653-5p	hsa-miR-548b-5p
hsa_circRNA_027612	0.0352377	0.240829	1.53096	up	ASCRP3001662	hsa_circ_0027612	circBase	chr12	-	76461150	76462774	exonic	NM_004537	NAP1L1	ACTTGATGGTCTGGTAGAAACACCAACAGGATACATTGAAAGCAAAGAACAGTCTGAACT	189	41.3	19.7	5.14209	4.52765	21	23.5	50	53	59	21	18	19	21.5	19	4.64059	4.91855	5.2372	5.18363	5.73046	4.57552	4.42247	4.43586	4.71937	4.48501	hsa-miR-1264	hsa-miR-2276-3p	hsa-miR-138-1-3p	hsa-miR-6754-3p	hsa-miR-3682-5p
hsa_circRNA_101755	0.0294643	0.236727	1.53081	up	ASCRP3003845	hsa_circ_0006485	circBase	chr16	+	21979948	21987564	exonic	NM_003366	UQCRC2	CACAGATGTCCAAGCTGCCAATTACATTACTTCGTTCAGAACCATTTCACAAGTGCAAGA	512	88.9	37.3	6.12309	5.5088	44	40.5	149	142	69	37	35.5	41	43.5	29.5	5.73046	5.63499	6.67021	6.63508	5.94471	5.46739	5.49645	5.64655	5.61009	5.3235	hsa-miR-507	hsa-miR-889-5p	hsa-miR-107	hsa-miR-103a-3p	hsa-miR-212-5p
hsa_circRNA_104945	0.0105759	0.234721	1.53021	up	ASCRP3007906	hsa_circ_0001895	circBase	chr9	+	134305476	134308181	exonic	NM_013318	PRRC2B	GACCCAAAGAGGCAGATCGGGAGCGGTGCCGAGAAAAATTTCCTTACTAGATGACATTTC	348	75.3	34.8	5.97119	5.35745	41	53	86	138.5	58	32	34	31	43	34	5.61893	5.96332	5.89223	6.64015	5.74129	5.22857	5.38607	5.18759	5.55899	5.42605	hsa-miR-636	hsa-miR-891b	hsa-miR-29a-5p	hsa-miR-498	hsa-miR-362-5p
hsa_circRNA_100589	0.0448061	0.248574	1.53007	up	ASCRP3003645	hsa_circ_0002968	circBase	chr10	+	49609654	49618211	exonic	NM_002750	MAPK8	CAAGCACCTTCATTCTGCTGGAATTATTCATCGGCTTCTTGGTGAATTTTTGGATGAAGC	499	83.6	35.2	6.03329	5.41969	36	48	169	107	58	33	33	36	45	29	5.50441	5.85034	6.85136	6.21904	5.74129	5.33605	5.40747	5.43107	5.63499	5.28886	hsa-miR-205-3p	hsa-miR-433-3p	hsa-miR-153-5p	hsa-miR-556-5p	hsa-miR-30c-5p
hsa_circRNA_102818	0.0230698	0.235243	1.52975	up	ASCRP3000837	hsa_circ_0008298	circBase	chr2	+	128922303	128928858	exonic	NR_027671	UGGT1	AATCCAAACTTTCTGACATGCCTTTAAAAAGGGCAAGCGACTTGGTAATGAAGGTGGATG	279	61.1	26.8	5.62891	5.01561	31	32.5	68	123	51	27	26	25	32	24	5.25714	5.27774	5.57723	6.44615	5.58627	4.99745	4.94221	4.93043	5.21504	4.99293	hsa-miR-25-3p	hsa-miR-363-3p	hsa-miR-548a-3p	hsa-miR-196b-3p	hsa-miR-892a
hsa_circRNA_104761	0.00699235	0.234276	1.52483	up	ASCRP3011209	hsa_circ_0001847	circBase	chr9	-	33953282	33963789	exonic	NM_018449	UBAP2	TCAGAGCCTGAACTGGCATCAAATACTCACAACATAGCTCAGGATCTGTCAAACAAAAGT	377	232.9	115	7.66473	7.05608	169	143	262	411.5	179	129.5	98.5	104	164	79	7.78377	7.39355	7.4956	8.43502	7.21571	7.31305	7.0223	6.84666	7.38322	6.71519	hsa-miR-34c-5p	hsa-miR-449a	hsa-miR-449b-5p	hsa-miR-449c-5p	hsa-miR-370-3p
hsa_circRNA_103364	0.0307444	0.236727	1.52444	up	ASCRP3003693	hsa_circ_0065301	circBase	chr3	-	47762155	47787483	exonic	NM_003074	SMARCC1	CAAGTGTTAGTGCATTGGGGCTTTTACCCAGACAGGCAAAGTGTTTCATGGATTTCAAAG	401	86.9	38.5	6.14766	5.53938	46	47	130.5	115	96	43.5	35	35	49	30	5.8702	5.74533	6.48048	6.27693	6.36533	5.6523	5.51943	5.41087	5.76934	5.34495	hsa-miR-33a-3p	hsa-miR-524-3p	hsa-miR-525-3p	hsa-let-7b-5p	hsa-let-7i-5p
hsa_circRNA_103871	0.033175	0.238194	1.52395	up	ASCRP3006157	hsa_circ_0004837	circBase	chr5	+	69206201	69216694	exonic	None	None	CTCATCTGGAATTTTGCCGATTTCATGACTAACCAGTGGCTGGTGAATTACCAGATCTCC	10493	171.5	80.2	7.1457	6.53788	106	86	214	314.5	137	91	72	70	120	48	7.06494	6.63326	7.19863	7.97251	6.85914	6.79823	6.58899	6.28528	6.9683	6.04862	hsa-miR-92a-2-5p	hsa-miR-377-5p	hsa-miR-30b-3p	hsa-miR-494-5p	hsa-miR-371a-5p
hsa_circRNA_101618	0.0293495	0.236727	1.52376	up	ASCRP3010755	hsa_circ_0000643	circBase	chr15	+	80412669	80415142	exonic	NM_001242916	ZFAND6	TACCTGAAACAGAAGATGTGCAGGGTGTGCAACTGAGGAACATGGCTCAAGAAACTAATC	381	162.8	76.1	7.09422	6.48658	85	104	221	258	146	79	82	67	100.5	52	6.74811	6.90561	7.23978	7.63222	6.94537	6.60945	6.71037	6.26854	6.68431	6.16024	hsa-miR-26a-2-3p	hsa-miR-885-5p	hsa-miR-575	hsa-miR-134-5p	hsa-miR-150-3p
hsa_circRNA_009548	0.0203367	0.234721	1.52355	up	ASCRP3010906	hsa_circ_0009548	circBase	chr1	+	7837219	7841492	exonic	NM_004781	VAMP3	TATAAACATGAGTGGTGGACATAATGCGAGTTAACGTGGACAAGGTTCTGGAAAGAGACC	2018	180.7	83.2	7.22782	6.62038	86	100.5	197	284	236	68	80.5	80	114.5	73	6.76677	6.87213	7.06575	7.8281	7.60636	6.4097	6.71827	6.47644	6.88806	6.60945	hsa-miR-6515-3p	hsa-miR-506-3p	hsa-miR-1272	hsa-miR-3129-5p	hsa-miR-124-3p
hsa_circRNA_085918	0.00221862	0.230838	1.52225	up	ASCRP3009720	hsa_circ_0085918	circBase	chr8	-	145008165	145009097	exonic	NM_201380	PLEC	GGGCTGTGTGAGGAGCAGCTGAACCAGGCCGACGCCCTGCTGCAGTCGGAGCTGCAGCTG	438	119.3	56.8	6.69807	6.09186	70	93	141	158	134.5	41	57	66	71	49	6.4511	6.74575	6.59647	6.85914	6.83786	5.66941	6.23445	6.26854	6.23828	6.04862	hsa-miR-1301-3p	hsa-miR-136-5p	hsa-miR-5047	hsa-miR-3944-3p	hsa-miR-4268
hsa_circRNA_102786	0.0432308	0.247733	1.52085	up	ASCRP3000969	hsa_circ_0001053	circBase	chr2	-	100078957	100081447	exonic	NM_016316	REV1	AATTTTTAGTGGAGTTGCCATCTATGTTAATGGATACACAGAAGCTCCACCATGAGGCGA	191	104.8	45.4	6.42688	5.822	55.5	56	166	165	81.5	47	47	43	53	37	6.12399	6.07881	6.84101	6.94302	6.14758	5.89102	5.95055	5.72638	5.87267	5.66941	hsa-miR-376c-3p	hsa-miR-302c-5p	hsa-miR-217	hsa-miR-103a-3p	hsa-miR-107
hsa_circRNA_006027	0.0261174	0.236727	1.52074	up	ASCRP3003840	hsa_circ_0006027	circBase	chr11	-	47505004	47506075	exonic	NM_006560	CELF1	CACAGACCATGGAGCAGTGGAAGACAGGAAGCTGTTTATTGGTATGATTTCCAAGAAGTG	215	65.4	28.4	5.74909	5.14431	33	34	93	104	63	26	30	25	35	26	5.30354	5.39724	5.99421	6.2064	5.84407	5.0615	5.23049	4.93043	5.3235	5.17566	hsa-miR-24-3p	hsa-miR-8057	hsa-miR-7853-5p	hsa-miR-105-5p	hsa-miR-4529-5p
hsa_circRNA_103476	0.00259383	0.230838	1.5165	up	ASCRP3006410	hsa_circ_0003633	circBase	chr3	-	133894452	133914026	exonic	NM_001005861	RYK	CTCTTGAAAGTCTGGTTAATAACGAGTTCTCTAGCGCTAGTGATGTGCATTAGTGCCAGC	796	58.5	27.4	5.6635	5.06275	32	53.5	75	86	46	28	28	27	32	22	5.38175	5.97369	5.7507	5.83652	5.37481	5.12075	5.23049	4.99293	5.21504	4.75454	hsa-miR-432-5p	hsa-miR-518c-5p	hsa-miR-34b-5p	hsa-miR-432-3p	hsa-miR-193a-5p
hsa_circRNA_102713	0.0146523	0.234721	1.51003	up	ASCRP3013191	hsa_circ_0000997	circBase	chr2	-	45773870	45789895	exonic	NM_018079	SRBD1	TTGCACCACTGGATGTTGTTTACTGATTCTGGCAATTAACCGTGGAGAAAATTTGAAGGT	569	79.3	35.5	6.00777	5.41319	42	43.5	114	133.5	63.5	40	31	35	45.5	26	5.73046	5.70026	6.25821	6.52738	5.82256	5.63062	5.23049	5.44935	5.61009	5.14541	hsa-miR-545-3p	hsa-miR-15b-3p	hsa-miR-335-3p	hsa-miR-539-5p	hsa-miR-34b-5p
hsa_circRNA_065649	0.0204163	0.234721	1.50996	up	ASCRP3008731	hsa_circ_0065649	circBase	chr3	-	49405860	49413024	exonic	NM_001664	RHOA	GATGTTATACTGATGTGTTTTTCCATCGACAGCCCTGATAGTTTAGCAATGGCTGCCATC	279	108.7	48.8	6.47912	5.88461	65	63	194	135.5	86	44	49	50	58	43	6.35038	6.19954	7.04542	6.56291	6.23732	5.80848	5.98056	5.86279	5.9874	5.78381	hsa-miR-3184-5p	hsa-miR-6861-5p	hsa-miR-4318	hsa-miR-371a-5p	hsa-miR-618
hsa_circRNA_102930	0.00600205	0.234276	1.50986	up	ASCRP3009175	hsa_circ_0058514	circBase	chr2	+	228356262	228389631	exonic	NM_001135187	AGFG1	GCTACAGCCAATTTTGCTAACTTTGCACATTTCAACAGTCATGCAGGCGAGGATTAAATC	527	48.8	22.6	5.28171	4.6873	23.5	29	85	77.5	29	20	22.5	25	26	19.5	4.90176	5.14337	5.87758	5.66088	4.82495	4.41234	4.76519	4.93043	4.89934	4.42918	hsa-miR-627-3p	hsa-miR-345-3p	hsa-miR-103a-2-5p	hsa-miR-19a-3p	hsa-miR-140-5p
hsa_circRNA_100011	0.00269455	0.230838	1.50972	up	ASCRP3008272	hsa_circ_0000007	circBase	chr1	-	1735857	1737977	exonic	NM_002074	GNB1	GAGCTGGCAGGACACACAGGCTTCTCGTCAGTGCCTCGCAGGATGGTAAACTTATCATCT	227	154.7	75.1	7.07567	6.48138	98	119	202	220.5	134	65.5	80.5	74	91.5	64	6.93302	7.09374	7.10584	7.41991	6.82583	6.34596	6.69549	6.381	6.56252	6.42196	hsa-miR-644a	hsa-miR-508-3p	hsa-miR-665	hsa-miR-765	hsa-miR-423-5p
hsa_circRNA_103362	0.0446464	0.248574	1.50894	up	ASCRP3003015	hsa_circ_0065284	circBase	chr3	-	47727538	47734790	exonic	NM_003074	SMARCC1	ATGCATCATGGTTTGATTATAACTGTGAACCTAAAGAAAGATAGTGAAAATACACCTGTT	220	46.4	21.5	5.27377	4.68023	25.5	28	72	66	40.5	24.5	22	18	26	17	4.90176	5.09565	5.66657	5.43274	5.27215	4.89693	4.73571	4.43586	4.84767	4.48501	hsa-miR-141-5p	hsa-miR-660-3p	hsa-miR-509-3p	hsa-miR-369-5p	hsa-miR-302b-5p
hsa_circRNA_102328	0.0404376	0.244738	1.50837	up	ASCRP3009034	hsa_circ_0000839	circBase	chr18	+	21644103	21649235	exonic	NM_001135993	TTC39C	GCCAGGTTTACCTGGCTGTGCTTTCATTTGTAAAACAAGAATTGTCAGAAATCATAGCCC	293	51.7	23.5	5.43631	4.84332	26	36	84	74.5	38	25	26.5	20	27	19	5.0154	5.43441	5.87758	5.66657	5.18759	4.86014	5.14745	4.59057	4.94923	4.66922	hsa-miR-670-3p	hsa-miR-320a	hsa-miR-320b	hsa-miR-320c	hsa-miR-548a-3p
hsa_circRNA_104544	0.00314919	0.230838	1.5071	up	ASCRP3007913	hsa_circ_0008726	circBase	chr7	+	157155854	157160177	exonic	NM_058246	DNAJB6	GACCCATTTTCATTTGACTTCTTTGATATCGGAAACTGGCACTGAAGTGGCATCCAGATA	281	60.8	28.7	5.67577	5.084	32	38	87.5	88.5	58	26	29	27	33.5	28	5.36259	5.51234	5.87758	5.89587	5.73046	4.86014	5.23049	5.04848	5.23241	5.04848	hsa-miR-196b-3p	hsa-miR-1298-3p	hsa-miR-345-3p	hsa-miR-1-3p	hsa-miR-1224-3p
hsa_circRNA_023569	0.00083612	0.209188	1.50605	up	ASCRP3005145	hsa_circ_0023569	circBase	chr11	+	73950177	73965748	exonic	NM_016147	PPME1	CCCAACCTTTAGTGTGAAGGAATTACAAGTCCAGAAGGCTCAAAATCTATAGTGGAAGGA	1644	54.9	25.5	5.49097	4.9002	27.5	31	75.5	85.5	55	22.5	22	28	33	22	5.07867	5.18561	5.73046	5.82511	5.63499	4.68052	4.66922	5.09354	5.21504	4.84265	hsa-miR-4763-3p	hsa-miR-6791-5p	hsa-miR-3620-5p	hsa-miR-6510-5p	hsa-miR-1207-5p
hsa_circRNA_101605	0.0208937	0.234721	1.50367	up	ASCRP3012867	hsa_circ_0005036	circBase	chr15	-	76576097	76585041	exonic	NM_000126	ETFA	TTATATGACTTGGCAGATCAACTACATGCTGCAGGTGGCACAAGATCTCTGTAAAGTAGC	547	110.4	50.4	6.4933	5.90481	64	56.5	166	189.5	76	42.5	49	51	69	40.5	6.33438	6.11048	6.83281	7.11107	6.07774	5.6523	5.98056	5.94705	6.1748	5.76934	hsa-miR-493-5p	hsa-miR-96-5p	hsa-miR-330-5p	hsa-miR-338-3p	hsa-miR-518c-5p
hsa_circRNA_104360	0.00365406	0.230838	1.50346	up	ASCRP3008592	hsa_circ_0005004	circBase	chr7	+	44714009	44714867	exonic	NM_002541	OGDH	GATCTTCTGTCAATTCGATTCAAAGCTGGAGGCAGCTGATGAGGTTTGAGGAGTTCCTAC	238	78.4	37.5	6.04671	5.45843	44	52	122	102.5	71.5	31	32	40	53.5	31	5.80073	5.97369	6.37927	6.10734	5.97254	5.12075	5.25714	5.62917	5.88615	5.39895	hsa-miR-518c-3p	hsa-miR-518f-3p	hsa-miR-518d-3p	hsa-miR-518e-3p	hsa-miR-122-3p
hsa_circRNA_001198	0.00948898	0.234721	1.50299	up	ASCRP3010049	hsa_circ_0001198	circBase	chr21	-	44514580	44515853	exonic	NM_001025203	U2AF1	GTCGCAAGAAGTGCCGTGAGCGATGTGGAGATGCAGGAACACTATGATGAGTTTTTTGAG	376	74.7	35	6.013	5.42516	50.5	47	104	85.5	86.5	32	35	36	44	28	5.95404	5.81618	6.16075	5.84783	6.28621	5.33605	5.45429	5.48763	5.55899	5.28886	hsa-miR-4660	hsa-miR-5193	hsa-miR-942-5p	hsa-miR-4713-5p	hsa-miR-670-3p
hsa_circRNA_101671	0.0109047	0.234721	1.50226	up	ASCRP3009135	hsa_circ_0005838	circBase	chr16	-	396147	397106	exonic	NM_003502	AXIN1	GCGAAGGCAGAGAGTTCAGGACAGATTGATTCACTTTGGAGCTGTAAGTACTGATGTATT	959	41	20.4	5.17361	4.58648	27	26	41	57	54	18	21	21	23	19	5.0154	4.99745	4.99745	5.22279	5.63499	4.33225	4.6348	4.59057	4.79927	4.57552	hsa-miR-637	hsa-miR-646	hsa-miR-765	hsa-miR-376b-5p	hsa-miR-376c-5p
hsa_circRNA_036599	0.020806	0.234721	1.50183	up	ASCRP3008148	hsa_circ_0036599	circBase	chr15	-	85230855	85234875	exonic	NM_014300	SEC11A	GAGAGATTCCTATAGTTCACCGAGTCTTGAAGATTCATGAAAACTCTATTATCAAGTCCT	260	92.8	43.2	6.28445	5.69773	54	47	145	128	90	42	41	43	58	32	6.111	5.85034	6.64952	6.50134	6.31004	5.73927	5.70856	5.67507	5.96679	5.39895	hsa-miR-744-3p	hsa-miR-7161-3p	hsa-miR-556-3p	hsa-miR-6873-3p	hsa-miR-29a-3p
hsa_circRNA_006853	0.0173567	0.234721	1.50176	up	ASCRP3005568	hsa_circ_0006853	circBase	chr14	-	20811282	20811360	sense overlapping	NR_002312	RPPH1	CGAAGTGAGTTCAATGGCTGAGGTGAGGGGCCCGGCGGATGCCTCCTTTGCCGGAGCTTG	78	44807.1	18904.2	15.053	14.4663	18957	33073	53729	60430	57846.5	16215.5	12999	27046	24796.5	13464	14.6707	15.0009	15.3429	15.0009	15.2495	14.3211	14.5546	14.6707	14.6707	14.1145	hsa-miR-7974	hsa-miR-3680-5p	hsa-miR-6750-3p	hsa-miR-627-5p	hsa-miR-6753-3p
hsa_circRNA_101603	0.0472606	0.249063	1.50064	up	ASCRP3000282	hsa_circ_0006842	circBase	chr15	-	76566752	76585041	exonic	NM_000126	ETFA	AAATAGTAGCACCAGTGGCACAAGATCTCTGTAAAGTAGCAGGCATAGCAAAAGTTCTGG	630	82.1	37.9	6.05986	5.47428	51	42	120	141	56.5	38	39	33	47.5	32	6.00211	5.61893	6.35038	6.64015	5.68772	5.44769	5.59674	5.23433	5.66657	5.42605	hsa-miR-338-3p	hsa-miR-493-5p	hsa-miR-96-5p	hsa-miR-330-5p	hsa-miR-107
hsa_circRNA_103642	0.0308662	0.236727	1.50008	up	ASCRP3001182	hsa_circ_0001411	circBase	chr4	+	54249939	54256040	exonic	NM_001134937	FIP1L1	ACATCAAGACAGGGGGAAGAGTTTATGGAACTACAGAAAGTGACTGAGACCGAAGATGAT	169	174.2	84.7	7.22371	6.63867	117	100	214	284	156	96	87	71.5	111	58	7.21838	6.85198	7.20206	7.80344	7.04268	6.89958	6.83344	6.35832	6.83723	6.26479	hsa-miR-598-3p	hsa-miR-33a-3p	hsa-miR-136-3p	hsa-miR-337-3p	hsa-miR-764

## Sheet: sh-circRAD23B-RNA-seq
Gene ID	Gene Symbol	Type	log2 (sh / NC)	Qvalue (sh / NC)
8363	H4C11	mRNA	-7.38163	1.17E-07
1959	EGR2	mRNA	-6.34678	5.64E-52
9965	FGF19	mRNA	-6.31132	4.85E-05
3310	HSPA6	mRNA	-6.1406	2.20E-09
83729	INHBE	mRNA	-5.57214	8.04E-43
26291	FGF21	mRNA	-5.05187	9.03E-41
55584	CHRNA9	mRNA	-5.04653	0.00806619
441531	PGAM4	mRNA	-4.96749	0.01815
57761	TRIB3	mRNA	-4.95403	2.26E-71
2354	FOSB	mRNA	-4.81426	3.70E-12
113730	KLHDC7B	mRNA	-4.72431	3.36E-28
643862	SPDYE10P	mRNA	-4.55997	0.022995
4314	MMP3	mRNA	-4.5162	0.0106227
94031	HTRA3	mRNA	-4.48124	7.98E-05
100529251	CKLF-CMTM1	mRNA	-4.23049	0.0487817
3162	HMOX1	mRNA	-4.1644	4.28E-181
1831	TSC22D3	mRNA	-4.13713	4.88E-05
3303	HSPA1A	mRNA	-4.0388	2.31E-129
12	SERPINA3	mRNA	-3.89096	5.78E-07
1958	EGR1	mRNA	-3.87966	1.86E-30
80763	SPX	mRNA	-3.86994	1.78E-07
2353	FOS	mRNA	-3.83258	7.23E-20
3273	HRG	mRNA	-3.80358	0.0158737
80008	TMEM156	mRNA	-3.74405	2.49E-29
51655	RASD1	mRNA	-3.6765	6.34E-18
4319	MMP10	mRNA	-3.58455	4.42E-14
1839	HBEGF	mRNA	-3.57481	2.47E-118
6329	SCN4A	mRNA	-3.5739	4.75E-10
1842	ECM2	mRNA	-3.54546	4.06E-13
1490	CCN2	mRNA	-3.48932	8.12E-16
80201	HKDC1	mRNA	-3.4746	3.21E-146
26471	NUPR1	mRNA	-3.44502	1.63E-89
11009	IL24	mRNA	-3.43565	1.48E-04
23281	MTUS2	mRNA	-3.38427	0.00394062
5271	SERPINB8	mRNA	-3.30386	1.16E-33
100271849	MEF2B	mRNA	-3.30346	0.00941561
6703	SPRR2D	mRNA	-3.30196	4.04E-21
5054	SERPINE1	mRNA	-3.28799	6.72E-33
1491	CTH	mRNA	-3.26635	9.84E-100
23645	PPP1R15A	mRNA	-3.25581	7.23E-122
1960	EGR3	mRNA	-3.22691	2.63E-10
1843	DUSP1	mRNA	-3.19842	2.01E-18
8614	STC2	mRNA	-3.19231	6.98E-08
4312	MMP1	mRNA	-3.1456	5.69E-122
81553	CYRIA	mRNA	-3.11687	0.0102587
440	ASNS	mRNA	-3.10398	2.84E-94
445	ASS1	mRNA	-3.0831	6.11E-31
23764	MAFF	mRNA	-3.07845	1.03E-81
8501	SLC43A1	mRNA	-3.0679	1.12E-49
1649	DDIT3	mRNA	-3.06579	1.79E-118
401427	OR2A7	mRNA	-3.05847	0.0323905
79924	ADM2	mRNA	-3.05659	6.27E-47
3620	IDO1	mRNA	-3.04739	3.16E-04
467	ATF3	mRNA	-3.04692	2.34E-09
27063	ANKRD1	mRNA	-3.03162	1.51E-09
5644	PRSS1	mRNA	-3.03133	3.71E-47
90102	PHLDB2	mRNA	-2.99505	3.18E-115
54541	DDIT4	mRNA	-2.9916	3.16E-11
4622	MYH4	mRNA	-2.97631	1.57E-65
3868	KRT16	mRNA	-2.92934	1.67E-07
54206	ERRFI1	mRNA	-2.91973	5.90E-108
1848	DUSP6	mRNA	-2.91673	3.28E-162
6286	S100P	mRNA	-2.87359	4.43E-125
23657	SLC7A11	mRNA	-2.86885	2.82E-92
83543	AIF1L	mRNA	-2.85041	3.46E-12
4050	LTB	mRNA	-2.82949	1.13E-04
57165	GJC2	mRNA	-2.81299	3.28E-08
9715	FAM131B	mRNA	-2.80834	0.00451538
377630	USP17L2	mRNA	-2.80678	0.0386408
493861	EID3	mRNA	-2.78223	7.42E-11
168620	BHLHA15	mRNA	-2.77942	1.43E-31
3304	HSPA1B	mRNA	-2.77684	6.50E-124
9709	HERPUD1	mRNA	-2.76772	1.02E-135
4616	GADD45B	mRNA	-2.76608	8.32E-67
79094	CHAC1	mRNA	-2.76083	5.30E-70
4626	MYH8	mRNA	-2.75904	0.0443417
6509	SLC1A4	mRNA	-2.6879	6.66E-74
8735	MYH13	mRNA	-2.67245	8.49E-08
51561	IL23A	mRNA	-2.64189	1.31E-14
7462	LAT2	mRNA	-2.60291	6.99E-26
9181	ARHGEF2	mRNA	-2.60177	9.44E-118
4005	LMO2	mRNA	-2.59249	8.11E-05
9119	KRT75	mRNA	-2.57331	3.68E-04
9214	FCMR	mRNA	-2.55034	4.81E-05
5106	PCK2	mRNA	-2.53064	9.47E-54
285848	PNPLA1	mRNA	-2.50934	0.00460631
9966	TNFSF15	mRNA	-2.50627	1.98E-70
3626	INHBC	mRNA	-2.46675	0.00556718
7378	UPP1	mRNA	-2.46371	6.72E-54
8061	FOSL1	mRNA	-2.43026	3.41E-65
23046	KIF21B	mRNA	-2.40281	5.50E-61
286343	LURAP1L	mRNA	-2.3933	8.05E-106
7453	WARS1	mRNA	-2.39226	3.24E-78
22809	ATF5	mRNA	-2.39049	4.44E-51
57495	NWD2	mRNA	-2.38249	0.0407031
53833	IL20RB	mRNA	-2.31662	4.22E-13
4542	MYO1F	mRNA	-2.31354	4.82E-06
10797	MTHFD2	mRNA	-2.28947	3.42E-53
29968	PSAT1	mRNA	-2.28658	1.20E-47
81631	MAP1LC3B	mRNA	-2.27713	8.01E-105
4189	DNAJB9	mRNA	-2.26864	4.00E-90
54346	UNC93A	mRNA	-2.26765	3.62E-21
57494	RIMKLB	mRNA	-2.26164	3.61E-56
10913	EDAR	mRNA	-2.25701	2.74E-53
1978	EIF4EBP1	mRNA	-2.25685	5.24E-62
388743	CAPN8	mRNA	-2.25151	2.21E-24
1051	CEBPB	mRNA	-2.22269	3.39E-81
5098	PCDHGC3	mRNA	-2.21807	0.00639804
90637	ZFAND2A	mRNA	-2.20541	1.39E-33
3337	DNAJB1	mRNA	-2.19971	4.65E-65
3949	LDLR	mRNA	-2.19258	2.34E-48
7439	BEST1	mRNA	-2.18923	5.24E-29
27035	NOX1	mRNA	-2.18139	6.96E-27
126014	OSCAR	mRNA	-2.17395	0.00873418
9970	NR1I3	mRNA	-2.15915	0.044191
6783	SULT1E1	mRNA	-2.15336	0.0397672
5645	PRSS2	mRNA	-2.14827	2.77E-46
2735	GLI1	mRNA	-2.14263	6.10E-10
255394	TCP11L2	mRNA	-2.13688	7.82E-17
1604	CD55	mRNA	-2.13203	3.36E-64
3892	KRT86	mRNA	-2.13161	0.00535712
7296	TXNRD1	mRNA	-2.1312	2.80E-68
80709	AKNA	mRNA	-2.11943	3.61E-36
85450	ITPRIP	mRNA	-2.11713	4.43E-51
51676	ASB2	mRNA	-2.10589	0.0111569
55867	SLC22A11	mRNA	-2.09415	0.0143653
57198	ATP8B2	mRNA	-2.08723	2.76E-14
84803	GPAT3	mRNA	-2.08658	1.53E-37
63940	GPSM3	mRNA	-2.06773	1.70E-06
1844	DUSP2	mRNA	-2.05932	7.58E-46
51088	KLHL5	mRNA	-2.05801	7.22E-88
8535	CBX4	mRNA	-2.05784	1.64E-89
694	BTG1	mRNA	-2.0573	6.20E-32
3475	IFRD1	mRNA	-2.0498	4.29E-75
3872	KRT17	mRNA	-2.02452	7.98E-27
3960	LGALS4	mRNA	-2.02423	4.45E-06
64798	DEPTOR	mRNA	-2.02417	2.76E-14
54407	SLC38A2	mRNA	-2.00943	1.58E-61
27121	DKK4	mRNA	-2.0067	0.00854151
27143	PALD1	mRNA	-2.00334	5.15E-08
6301	SARS1	mRNA	-1.99253	5.09E-66
7538	ZFP36	mRNA	-1.98107	2.52E-35
115019	SLC26A9	mRNA	-1.97614	3.19E-11
3269	HRH1	mRNA	-1.97294	5.26E-32
7286	TUFT1	mRNA	-1.96756	4.89E-59
6541	SLC7A1	mRNA	-1.95419	1.60E-50
6536	SLC6A9	mRNA	-1.95207	1.71E-41
1956	EGFR	mRNA	-1.94633	6.09E-69
27443	CECR2	mRNA	-1.92865	0.0434992
3936	LCP1	mRNA	-1.92814	9.33E-11
3932	LCK	mRNA	-1.9277	1.82E-16
2318	FLNC	mRNA	-1.92683	1.04E-05
260429	PRSS33	mRNA	-1.9238	0.00571776
8140	SLC7A5	mRNA	-1.91975	8.39E-52
5794	PTPRH	mRNA	-1.90395	5.91E-23
23127	COLGALT2	mRNA	-1.90023	0.00146414
2118	ETV4	mRNA	-1.8948	3.04E-40
9289	ADGRG1	mRNA	-1.89383	3.28E-44
8013	NR4A3	mRNA	-1.88946	0.00174114
3934	LCN2	mRNA	-1.88249	6.68E-06
80853	KDM7A	mRNA	-1.87631	1.27E-47
2081	ERN1	mRNA	-1.87393	7.08E-41
23237	ARC	mRNA	-1.8655	0.0282841
55301	OLAH	mRNA	-1.86077	0.00405388
653499	LGALS7B	mRNA	-1.85648	2.51E-06
1475	CSTA	mRNA	-1.85571	1.06E-05
3491	CCN1	mRNA	-1.85206	3.35E-04
2948	GSTM4	mRNA	-1.84225	4.45E-39
53828	FXYD4	mRNA	-1.8361	0.0106982
54498	SMOX	mRNA	-1.83013	4.97E-57
81848	SPRY4	mRNA	-1.82719	2.98E-38
65124	SOWAHC	mRNA	-1.82717	3.93E-64
64651	CSRNP1	mRNA	-1.82603	6.43E-25
3576	CXCL8	mRNA	-1.82209	3.63E-07
5292	PIM1	mRNA	-1.81958	3.89E-48
2673	GFPT1	mRNA	-1.81809	9.07E-62
3726	JUNB	mRNA	-1.81501	2.97E-66
9518	GDF15	mRNA	-1.81489	5.43E-07
6520	SLC3A2	mRNA	-1.81287	4.24E-64
6404	SELPLG	mRNA	-1.8085	4.97E-04
56105	PCDHGA11	mRNA	-1.80845	0.00995654
4837	NNMT	mRNA	-1.8027	1.67E-06
384	ARG2	mRNA	-1.80206	8.68E-20
79772	MCTP1	mRNA	-1.79984	3.27E-24
287	ANK2	mRNA	-1.79975	6.13E-08
3005	H1-0	mRNA	-1.79899	3.58E-67
3164	NR4A1	mRNA	-1.7916	2.89E-20
598	BCL2L1	mRNA	-1.78765	9.99E-57
2274	FHL2	mRNA	-1.78491	7.67E-43
25819	NOCT	mRNA	-1.78344	2.72E-17
80183	RUBCNL	mRNA	-1.78023	1.65E-05
2523	FUT1	mRNA	-1.77841	2.24E-44
8727	CTNNAL1	mRNA	-1.77677	4.59E-38
8870	IER3	mRNA	-1.767	1.59E-45
7031	TFF1	mRNA	-1.76352	1.10E-20
6782	HSPA13	mRNA	-1.76315	1.04E-33
140809	SRXN1	mRNA	-1.76215	1.41E-41
7422	VEGFA	mRNA	-1.75637	4.61E-47
26136	TES	mRNA	-1.7525	3.52E-27
2525	FUT3	mRNA	-1.74616	1.80E-06
79745	CLIP4	mRNA	-1.74561	1.68E-05
9122	SLC16A4	mRNA	-1.74407	3.59E-25
3552	IL1A	mRNA	-1.74295	0.019324
83667	SESN2	mRNA	-1.74285	9.34E-56
54532	USP53	mRNA	-1.74075	3.35E-19
2887	GRB10	mRNA	-1.73957	6.78E-24
2710	GK	mRNA	-1.73623	1.46E-30
10616	RBCK1	mRNA	-1.735	1.61E-34
9592	IER2	mRNA	-1.73105	8.69E-54
51421	AMOTL2	mRNA	-1.72986	4.71E-28
80176	SPSB1	mRNA	-1.72559	2.84E-22
7262	PHLDA2	mRNA	-1.72533	2.70E-34
25780	RASGRP3	mRNA	-1.72305	8.76E-31
80031	SEMA6D	mRNA	-1.72222	2.88E-04
4084	MXD1	mRNA	-1.71762	4.72E-25
3097	HIVEP2	mRNA	-1.71493	1.58E-06
2012	EMP1	mRNA	-1.70927	6.62E-29
1009	CDH11	mRNA	-1.7061	3.52E-07
92421	CHMP4C	mRNA	-1.70026	1.46E-38
9586	CREB5	mRNA	-1.69713	1.07E-04
6472	SHMT2	mRNA	-1.69282	7.26E-38
3673	ITGA2	mRNA	-1.6911	2.65E-46
1054	CEBPG	mRNA	-1.68875	1.63E-64
133746	JMY	mRNA	-1.68748	4.83E-30
6578	SLCO2A1	mRNA	-1.66998	6.63E-18
2152	F3	mRNA	-1.66926	2.08E-34
2113	ETS1	mRNA	-1.66793	5.11E-20
5630	PRPH	mRNA	-1.66346	2.96E-04
9052	GPRC5A	mRNA	-1.6522	1.69E-27
6917	TCEA1	mRNA	-1.64539	3.17E-34
283991	UBALD2	mRNA	-1.64377	2.10E-24
10019	SH2B3	mRNA	-1.63869	1.33E-31
4897	NRCAM	mRNA	-1.63408	0.00230329
3219	HOXB9	mRNA	-1.63381	1.71E-29
768239	PSAPL1	mRNA	-1.62921	8.38E-06
122953	JDP2	mRNA	-1.6279	4.94E-21
84951	TNS4	mRNA	-1.62381	2.15E-57
100532726	NDUFC2-KCTD14	mRNA	-1.62087	0.00235834
9076	CLDN1	mRNA	-1.60096	6.72E-37
11153	FICD	mRNA	-1.594	2.67E-12
6461	SHB	mRNA	-1.59295	1.38E-26
91663	MYADM	mRNA	-1.59182	2.89E-39
3725	JUN	mRNA	-1.58747	5.41E-27
9245	GCNT3	mRNA	-1.58697	2.16E-41
2617	GARS1	mRNA	-1.58502	6.89E-42
4170	MCL1	mRNA	-1.58298	1.08E-60
4783	NFIL3	mRNA	-1.58224	1.37E-18
5366	PMAIP1	mRNA	-1.58203	2.30E-34
1969	EPHA2	mRNA	-1.57175	1.93E-28
7791	ZYX	mRNA	-1.56566	3.54E-41
6997	TDGF1	mRNA	-1.56548	5.79E-04
55034	MOCOS	mRNA	-1.56462	8.36E-21
100526694	MSANTD3-TMEFF1	mRNA	-1.56377	8.03E-13
23086	EXPH5	mRNA	-1.56043	8.21E-15
83648	FAM167A	mRNA	-1.55847	1.38E-07
9645	MICAL2	mRNA	-1.5568	4.03E-57
9411	ARHGAP29	mRNA	-1.55513	2.32E-24
10150	MBNL2	mRNA	-1.55457	4.44E-27
29948	OSGIN1	mRNA	-1.53567	5.84E-23
5834	PYGB	mRNA	-1.53198	5.07E-44
4929	NR4A2	mRNA	-1.52967	5.13E-06
1647	GADD45A	mRNA	-1.5291	1.63E-25
5055	SERPINB2	mRNA	-1.52115	4.09E-08
8971	H1-10	mRNA	-1.51911	2.70E-41
6004	RGS16	mRNA	-1.51323	8.64E-32
56262	LRRC8A	mRNA	-1.5131	1.19E-30
2707	GJB3	mRNA	-1.5108	2.36E-25
6510	SLC1A5	mRNA	-1.51032	1.06E-33
7071	KLF10	mRNA	-1.50971	1.36E-28
58492	ZNF77	mRNA	-1.5085	5.65E-14
84962	AJUBA	mRNA	-1.50609	5.85E-43
9572	NR1D1	mRNA	-1.48869	3.95E-16
8915	BCL10	mRNA	-1.48748	5.97E-36
4665	NAB2	mRNA	-1.48343	6.16E-28
25984	KRT23	mRNA	-1.47922	8.22E-05
5554	PRH1	mRNA	-1.47349	0.0150866
5723	PSPH	mRNA	-1.47247	1.61E-34
285489	DOK7	mRNA	-1.47182	2.71E-08
10456	HAX1	mRNA	-1.46881	1.92E-33
10090	UST	mRNA	-1.46531	4.33E-17
6364	CCL20	mRNA	-1.46218	3.05E-06
51175	TUBE1	mRNA	-1.45919	1.65E-24
22926	ATF6	mRNA	-1.45822	1.07E-34
57211	ADGRG6	mRNA	-1.45669	4.37E-32
2996	GYPE	mRNA	-1.45303	1.77E-16
3628	INPP1	mRNA	-1.44926	1.22E-20
624	BDKRB2	mRNA	-1.44829	7.41E-07
26511	CHIC2	mRNA	-1.44529	9.33E-31
728378	POTEF	mRNA	-1.44396	0.00459128
54676	GTPBP2	mRNA	-1.44238	4.53E-20
10040	TOM1L1	mRNA	-1.4357	1.61E-34
6513	SLC2A1	mRNA	-1.43478	2.39E-21
406	ARNTL	mRNA	-1.43298	3.58E-13
266977	ADGRF1	mRNA	-1.43245	5.85E-07
4233	MET	mRNA	-1.43164	1.55E-34
8553	BHLHE40	mRNA	-1.42644	0.0017222
90874	ZNF697	mRNA	-1.4205	2.14E-23
51187	RSL24D1	mRNA	-1.41933	8.48E-22
8428	STK24	mRNA	-1.41182	3.61E-36
57636	ARHGAP23	mRNA	-1.41177	8.30E-24
57559	STAMBPL1	mRNA	-1.4101	2.79E-20
16	AARS1	mRNA	-1.40864	2.69E-23
7465	WEE1	mRNA	-1.4061	1.90E-18
5343	PLGLB1	mRNA	-1.4046	0.00752624
22885	ABLIM3	mRNA	-1.40162	4.94E-11
9120	SLC16A6	mRNA	-1.39478	7.28E-06
84612	PARD6B	mRNA	-1.39234	1.15E-28
145741	C2CD4A	mRNA	-1.3882	5.33E-15
83641	FAM107B	mRNA	-1.38735	2.51E-31
833	CARS1	mRNA	-1.38649	3.81E-36
5097	PCDH1	mRNA	-1.3841	6.01E-23
9314	KLF4	mRNA	-1.36888	1.89E-20
23143	LRCH1	mRNA	-1.36568	1.90E-21
25932	CLIC4	mRNA	-1.36515	4.58E-27
55808	ST6GALNAC1	mRNA	-1.36483	1.04E-11
10538	BATF	mRNA	-1.36077	3.83E-17
687	KLF9	mRNA	-1.35935	1.59E-08
11135	CDC42EP1	mRNA	-1.35317	2.04E-34
81539	SLC38A1	mRNA	-1.35149	1.20E-34
144501	KRT80	mRNA	-1.3496	2.15E-19
8565	YARS1	mRNA	-1.34846	1.42E-35
138429	PIP5KL1	mRNA	-1.34842	8.36E-04
1808	DPYSL2	mRNA	-1.34483	2.08E-23
11260	XPOT	mRNA	-1.34391	4.88E-33
153	ADRB1	mRNA	-1.3353	0.0107824
4795	NFKBIL1	mRNA	-1.33388	9.20E-17
3914	LAMB3	mRNA	-1.33374	1.02E-28
885	CCK	mRNA	-1.33215	0.0018099
9846	GAB2	mRNA	-1.32837	3.63E-20
57568	SIPA1L2	mRNA	-1.32768	7.91E-15
3706	ITPKA	mRNA	-1.32683	7.03E-12
64699	TMPRSS3	mRNA	-1.32653	0.0455261
11142	PKIG	mRNA	-1.32407	5.75E-19
7316	UBC	mRNA	-1.32355	9.91E-37
6938	TCF12	mRNA	-1.32142	4.51E-24
3376	IARS1	mRNA	-1.32136	1.36E-40
92675	DTD1	mRNA	-1.32102	3.80E-17
571	BACH1	mRNA	-1.31997	2.98E-20
79752	ZFAND1	mRNA	-1.3193	4.15E-32
4734	NEDD4	mRNA	-1.31822	1.67E-17
6590	SLPI	mRNA	-1.3169	3.32E-17
5817	PVR	mRNA	-1.31629	4.92E-42
116461	TSEN15	mRNA	-1.31387	2.31E-27
63827	BCAN	mRNA	-1.31258	0.00438519
114789	SLC25A25	mRNA	-1.31176	2.92E-24
11152	WDR45	mRNA	-1.31137	1.14E-19
51703	ACSL5	mRNA	-1.30961	6.02E-16
23135	KDM6B	mRNA	-1.30941	1.24E-14
134266	GRPEL2	mRNA	-1.30642	9.48E-31
57820	CCNB1IP1	mRNA	-1.30628	2.59E-31
84959	UBASH3B	mRNA	-1.30618	3.39E-14
3218	HOXB8	mRNA	-1.30575	3.91E-05
9271	PIWIL1	mRNA	-1.30518	1.73E-04
6575	SLC20A2	mRNA	-1.30054	1.22E-30
9531	BAG3	mRNA	-1.30019	1.64E-25
25976	TIPARP	mRNA	-1.29867	9.56E-29
93953	GCNA	mRNA	-1.2962	3.53E-05
256435	ST6GALNAC3	mRNA	-1.28933	1.24E-12
59285	CACNG6	mRNA	-1.28711	2.46E-06
2115	ETV1	mRNA	-1.28639	4.70E-05
145483	FAM161B	mRNA	-1.28386	0.0153554
10045	SH2D3A	mRNA	-1.27964	1.80E-19
84433	CARD11	mRNA	-1.2779	3.70E-04
285141	ERICH2	mRNA	-1.27652	4.72E-11
2495	FTH1	mRNA	-1.27645	1.74E-36
3099	HK2	mRNA	-1.27607	8.91E-27
22822	PHLDA1	mRNA	-1.27566	4.49E-24
3110	MNX1	mRNA	-1.27513	6.05E-13
203197	TMEM268	mRNA	-1.27437	2.73E-14
7030	TFE3	mRNA	-1.27265	2.93E-21
80117	ARL14	mRNA	-1.26994	0.0020119
100288332	NPIPA5	mRNA	-1.26533	8.86E-24
10955	SERINC3	mRNA	-1.26365	1.38E-22
7975	MAFK	mRNA	-1.26163	2.27E-19
10365	KLF2	mRNA	-1.25951	5.11E-21
4739	NEDD9	mRNA	-1.25824	1.54E-12
7039	TGFA	mRNA	-1.25729	1.15E-15
25902	MTHFD1L	mRNA	-1.2556	3.77E-32
87769	GGACT	mRNA	-1.25321	0.00115895
152503	SH3D19	mRNA	-1.25293	2.06E-21
55062	WIPI1	mRNA	-1.2516	2.06E-11
5621	PRNP	mRNA	-1.24739	1.10E-17
29950	SERTAD1	mRNA	-1.24732	9.26E-28
60485	SAV1	mRNA	-1.2471	4.06E-25
23327	NEDD4L	mRNA	-1.24672	2.38E-21
57561	ARRDC3	mRNA	-1.2433	2.37E-11
2119	ETV5	mRNA	-1.24207	2.29E-19
200734	SPRED2	mRNA	-1.23873	1.05E-32
54863	TOR4A	mRNA	-1.23776	1.33E-27
80352	RNF39	mRNA	-1.23253	1.26E-11
55454	CSGALNACT2	mRNA	-1.23085	6.00E-13
54751	FBLIM1	mRNA	-1.23028	3.47E-31
54845	ESRP1	mRNA	-1.23023	3.44E-27
10209	EIF1	mRNA	-1.22849	2.51E-33
[truncated: 1,329 more rows]

## Sheet: si-ATF6
Gene ID	Gene Symbol	Type	log2 (si / NC)	Qvalue (si / NC)
[truncated: 3,143 more rows]

[truncated: 1 more sheets: ATF6 ChIP seq]
