# Supplementary material for: CircRAD23B-208aa Promotes Gastric Cancer Progression by Activating the Unfolded Protein Response through PDIA5 SUMOylation
Source: Research (Wash D C). 2026 Jul 17;9:1357. doi: 10.34133/research.1357 (PMC13376384; doi:10.34133/research.1357)
Supplement: Supplementary 1 — Supplementary Methods Figs. S1 to S8 Tables S1 to S3 [file research.1357.f1.zip › Supplementary Data 2 mass spectrometry data.xlsx]

## Sheet: EGFP-Flag-IP-MS
Group_ID	Protein_ID	Protein_Qscore	Protein_FDR	Protein_Mass	PeptideSeqs	PepIsUnique	Unique_Peptide_Num	Unique_Spectra_Num	Coverage	Peptide_Query	Sameset	Description	Abundance	iBAQ	GeneName
327_1	sp|O14735|CDIPT_HUMAN	3.82577	NA	23523.1	SLISVIHLITAAR	1	1	1	0.061	30682	-	CDP-diacylglycerol--inositol 3-phosphatidyltransferase OS=Homo sapiens OX=9606 GN=CDIPT PE=1 SV=1	0	0	CDIPT
819_1	sp|Q15102|PA1B3_HUMAN	3.43912	NA	25718.2	VVVLGLLPR	1	1	1	0.039	14062	-	Platelet-activating factor acetylhydrolase IB subunit alpha1 OS=Homo sapiens OX=9606 GN=PAFAH1B3 PE=1 SV=1	0	0	PAFAH1B3
138_1	sp|P13861|KAP2_HUMAN	2.56224	NA	45490	DGGNQEVEIAR	1	1	1	0.0272	22863	-	cAMP-dependent protein kinase type II-alpha regulatory subunit OS=Homo sapiens OX=9606 GN=PRKAR2A PE=1 SV=2	709584	27291.7	PRKAR2A
59_1	sp|O75131|CPNE3_HUMAN	2.06611	NA	60092.1262247001	DIVQFVPFR	1	1	1	0.0168	20086	sp|Q86YQ8|CPNE8_HUMAN;sp|Q8IYJ1|CPNE9_HUMAN;sp|Q9UBL6|CPNE7_HUMAN;sp|Q9HCH3|CPNE5_HUMAN;sp|Q96FN4|CPNE2_HUMAN;sp|O95741|CPNE6_HUMAN;sp|Q96A23|CPNE4_HUMAN	Copine-3 OS=Homo sapiens OX=9606 GN=CPNE3 PE=1 SV=1	185601	7138.51	CPNE3
50_1	sp|Q15750|TAB1_HUMAN	7.65153	NA	54610.3769247001	IHSDTFASGGER;SFLESIDDALAEK	1;1	2	2	0.0496	26583;31976	-	TGF-beta-activated kinase 1 and MAP3K7-binding protein 1 OS=Homo sapiens OX=9606 GN=TAB1 PE=1 SV=1	196241	8176.7	TAB1
535_1	sp|Q9H4M9|EHD1_HUMAN	6.30182	NA	60588.6643447002	VYGALMWSLGK;VYIGSFWSHPLLIPDNR	1;1	2	2	0.0524	24431;41134	sp|Q9NZN3|EHD3_HUMAN	EH domain-containing protein 1 OS=Homo sapiens OX=9606 GN=EHD1 PE=1 SV=2	188969	5726.33	EHD1
537_1	sp|Q00587|BORG5_HUMAN	2.8325	NA	40270	LSPVGWVSSSQGK	1	1	1	0.0332	28590	-	Cdc42 effector protein 1 OS=Homo sapiens OX=9606 GN=CDC42EP1 PE=1 SV=1	946245	47312.2	CDC42EP1
729_1	sp|O60763|USO1_HUMAN	2.8325	NA	107828	NDGVLLLQALTR	1	1	1	0.0125	27950	-	General vesicular transport factor p115 OS=Homo sapiens OX=9606 GN=USO1 PE=1 SV=2	0	0	USO1
1165_1	sp|Q99615|DNJC7_HUMAN	3.43912	NA	56404.6714847001	LAYELYTEALGIDPNNIK	1	1	1	0.0364	41375	-	DnaJ homolog subfamily C member 7 OS=Homo sapiens OX=9606 GN=DNAJC7 PE=1 SV=2	222282	6007.61	DNAJC7
54_1	sp|Q7Z6Z7|HUWE1_HUMAN	7.65153	NA	481588.647874714	ALAELFGLLVK;TLTSIVHLER	1;1	2	2	0.0048	22349;22127	-	E3 ubiquitin-protein ligase HUWE1 OS=Homo sapiens OX=9606 GN=HUWE1 PE=1 SV=3	53397.5	260.475	HUWE1
52_1	sp|O76031|CLPX_HUMAN	5.50921	NA	69180.7284447002	SNILLLGPTGSGK;TLVQILTEPR	1;1	2	2	0.0363	25827;22168	-	ATP-dependent Clp protease ATP-binding subunit clpX-like, mitochondrial OS=Homo sapiens OX=9606 GN=CLPX PE=1 SV=2	651937	14816.8	CLPX
209_1	sp|Q5JU85|IQEC2_HUMAN	2.63649	NA	162683	TIQTAFR	1	1	1	0.0047	9363	sp|Q6DN90|IQEC1_HUMAN	IQ motif and SEC7 domain-containing protein 2 OS=Homo sapiens OX=9606 GN=IQSEC2 PE=1 SV=2	1.74361e+06	24216.8	IQSEC2
1161_1	sp|O43776|SYNC_HUMAN	6.16456	NA	62902.5158847001	EPFPTIYVDSQK;FLTWILNR	1;1	2	2	0.0365	31561;17601	-	Asparagine--tRNA ligase, cytoplasmic OS=Homo sapiens OX=9606 GN=NARS1 PE=1 SV=1	2.1517e+06	74196.5	NARS1
1163_1	sp|Q8NFH3|NUP43_HUMAN	4.70816	NA	42124.4530047001	IEITSLLPSR;TPEILTVNSIGQLK	1;1	2	2	0.0632	20447;34046	-	Nucleoporin Nup43 OS=Homo sapiens OX=9606 GN=NUP43 PE=1 SV=1	2.52051e+06	210042	NUP43
1320_1	sp|Q969N2|PIGT_HUMAN	4.86716	NA	65657.9396247001	AFPVLLLDTVPWYLR	1	1	1	0.026	38797	-	GPI transamidase component PIG-T OS=Homo sapiens OX=9606 GN=PIGT PE=1 SV=1	0	0	PIGT
609_1	sp|Q7Z7H8|RM10_HUMAN	3.82577	NA	29263.7	TVPFLPLLGGCIDDTILSR	1	1	1	0.0728	41792	-	39S ribosomal protein L10, mitochondrial OS=Homo sapiens OX=9606 GN=MRPL10 PE=1 SV=3	72749.4	6613.58	MRPL10
6_1	sp|Q5M775|CYTSB_HUMAN	3.82577	NA	118512	TILETSFHQHR	1	1	2	0.0103	29872;29871	-	Cytospin-B OS=Homo sapiens OX=9606 GN=SPECC1 PE=1 SV=1	615074	9610.54	SPECC1
723_1	sp|Q99959|PKP2_HUMAN	7.65153	NA	97354.8081047004	SSWHQSSFHSTR;YSQNIYIQNR	1;1	2	2	0.025	32226;27405	-	Plakophilin-2 OS=Homo sapiens OX=9606 GN=PKP2 PE=1 SV=2	640023	11636.8	PKP2
46_1	sp|Q1KMD3|HNRL2_HUMAN	14.9472	NA	85052.1671947003	ANFSLPEK;AYYEFR;DLLVQQASQCLSK;DWQSYYYHHPQDR;SGDETPGSEVPGDK	1;1;1;1;1	5	5	0.0723	11848;9796;33351;38697;30055	-	Heterogeneous nuclear ribonucleoprotein U-like protein 2 OS=Homo sapiens OX=9606 GN=HNRNPUL2 PE=1 SV=1	3.9934e+06	97400.1	HNRNPUL2
1181_1	sp|Q9BV20|MTNA_HUMAN	2.35378	NA	39125.3500847001	GVSAVVVGADR	1	1	1	0.0298	16373	-	Methylthioribose-1-phosphate isomerase OS=Homo sapiens OX=9606 GN=MRI1 PE=1 SV=1	1.19151e+06	59575.4	MRI1
264_1	sp|Q96I99|SUCB2_HUMAN	3.43912	NA	46481.4347747001	SENEPIENEAAK	1	1	1	0.0278	28548	-	Succinate--CoA ligase [GDP-forming] subunit beta, mitochondrial OS=Homo sapiens OX=9606 GN=SUCLG2 PE=1 SV=2	352562	11752.1	SUCLG2
1259_1	sp|Q9Y6J9|TAF6L_HUMAN	3.82577	NA	67771.9804947002	IGALLPYFVYVVSGVK	1	1	1	0.0257	37778	-	TAF6-like RNA polymerase II p300/CBP-associated factor-associated factor 65 kDa subunit 6L OS=Homo sapiens OX=9606 GN=TAF6L PE=1 SV=1	0	0	TAF6L
382_1	sp|P63000|RAC1_HUMAN	3.0153	NA	21436.2	TVFDEAIR	1	1	1	0.0417	13517	sp|P15153|RAC2_HUMAN;sp|P60763|RAC3_HUMAN	Ras-related C3 botulinum toxin substrate 1 OS=Homo sapiens OX=9606 GN=RAC1 PE=1 SV=1	761023	84558.1	RAC1
602_1	sp|Q00341|VIGLN_HUMAN	21.1725	NA	141368	ANSFTVSSVAAPSWLHR;ASVITQVFHVPLEER;ELQAEQEDR;GNSLQEILER;IEGDPQGVQQAK;MDYVEINIDHK;VHIEFTEGEDK	1;1;1;1;1;1;1	7	8	0.067	39117;39116;37777;19950;21720;26319;30121;27598	-	Vigilin OS=Homo sapiens OX=9606 GN=HDLBP PE=1 SV=2	3.38238e+06	42279.8	HDLBP
186_1	sp|O75190|DNJB6_HUMAN	2.30158	NA	36064.9	NPDDVFR	1	1	1	0.0215	10338	-	DnaJ homolog subfamily B member 6 OS=Homo sapiens OX=9606 GN=DNAJB6 PE=1 SV=2	868154	62011	DNAJB6
1203_1	sp|Q9UNZ2|NSF1C_HUMAN	3.82577	NA	40548.3	EANLLNAVIVQR	1	1	1	0.0324	28912	-	NSFL1 cofactor p47 OS=Homo sapiens OX=9606 GN=NSFL1C PE=1 SV=2	41225.9	1792.43	NSFL1C
309_2	sp|Q9Y678|COPG1_HUMAN	2.2263	NA	97655.4649747004	GLGPLFK;SIATLAITTLLK;VVVVQAISALCQK	1;0;0	1	1	0.0366	6239;25321;31323	-	Coatomer subunit gamma-1 OS=Homo sapiens OX=9606 GN=COPG1 PE=1 SV=1	76847	1506.8	COPG1
309_1	sp|Q9UBF2|COPG2_HUMAN	2.84837	NA	97559.5814947004	AEITLVATKPEK;SIATLAITTLLK;VVVVQAISALCQK	1;0;0	1	1	0.0425	27475;25321;31323	-	Coatomer subunit gamma-2 OS=Homo sapiens OX=9606 GN=COPG2 PE=1 SV=1	1.2578e+06	26204.2	COPG2
1118_1	sp|P46199|IF2M_HUMAN	3.34176	NA	81266.4806647002	GLVTTAIIQR	1	1	1	0.0138	17969	-	Translation initiation factor IF-2, mitochondrial OS=Homo sapiens OX=9606 GN=MTIF2 PE=1 SV=2	280415	7789.3	MTIF2
354_1	sp|O15234|CASC3_HUMAN	7.65153	NA	76231.5449847004	AGFRPVEAGGQHGGR;QELIALYGYDIR	1;1	2	2	0.0384	33506;32439	-	Protein CASC3 OS=Homo sapiens OX=9606 GN=CASC3 PE=1 SV=2	638292	21276.4	CASC3
385_1	sp|O60749|SNX2_HUMAN	3.82577	NA	58434.7	EDSSSTEFVEK	1	1	1	0.0212	25837	-	Sorting nexin-2 OS=Homo sapiens OX=9606 GN=SNX2 PE=1 SV=2	1.03966e+06	34655.4	SNX2
1209_1	sp|P16870|CBPE_HUMAN	3.82577	NA	53117.1256347001	NSLISYLEQIHR	1	1	1	0.0252	32901	-	Carboxypeptidase E OS=Homo sapiens OX=9606 GN=CPE PE=1 SV=1	108828	3886.7	CPE
47_1	sp|Q10567|AP1B1_HUMAN	6.10447	NA	104540	AAMIWIVGEYAER;DLDYYGTLLK;LAPPLVTLLSAEPELQYVALR;LASQANIAQVLAELK;LSHANSAVVLSAVK;NINLIVQK	0;1;1;0;0;0	2	2	0.0854	33902;23432;43360;35548;30729;30726;13177	-	AP-1 complex subunit beta-1 OS=Homo sapiens OX=9606 GN=AP1B1 PE=1 SV=3	345895	7359.46	AP1B1
604_1	sp|P42356|PI4KA_HUMAN	9.72583	NA	236678	FGLFSAEIK;ISWQAAIFK;TLLLSLLATEIER	1;1;1	3	3	0.0147	15736;17631;32888	-	Phosphatidylinositol 4-kinase alpha OS=Homo sapiens OX=9606 GN=PI4KA PE=1 SV=4	259256	2125.05	PI4KA
1403_1	sp|Q15269|PWP2_HUMAN	5.69674	NA	102387	VTVFDLK;WDNLIYYALGGHK	1;1	2	2	0.0218	8863;35149	-	Periodic tryptophan protein 2 homolog OS=Homo sapiens OX=9606 GN=PWP2 PE=1 SV=2	334052	7261.99	PWP2
91_1	sp|Q14258|TRI25_HUMAN	4.20048	NA	70927.7251947003	RDEFEFLEK;SRPELLEYYIK	1;1	2	2	0.0317	23923;31174	-	E3 ubiquitin/ISG15 ligase TRIM25 OS=Homo sapiens OX=9606 GN=TRIM25 PE=1 SV=2	5.65811e+06	148898	TRIM25
744_1	sp|Q15629|TRAM1_HUMAN	6.52787	NA	43043.7667247001	FINFQLR;LDFSTGNFNVLAVR	1;1	2	2	0.0561	13025;35222	-	Translocating chain-associated membrane protein 1 OS=Homo sapiens OX=9606 GN=TRAM1 PE=1 SV=3	162107	13508.9	TRAM1
258_1	sp|P59044|NLRP6_HUMAN	2.16873	NA	98705.4863847003	LSEAGLR	1	1	1	0.0078	6581	-	NACHT, LRR and PYD domains-containing protein 6 OS=Homo sapiens OX=9606 GN=NLRP6 PE=1 SV=2	847434	18030.5	NLRP6
934_1	sp|P05091|ALDH2_HUMAN	8.01641	NA	56345.6245547001	TEQGPQVDETQFK;VAEQTPLTALYVANLIK	1;1	2	2	0.058	33856;39293	-	Aldehyde dehydrogenase, mitochondrial OS=Homo sapiens OX=9606 GN=ALDH2 PE=1 SV=2	230603	9608.47	ALDH2
977_1	sp|Q9NR56|MBNL1_HUMAN	2.11564	NA	41790	MAVSVTPIR	1	1	1	0.0232	14351	-	Muscleblind-like protein 1 OS=Homo sapiens OX=9606 GN=MBNL1 PE=1 SV=2	1.73345e+06	115563	MBNL1
1395_1	sp|P15559|NQO1_HUMAN	5.06617	NA	30848	ALIVLAHSER;IQILEGWK	1;1	2	2	0.0657	19582;14837	-	NAD(P)H dehydrogenase [quinone] 1 OS=Homo sapiens OX=9606 GN=NQO1 PE=1 SV=1	331996	25538.2	NQO1
424_1	sp|P61019|RAB2A_HUMAN	2.42661	NA	23530.8	GAAGALLVYDITR	1	1	1	0.0613	28194	sp|Q8WUD1|RAB2B_HUMAN	Ras-related protein Rab-2A OS=Homo sapiens OX=9606 GN=RAB2A PE=1 SV=1	354511	23634	RAB2A
742_1	sp|O95613|PCNT_HUMAN	5.33824	NA	377805.500214707	ELQLLQER;LTLMLLELR	1;1	2	2	0.0051	16329;19304	-	Pericentrin OS=Homo sapiens OX=9606 GN=PCNT PE=1 SV=4	678489	3002.16	PCNT
971_1	sp|Q14966|ZN638_HUMAN	7.55726	NA	220488.049184699	AVEIVTSTSAAK;QSSVTQVTEQSPK	1;1	2	2	0.0126	22452;31415	-	Zinc finger protein 638 OS=Homo sapiens OX=9606 GN=ZNF638 PE=1 SV=2	1.48319e+06	13861.6	ZNF638
93_1	sp|Q9HCD5|NCOA5_HUMAN	20.5354	NA	65496.4744647001	DDSYFDR;DYAESVGR;GGHPPAIQSLINLLADNR;GGSPFAIVITQQHQIHR;NMPQADAMVLVAR;QYFEEIQR	1;1;1;1;1;1	6	7	0.1226	12325;11516;39766;39814;39813;31337;19732	-	Nuclear receptor coactivator 5 OS=Homo sapiens OX=9606 GN=NCOA5 PE=1 SV=2	1.76624e+07	767930	NCOA5
1363_1	sp|Q9BUN8|DERL1_HUMAN	2.25043	NA	28781.8	NFLSTPQFLYR	1	1	1	0.0438	30432	-	Derlin-1 OS=Homo sapiens OX=9606 GN=DERL1 PE=1 SV=1	368139	36813.9	DERL1
740_1	sp|Q96P63|SPB12_HUMAN	2.9889	NA	46247.0862147001	TQTILFYGR	1	1	1	0.0222	19119	-	Serpin B12 OS=Homo sapiens OX=9606 GN=SERPINB12 PE=1 SV=1	1.57516e+06	78758.1	SERPINB12
422_1	sp|Q9Y4L1|HYOU1_HUMAN	14.6652	NA	111266	AEAGPEGVAPAPEGEK;DAVITVPVFFNQAER;LAGLFNEQR;QADNPHVALYQAR	1;1;1;1	4	4	0.0531	33900;37485;16984;33159	-	Hypoxia up-regulated protein 1 OS=Homo sapiens OX=9606 GN=HYOU1 PE=1 SV=1	2.81458e+06	47704.7	HYOU1
1393_1	sp|Q96QD9|UIF_HUMAN	3.18786	NA	35796.4	QATFLFR	1	1	1	0.022	11001	-	UAP56-interacting factor OS=Homo sapiens OX=9606 GN=FYTTD1 PE=1 SV=3	0	0	FYTTD1
1391_1	sp|Q9ULT8|HECD1_HUMAN	2.0743	NA	289187	LIAVLESIER	1	1	1	0.0038	21047	-	E3 ubiquitin-protein ligase HECTD1 OS=Homo sapiens OX=9606 GN=HECTD1 PE=1 SV=4	397524	2880.61	HECTD1
183_1	sp|O95714|HERC2_HUMAN	8.17135	NA	526895.188724716	GILISQGK;GQLGGIEGAK;SLNVSSSVNQASR	1;1;1	3	3	0.0064	8659;12728;29216	-	E3 ubiquitin-protein ligase HERC2 OS=Homo sapiens OX=9606 GN=HERC2 PE=1 SV=2	3.41207e+06	14099.4	HERC2
426_1	sp|P51649|SSDH_HUMAN	2.9889	NA	57178.3098047001	YGIDEYLELK	1	1	1	0.0187	25189	-	Succinate-semialdehyde dehydrogenase, mitochondrial OS=Homo sapiens OX=9606 GN=ALDH5A1 PE=1 SV=2	239079	9195.33	ALDH5A1
1334_1	sp|Q7Z7G8|VP13B_HUMAN	2.25891	NA	448378.452744712	ISIDLR	1	1	1	0.0015	5839	-	Vacuolar protein sorting-associated protein 13B OS=Homo sapiens OX=9606 GN=VPS13B PE=1 SV=2	640884	3111.09	VPS13B
828_1	sp|Q14203|DCTN1_HUMAN	3.82577	NA	141607	DSPLLLQQISAMR	1	1	1	0.0102	32886	-	Dynactin subunit 1 OS=Homo sapiens OX=9606 GN=DCTN1 PE=1 SV=3	248281	3546.87	DCTN1
447_1	sp|O75691|UTP20_HUMAN	2.89488	NA	318182.112774703	ELSPLFLR	1	1	1	0.0029	14397	-	Small subunit processome component 20 homolog OS=Homo sapiens OX=9606 GN=UTP20 PE=1 SV=3	1.33114e+06	8532.93	UTP20
1015_1	sp|Q9H000|MKRN2_HUMAN	3.34176	NA	46909.4117647001	LWDFIENR	1	1	1	0.0192	18855	-	E3 ubiquitin-protein ligase makorin-2 OS=Homo sapiens OX=9606 GN=MKRN2 PE=1 SV=2	98366.4	3934.66	MKRN2
1017_1	sp|Q9UIQ6|LCAP_HUMAN	2.39068	NA	117274	LFDDWMASNGTQSLPTDVMTTVFK	1	1	1	0.0234	45276	-	Leucyl-cystinyl aminopeptidase OS=Homo sapiens OX=9606 GN=LNPEP PE=1 SV=3	1.47664e+06	26368.6	LNPEP
824_1	sp|P25789|PSA4_HUMAN	5.2729	NA	29465.2	TTIFSPEGR;VEIATLTR	1;1	2	2	0.0651	15611;11750	-	Proteasome subunit alpha type-4 OS=Homo sapiens OX=9606 GN=PSMA4 PE=1 SV=1	3.22494e+06	230353	PSMA4
1111_1	sp|P21912|SDHB_HUMAN	2.10476	NA	31608.8	DDFTEER	1	1	1	0.025	12090	-	Succinate dehydrogenase [ubiquinone] iron-sulfur subunit, mitochondrial OS=Homo sapiens OX=9606 GN=SDHB PE=1 SV=3	0	0	SDHB
1054_1	sp|Q9UPN9|TRI33_HUMAN	3.0153	NA	122455.712724701	VAIFTLINEINKK	1	1	1	0.0115	33711	-	E3 ubiquitin-protein ligase TRIM33 OS=Homo sapiens OX=9606 GN=TRIM33 PE=1 SV=3	14957.5	287.644	TRIM33
1236_1	sp|Q8NBS9|TXND5_HUMAN	6.43736	NA	47598.6600947001	GYPTLLLFR;GYPTLLWFR	1;1	2	2	0.0417	18274;21473	-	Thioredoxin domain-containing protein 5 OS=Homo sapiens OX=9606 GN=TXNDC5 PE=1 SV=2	9628.66	385.146	TXNDC5
1050_1	sp|Q5U651|RAIN_HUMAN	3.43912	NA	103393	AEHLRVLGDSERPLLVQELWR	1	1	1	0.0218	44562	-	Ras-interacting protein 1 OS=Homo sapiens OX=9606 GN=RASIP1 PE=1 SV=1	0	0	RASIP1
359_1	sp|Q9Y399|RT02_HUMAN	2.55318	NA	33228.1	ESEDSTDFNDK	1	1	1	0.0372	26933	-	28S ribosomal protein S2, mitochondrial OS=Homo sapiens OX=9606 GN=MRPS2 PE=1 SV=1	134158	6098.1	MRPS2
702_1	sp|P52434|RPAB3_HUMAN	2.14338	NA	17132.4	VYLLMK	1	1	1	0.04	7147	-	DNA-directed RNA polymerases I, II, and III subunit RPABC3 OS=Homo sapiens OX=9606 GN=POLR2H PE=1 SV=4	225877	22587.7	POLR2H
1230_1	sp|O00264|PGRC1_HUMAN	9.81103	NA	21657.8	DFTPAELR;FDGVQDPR;FYGPEGPYGVFAGR	1;1;1	3	3	0.1538	13447;12873;34158	-	Membrane-associated progesterone receptor component 1 OS=Homo sapiens OX=9606 GN=PGRMC1 PE=1 SV=3	1.22503e+07	1.22503e+06	PGRMC1
1292_1	sp|Q96SK2|TM209_HUMAN	3.34176	NA	62881.4705647001	SSPTVYNSPTDK	1	1	1	0.0214	27282	-	Transmembrane protein 209 OS=Homo sapiens OX=9606 GN=TMEM209 PE=1 SV=2	158227	6085.64	TMEM209
554_1	sp|P28370|SMCA1_HUMAN	2.25447	NA	122527	FLEVEFLGQR;KANYAVDAYFR;LFELLEK;LLNILMQLR	1;0;0;0	1	1	0.0351	24979;28106;11372;19811	-	Probable global transcription activator SNF2L1 OS=Homo sapiens OX=9606 GN=SMARCA1 PE=1 SV=2	1.72496e+06	26135.8	SMARCA1
1232_1	sp|Q8IYE1|CCD13_HUMAN	3.14926	NA	80834.3569447003	DPSFAQLSDVPVESQMEELTTRLAIQVEENEMLK	1	1	1	0.0476	47487	-	Coiled-coil domain-containing protein 13 OS=Homo sapiens OX=9606 GN=CCDC13 PE=1 SV=2	0	0	CCDC13
444_1	sp|P53992|SC24C_HUMAN	2.47606	NA	118249	SPVESTTEPPAVR	1	1	1	0.0119	29896	-	Protein transport protein Sec24C OS=Homo sapiens OX=9606 GN=SEC24C PE=1 SV=3	928563	20634.7	SEC24C
84_1	sp|Q9BYX7|ACTBM_HUMAN	2.284	NA	41988.8	CPEALFQPCFLGMESCGIHKTTFNSIVK;IWHHTFYNELR;QEYDESGPSIVHR;SYELPDGQVITIGNER	1;0;0;0	1	1	0.1813	47029;34126;34122;34159;34127;34124;34125;34163;34123;34128;34153;34154;34152;38669;38650;38651;38653;38656;38655;38652;38654;38670;38668	-	Putative beta-actin-like protein 3 OS=Homo sapiens OX=9606 GN=POTEKP PE=5 SV=1	0	0	POTEKP
84_2	sp|Q562R1|ACTBL_HUMAN	2.16873	NA	41976	DLTDYLMK;DLTDYLMKILTER;GYNFTTTAER;HQGVMVGMGQK;IIAPPER;IIAPPERK;IKIIAPPER;SYELPDGQVITIGNER	0;0;1;0;0;0;0;0	1	1	0.1596	15282;15283;15284;15827;15829;36192;21781;22242;22865;22866;22243;22245;22861;22864;22241;22867;22247;7995;7994;12534;16624;38669;38650;38651;38653;38656;38655;38652;38654;38670;38668	-	Beta-actin-like protein 2 OS=Homo sapiens OX=9606 GN=ACTBL2 PE=1 SV=2	915026	38126.1	ACTBL2
353_1	sp|Q92542|NICA_HUMAN	3.43912	NA	78361.5379747002	LLYGFLIK	1	1	1	0.0113	14097	-	Nicastrin OS=Homo sapiens OX=9606 GN=NCSTN PE=1 SV=2	0	0	NCSTN
1337_1	sp|P22234|PUR6_HUMAN	6.97502	NA	47049.1359747001	ATAEVLNIGK;IATGSFLK	1;1	2	2	0.0424	17394;9367	-	Multifunctional protein ADE2 OS=Homo sapiens OX=9606 GN=PAICS PE=1 SV=3	384589	14791.9	PAICS
369_1	sp|Q9H1K4|GHC2_HUMAN	2.52904	NA	33826.5	GAAVNLTLVTPEK	1	1	1	0.0413	27948	sp|Q9H936|GHC1_HUMAN	Mitochondrial glutamate carrier 2 OS=Homo sapiens OX=9606 GN=SLC25A18 PE=1 SV=1	1.23001e+06	61500.4	SLC25A18
1059_1	sp|P08758|ANXA5_HUMAN	14.755	NA	35914.4	FITIFGTR;GAGTDDHTLIR;GLGTDEESILTLLTSR;SEIDLFNIR	1;1;1;1	4	5	0.1375	13665;21578;21576;37478;19485	-	Annexin A5 OS=Homo sapiens OX=9606 GN=ANXA5 PE=1 SV=2	1.52116e+06	58506	ANXA5
489_1	sp|Q9Y3D9|RT23_HUMAN	3.18786	NA	21757.3	ALLAEGVILR	1	1	1	0.0526	17276	-	28S ribosomal protein S23, mitochondrial OS=Homo sapiens OX=9606 GN=MRPS23 PE=1 SV=2	142106	10931.2	MRPS23
80_1	sp|P62937|PPIA_HUMAN	13.7469	NA	18000.9	EGMNIVEAMER;HTGPGILSMANAGPNTNGSQFFICTAK;TEWLDGK;VSFELFADKVPK	1;1;1;1	4	4	0.3455	26645;45625;9798;30235	-	Peptidyl-prolyl cis-trans isomerase A OS=Homo sapiens OX=9606 GN=PPIA PE=1 SV=2	1.39028e+07	993059	PPIA
794_1	sp|Q9UKM9|RALY_HUMAN	5.86207	NA	32443.6	GYAFVQYSNER;VTVPLVR	1;1	2	2	0.0588	28649;7622	-	RNA-binding protein Raly OS=Homo sapiens OX=9606 GN=RALY PE=1 SV=1	500619	26348.4	RALY
287_1	sp|Q9H9T3|ELP3_HUMAN	2.64925	NA	62219.0543747002	LYPTLVIR	1	1	1	0.0146	14404	-	Elongator complex protein 3 OS=Homo sapiens OX=9606 GN=ELP3 PE=1 SV=2	92814.4	2812.56	ELP3
1175_1	sp|Q9Y3C1|NOP16_HUMAN	2.11564	NA	21175.1	DLIDYVR	1	1	1	0.0393	11436	-	Nucleolar protein 16 OS=Homo sapiens OX=9606 GN=NOP16 PE=1 SV=2	223473	20315.7	NOP16
1401_1	sp|P31153|METK2_HUMAN	3.82577	NA	43633.3337247001	TQVTVQYMQDR	1	1	1	0.0278	29860	-	S-adenosylmethionine synthase isoform type-2 OS=Homo sapiens OX=9606 GN=MAT2A PE=1 SV=1	0	0	MAT2A
796_1	sp|Q16881|TRXR1_HUMAN	3.82577	NA	70862.2155047002	VEQIEAGTPGR	1	1	1	0.0169	21629	-	Thioredoxin reductase 1, cytoplasmic OS=Homo sapiens OX=9606 GN=TXNRD1 PE=1 SV=3	285357	7509.38	TXNRD1
1368_1	sp|O00165|HAX1_HUMAN	14.4335	NA	31601.1	FDDVWPMDPHPR;FHDNFGFDDLVR;FHSPQHPPEEFGFGFSFSPGGGIR;ITKPDGIVEER	1;1;1;1	4	4	0.2115	33994;33129;44945;25815	-	HCLS1-associated protein X-1 OS=Homo sapiens OX=9606 GN=HAX1 PE=1 SV=2	863767	47987.1	HAX1
790_1	sp|Q5JTZ9|SYAM_HUMAN	3.43912	NA	107272.899374701	AGQEDVLFPVAR	1	1	1	0.0122	27538	-	Alanine--tRNA ligase, mitochondrial OS=Homo sapiens OX=9606 GN=AARS2 PE=1 SV=1	1.72102e+06	32472	AARS2
792_1	sp|Q96S55|WRIP1_HUMAN	2.32997	NA	72087.8006747002	VIVLEK	1	1	1	0.009	5418	-	ATPase WRNIP1 OS=Homo sapiens OX=9606 GN=WRNIP1 PE=1 SV=2	653832	21091.3	WRNIP1
1179_1	sp|Q96F86|EDC3_HUMAN	6.61815	NA	56042.3641247001	AAVFEEIDTYER;YRHDENILESEPIVYR	1;1	2	2	0.0551	32114;41329	-	Enhancer of mRNA-decapping protein 3 OS=Homo sapiens OX=9606 GN=EDC3 PE=1 SV=1	270399	9013.29	EDC3
486_1	sp|Q14160|SCRIB_HUMAN	2.58334	NA	174808	AGDAGIFVSR	1	1	1	0.0061	15065	-	Protein scribble homolog OS=Homo sapiens OX=9606 GN=SCRIB PE=1 SV=5	383969	4626.14	SCRIB
1407_1	sp|P13995|MTDC_HUMAN	3.25628	NA	37871.2	QEVEEWVASGNK	1	1	1	0.0343	30084	-	Bifunctional methylenetetrahydrofolate dehydrogenase/cyclohydrolase, mitochondrial OS=Homo sapiens OX=9606 GN=MTHFD2 PE=1 SV=2	334853	15220.6	MTHFD2
997_1	sp|P52594|AGFG1_HUMAN	2.0743	NA	58224.1630547001	GTPSQSPVVGR	1	1	1	0.0196	18498	-	Arf-GAP domain and FG repeat-containing protein 1 OS=Homo sapiens OX=9606 GN=AGFG1 PE=1 SV=2	102143	5375.94	AGFG1
283_1	sp|P35232|PHB1_HUMAN	8.20892	NA	29785.9	DLQNVNITLR;FDAGELITQR	1;1	2	2	0.0735	22802;21347	-	Prohibitin 1 OS=Homo sapiens OX=9606 GN=PHB1 PE=1 SV=1	2.50291e+06	139051	PHB1
1173_1	sp|P42694|HELZ_HUMAN	2.95616	NA	218832.995374699	QVDLESNPQNR	1	1	1	0.0057	27445	-	Probable helicase with zinc finger domain OS=Homo sapiens OX=9606 GN=HELZ PE=1 SV=2	351980	3555.36	HELZ
705_1	sp|O00506|STK25_HUMAN	7.25783	NA	48081.8129747001	ADIWSLGITAIELAK;VLFLIPK	1;1	2	2	0.0516	36041;9143	sp|Q9P289|STK26_HUMAN	Serine/threonine-protein kinase 25 OS=Homo sapiens OX=9606 GN=STK25 PE=1 SV=1	0	0	STK25
281_1	sp|P51648|AL3A2_HUMAN	7.65153	NA	54812.8864547002	HLTPVTLELGGK;NVDEAINFINER	1;1	2	2	0.0495	26145;31875	-	Aldehyde dehydrogenase family 3 member A2 OS=Homo sapiens OX=9606 GN=ALDH3A2 PE=1 SV=1	1.67318e+06	76053.5	ALDH3A2
1272_1	sp|P29401|TKT_HUMAN	11.4853	NA	67834.7234847002	AVELAANTK;LDNLVAILDINR;VLDPFTIKPLDR	1;1;1	3	4	0.053	12301;29879;31287;31285	-	Transketolase OS=Homo sapiens OX=9606 GN=TKT PE=1 SV=3	837138	25367.8	TKT
1330_1	sp|O15060|ZBT39_HUMAN	2.20961	NA	78950.3893747003	THSGALMYRCTVCGHYSSTLNLMSK	1	1	1	0.0351	46139	-	Zinc finger and BTB domain-containing protein 39 OS=Homo sapiens OX=9606 GN=ZBTB39 PE=1 SV=1	0	0	ZBTB39
799_1	sp|P20336|RAB3A_HUMAN	3.82577	NA	24968.1	ILIIGNSSVGK	1	1	1	0.05	19260	-	Ras-related protein Rab-3A OS=Homo sapiens OX=9606 GN=RAB3A PE=1 SV=1	527101	32943.8	RAB3A
439_1	sp|Q13404|UB2V1_HUMAN	3.34176	NA	16484.3	LLEELEEGQK	1	1	1	0.068	22880	sp|Q15819|UB2V2_HUMAN	Ubiquitin-conjugating enzyme E2 variant 1 OS=Homo sapiens OX=9606 GN=UBE2V1 PE=1 SV=2	1.14515e+06	95429.1	UBE2V1
449_1	sp|Q9UMY4|SNX12_HUMAN	2.9889	NA	18872.7	TNLPIFK	1	1	1	0.0432	9230	sp|O60493|SNX3_HUMAN	Sorting nexin-12 OS=Homo sapiens OX=9606 GN=SNX12 PE=1 SV=4	769615	76961.5	SNX12
1176_1	sp|Q9HDC9|APMAP_HUMAN	2.30158	NA	46450.8493747001	VLLDQLR	1	1	1	0.0168	10115	-	Adipocyte plasma membrane-associated protein OS=Homo sapiens OX=9606 GN=APMAP PE=1 SV=2	5.98169e+06	260074	APMAP
1286_1	sp|O95140|MFN2_HUMAN	2.77047	NA	86346.8278047003	QITEEVER	1	1	1	0.0106	15463	-	Mitofusin-2 OS=Homo sapiens OX=9606 GN=MFN2 PE=1 SV=3	265522	6034.59	MFN2
581_1	sp|Q9H074|PAIP1_HUMAN	7.65153	NA	53491.1051347001	ADILQVGLR;LTGSVLEDAWK	1;1	2	2	0.0418	14747;24169	-	Polyadenylate-binding protein-interacting protein 1 OS=Homo sapiens OX=9606 GN=PAIP1 PE=1 SV=1	3.30475e+06	150216	PAIP1
1288_1	sp|Q9HC21|TPC_HUMAN	3.43912	NA	35488.3	EGALGFFK	1	1	1	0.025	10502	-	Mitochondrial thiamine pyrophosphate carrier OS=Homo sapiens OX=9606 GN=SLC25A19 PE=1 SV=1	54224.7	2259.36	SLC25A19
1361_1	sp|Q15181|IPYR_HUMAN	2.8325	NA	32639.2	DPLNPIK	1	1	1	0.0242	8010	-	Inorganic pyrophosphatase OS=Homo sapiens OX=9606 GN=PPA1 PE=1 SV=2	848672	42433.6	PPA1
1249_1	sp|P49588|SYAC_HUMAN	3.82577	NA	106743.222514701	VGDQVWLFIDEPR	1	1	1	0.0134	35640	-	Alanine--tRNA ligase, cytoplasmic OS=Homo sapiens OX=9606 GN=AARS1 PE=1 SV=2	482453	8615.23	AARS1
1280_1	sp|Q96A35|RM24_HUMAN	2.10146	NA	24899	NWVVVGGLNTHYR	1	1	1	0.0602	34094	-	39S ribosomal protein L24, mitochondrial OS=Homo sapiens OX=9606 GN=MRPL24 PE=1 SV=1	624811	39050.7	MRPL24
888_1	sp|Q86V48|LUZP1_HUMAN	3.82577	NA	120202.138484701	SLTLSFVSER	1	1	1	0.0093	20845	-	Leucine zipper protein 1 OS=Homo sapiens OX=9606 GN=LUZP1 PE=1 SV=2	180256	2538.81	LUZP1
585_1	sp|Q96P70|IPO9_HUMAN	3.14926	NA	115889	IFTMAEVYGIR	1	1	1	0.0106	27459	-	Importin-9 OS=Homo sapiens OX=9606 GN=IPO9 PE=1 SV=3	395060	9635.62	IPO9
587_1	sp|O43251|RFOX2_HUMAN	2.7378	NA	41348.4	IEVNNATAR	1	1	1	0.0231	14873	sp|A6NFN3|RFOX3_HUMAN;sp|Q9NWB1|RFOX1_HUMAN	RNA binding protein fox-1 homolog 2 OS=Homo sapiens OX=9606 GN=RBFOX2 PE=1 SV=3	1.46249e+06	132953	RBFOX2
1279_1	sp|Q92688|AN32B_HUMAN	6.03166	NA	28770.3	IFGGLDMLAEK;LELSENR	1;1	2	2	0.0717	23116;10255	-	Acidic leucine-rich nuclear phosphoprotein 32 family member B OS=Homo sapiens OX=9606 GN=ANP32B PE=1 SV=1	3.73299e+06	339363	ANP32B
880_1	sp|P20618|PSB1_HUMAN	3.14926	NA	26472.4	LSEGFSIHTR	1	1	1	0.0415	21214	-	Proteasome subunit beta type-1 OS=Homo sapiens OX=9606 GN=PSMB1 PE=1 SV=2	490650	32710	PSMB1
610_1	sp|P16435|NCPR_HUMAN	5.55823	NA	76641.2494947002	FAVFGLGNK;NPFLAAVTTNR	1;1	2	2	0.0295	13595;23561	-	NADPH--cytochrome P450 reductase OS=Homo sapiens OX=9606 GN=POR PE=1 SV=2	3.70831e+07	1.00224e+06	POR
1275_1	sp|Q5SRE5|NU188_HUMAN	3.43912	NA	195917	QLFLDVLDGTK	1	1	1	0.0063	25481	-	Nucleoporin NUP188 OS=Homo sapiens OX=9606 GN=NUP188 PE=1 SV=1	165807	1973.9	NUP188
165_1	sp|Q8WUA4|TF3C2_HUMAN	3.43912	NA	100616	EGLPEDGTLYR	1	1	1	0.0121	25505	-	General transcription factor 3C polypeptide 2 OS=Homo sapiens OX=9606 GN=GTF3C2 PE=1 SV=2	1.667e+06	42743.5	GTF3C2
39_1	sp|Q96L92|SNX27_HUMAN	3.25628	NA	61226.5	EFANFTFPR	1	1	1	0.0166	20424	-	Sorting nexin-27 OS=Homo sapiens OX=9606 GN=SNX27 PE=1 SV=2	439814	14660.5	SNX27
346_1	sp|O00410|IPO5_HUMAN	21.2502	NA	123550	ATAAFILANEHNVALFK;ITFLLQAIR;LMVPLLK;LVLEQVVTSIASVADTAEEK;QMAAVLLR;VIAALLQTMEDQGNQR	1;1;1;1;1;1	6	6	0.0702	39121;18095;8584;41897;11710;38601	-	Importin-5 OS=Homo sapiens OX=9606 GN=IPO5 PE=1 SV=4	1.27636e+06	23206.6	IPO5
924_1	sp|Q96B26|EXOS8_HUMAN	3.25628	NA	30020.3	AEFAAPSTDAPDK	1	1	1	0.0471	28165	-	Exosome complex component RRP43 OS=Homo sapiens OX=9606 GN=EXOSC8 PE=1 SV=1	1.06636e+06	71090.8	EXOSC8
163_1	sp|O43823|AKAP8_HUMAN	6.5791	NA	76061.0793747003	SFDDEEIQK;TVEFLQEYIVNR	1;1	2	2	0.0303	19640;33968	-	A-kinase anchor protein 8 OS=Homo sapiens OX=9606 GN=AKAP8 PE=1 SV=1	659566	23555.9	AKAP8
228_1	sp|Q9UH99|SUN2_HUMAN	17.3808	NA	80261.5590447003	IRPTAVTLEHVPK;LTTAASLLDVFVLTR;QGAPGQGGGGGLSHEDTLALLEGLVSR;RPDEGWEAR;TALLSLFGIPLWYHSQSPR	1;1;1;1;1	5	5	0.1158	32628;36322;44779;19867;42667	-	SUN domain-containing protein 2 OS=Homo sapiens OX=9606 GN=SUN2 PE=1 SV=3	3.23799e+06	95234.9	SUN2
344_1	sp|Q6N021|TET2_HUMAN	3.82577	NA	223670.982744699	SGAIQVLSSFR	1	1	1	0.0055	21949	-	Methylcytosine dioxygenase TET2 OS=Homo sapiens OX=9606 GN=TET2 PE=1 SV=3	192666	1767.58	TET2
36_1	sp|Q16822|PCKGM_HUMAN	3.0956	NA	70653.6386847002	LGTPVLQALGDGDFVK	1	1	1	0.025	36461	-	Phosphoenolpyruvate carboxykinase [GTP], mitochondrial OS=Homo sapiens OX=9606 GN=PCK2 PE=1 SV=4	310569	7963.31	PCK2
1246_1	sp|Q9NR09|BIRC6_HUMAN	3.34176	NA	529933.337004716	SIASAIVNELK	1	1	1	0.0023	21142	-	Baculoviral IAP repeat-containing protein 6 OS=Homo sapiens OX=9606 GN=BIRC6 PE=1 SV=3	79814.8	391.249	BIRC6
647_1	sp|Q96QK1|VPS35_HUMAN	3.43912	NA	91648.9305847002	AELAELPLR	1	1	1	0.0113	15741	-	Vacuolar protein sorting-associated protein 35 OS=Homo sapiens OX=9606 GN=VPS35 PE=1 SV=2	433130	9023.55	VPS35
1305_1	sp|Q2KJY2|KI26B_HUMAN	2.75334	NA	223743.496394699	HGSKPSSLGVSNGAEK	1	1	1	0.0076	35296	-	Kinesin-like protein KIF26B OS=Homo sapiens OX=9606 GN=KIF26B PE=1 SV=1	0	0	KIF26B
967_1	sp|Q01813|PFKAP_HUMAN	3.25628	NA	85541.5301547003	VTILGHVQR	1	1	1	0.0115	16148	-	ATP-dependent 6-phosphofructokinase, platelet type OS=Homo sapiens OX=9606 GN=PFKP PE=1 SV=2	861682	23288.7	PFKP
432_1	sp|Q6NXE6|ARMC6_HUMAN	3.43912	NA	54107.3605147001	GAYPIIFTAWK	1	1	1	0.022	26217	-	Armadillo repeat-containing protein 6 OS=Homo sapiens OX=9606 GN=ARMC6 PE=1 SV=2	86829	3473.16	ARMC6
265_1	sp|P35080|PROF2_HUMAN	2.7378	NA	15036.3	SQGGEPTYNVAVGR	1	1	1	0.1	31903	-	Profilin-2 OS=Homo sapiens OX=9606 GN=PFN2 PE=1 SV=3	890919	111365	PFN2
1260_1	sp|P25325|THTM_HUMAN	3.82577	NA	33157.6	ALVSAQWVAEALR	1	1	1	0.0438	31283	-	3-mercaptopyruvate sulfurtransferase OS=Homo sapiens OX=9606 GN=MPST PE=1 SV=3	232823	12253.9	MPST
961_1	sp|Q8NFW8|NEUA_HUMAN	2.79238	NA	48348.6472247001	DAIGISLLK	1	1	1	0.0207	12748	-	N-acylneuraminate cytidylyltransferase OS=Homo sapiens OX=9606 GN=CMAS PE=1 SV=2	279619	9642.05	CMAS
1309_1	sp|Q15654|TRIP6_HUMAN	7.16752	NA	50255.5	GPAWVGSHGVLQHTQGLPADR;GQHFYAVER	1;1	2	2	0.063	42640;19471	-	Thyroid receptor-interacting protein 6 OS=Homo sapiens OX=9606 GN=TRIP6 PE=1 SV=3	540786	20799.5	TRIP6
1303_1	sp|Q92538|GBF1_HUMAN	3.82577	NA	206314.608094699	ENYVWNVLLHR	1	1	1	0.0059	32125	-	Golgi-specific brefeldin A-resistance guanine nucleotide exchange factor 1 OS=Homo sapiens OX=9606 GN=GBF1 PE=1 SV=2	0	0	GBF1
1136_1	sp|Q969Z0|FAKD4_HUMAN	2.04617	NA	70693.4106447002	WEFPNFNSR	1	1	1	0.0143	23229	-	FAST kinase domain-containing protein 4 OS=Homo sapiens OX=9606 GN=TBRG4 PE=1 SV=1	66740.6	1853.91	TBRG4
875_1	sp|Q5TAP6|UT14C_HUMAN	2.84837	NA	87134.5225547002	VQTLEELEELGK	1	1	1	0.0157	30511	sp|Q9BVJ6|UT14A_HUMAN	U3 small nucleolar RNA-associated protein 14 homolog C OS=Homo sapiens OX=9606 GN=UTP14C PE=1 SV=1	357740	8130.46	UTP14C
1005_1	sp|Q96HC4|PDLI5_HUMAN	2.67682	NA	63904.4891547001	TAVNVPR	1	1	1	0.0117	6874	-	PDZ and LIM domain protein 5 OS=Homo sapiens OX=9606 GN=PDLIM5 PE=1 SV=5	1.21958e+06	39341.2	PDLIM5
115_1	sp|Q8WUB8|PHF10_HUMAN	3.82577	NA	56015.1078947002	HAEYSVILQEK	1	1	1	0.0221	28079	-	PHD finger protein 10 OS=Homo sapiens OX=9606 GN=PHF10 PE=1 SV=3	322262	12394.7	PHF10
512_1	sp|P48681|NEST_HUMAN	6.37162	NA	177332.023044699	DNLAEELEGVAGR;SLETEILESLK	1;1	2	2	0.0148	29995;26025	-	Nestin OS=Homo sapiens OX=9606 GN=NES PE=1 SV=2	320292	3235.28	NES
588_1	sp|P51798|CLCN7_HUMAN	2.9889	NA	88622.4377947004	HLVVVDNR	1	1	1	0.0099	13562	-	H(+)/Cl(-) exchange transporter 7 OS=Homo sapiens OX=9606 GN=CLCN7 PE=1 SV=2	782259	30086.9	CLCN7
510_1	sp|Q15363|TMED2_HUMAN	2.46756	NA	22746.4	HEQEYMEVR	1	1	1	0.0448	24246	-	Transmembrane emp24 domain-containing protein 2 OS=Homo sapiens OX=9606 GN=TMED2 PE=1 SV=1	210285	19116.9	TMED2
879_1	sp|O75165|DJC13_HUMAN	15.9903	NA	254252.434574699	AGFLAFTQLPK;GQGTEFNLTFR;LILFLNK;NQQDNPEANWK;SSVWSAFK	1;1;1;1;1	5	5	0.0214	23081;26316;10286;29049;12101	-	DnaJ homolog subfamily C member 13 OS=Homo sapiens OX=9606 GN=DNAJC13 PE=1 SV=5	4.14519e+06	33429	DNAJC13
268_1	sp|P48556|PSMD8_HUMAN	2.79238	NA	39586.8	ILFFNTPK	1	1	1	0.0229	14577	-	26S proteasome non-ATPase regulatory subunit 8 OS=Homo sapiens OX=9606 GN=PSMD8 PE=1 SV=2	3.6647e+06	166577	PSMD8
625_1	sp|Q9NQC3|RTN4_HUMAN	4.86716	NA	129851	GPLPAAPPVAPER	1	1	1	0.0109	26405	-	Reticulon-4 OS=Homo sapiens OX=9606 GN=RTN4 PE=1 SV=2	656943	13686.3	RTN4
1226_1	sp|P23458|JAK1_HUMAN	2.95616	NA	133191	NVLVESEHQVK	1	1	1	0.0095	26765	-	Tyrosine-protein kinase JAK1 OS=Homo sapiens OX=9606 GN=JAK1 PE=1 SV=2	39561.8	549.469	JAK1
683_1	sp|Q96B70|LENG9_HUMAN	2.54586	NA	53133.4	TAADVIQR	1	1	1	0.016	10731	-	Leukocyte receptor cluster member 9 OS=Homo sapiens OX=9606 GN=LENG9 PE=2 SV=2	1.55321e+06	64716.9	LENG9
982_1	sp|P11441|UBL4A_HUMAN	2.01546	NA	17765.6	VLEQLQR	1	1	1	0.0446	11165	-	Ubiquitin-like protein 4A OS=Homo sapiens OX=9606 GN=UBL4A PE=1 SV=1	4.48123e+06	344710	UBL4A
681_1	sp|P02794|FRIH_HUMAN	2.84837	NA	21212.3	ELGDHVTNLR	1	1	1	0.0546	21503	-	Ferritin heavy chain OS=Homo sapiens OX=9606 GN=FTH1 PE=1 SV=2	565183	47098.6	FTH1
117_1	sp|Q9BXW9|FACD2_HUMAN	2.9889	NA	164025	SESPSLTQER	1	1	1	0.0069	20637	-	Fanconi anemia group D2 protein OS=Homo sapiens OX=9606 GN=FANCD2 PE=1 SV=2	552622	7570.17	FANCD2
629_1	sp|P13473|LAMP2_HUMAN	6.20316	NA	44932.3	IPLNDLFR;YLDFVFAVK	1;1	2	2	0.0415	14887;19286	-	Lysosome-associated membrane glycoprotein 2 OS=Homo sapiens OX=9606 GN=LAMP2 PE=1 SV=2	519809	27358.4	LAMP2
830_1	sp|Q9Y4W6|AFG32_HUMAN	3.43912	NA	88528.1814647003	VSEEIFFGR	1	1	1	0.0113	18448	-	AFG3-like protein 2 OS=Homo sapiens OX=9606 GN=AFG3L2 PE=1 SV=2	345750	6523.58	AFG3L2
26_1	sp|P61006|RAB8A_HUMAN	3.82577	NA	23653.2	ANINVENAFFTLAR;TIELDGK	1;0	1	1	0.1014	35704;7395	-	Ras-related protein Rab-8A OS=Homo sapiens OX=9606 GN=RAB8A PE=1 SV=1	78360.9	4609.47	RAB8A
832_1	sp|Q8IUF8|RIOX2_HUMAN	2.64925	NA	52767.0281547001	LYHPTVPLAR	1	1	1	0.0215	22034	-	Ribosomal oxygenase 2 OS=Homo sapiens OX=9606 GN=RIOX2 PE=1 SV=1	517179	19154.8	RIOX2
349_1	sp|Q14669|TRIPC_HUMAN	2.42661	NA	220295.762894699	TLFGVLYEVYSSSAGPAVR	1	1	1	0.0095	41163	-	E3 ubiquitin-protein ligase TRIP12 OS=Homo sapiens OX=9606 GN=TRIP12 PE=1 SV=1	0	0	TRIP12
24_1	sp|Q9NU22|MDN1_HUMAN	3.82577	NA	632420.146164711	GEPVLLVGETGTGK	1	1	1	0.0025	29480	-	Midasin OS=Homo sapiens OX=9606 GN=MDN1 PE=1 SV=2	303454	978.883	MDN1
621_1	sp|O00566|MPP10_HUMAN	2.89488	NA	78815.6824947001	LSLAEIYEQEYIK	1	1	1	0.0191	36005	-	U3 small nucleolar ribonucleoprotein protein MPP10 OS=Homo sapiens OX=9606 GN=MPHOSPH10 PE=1 SV=2	0	0	MPHOSPH10
1222_1	sp|P29966|MARCS_HUMAN	13.2987	NA	31535.9	AEDGATPSPSNETPK;EAGEGGEAEAPAAEGGK;EELQANGSAPAADK;LSGFSFK	1;1;1;1	4	4	0.1596	33631;34528;30870;7680	-	Myristoylated alanine-rich C-kinase substrate OS=Homo sapiens OX=9606 GN=MARCKS PE=1 SV=4	1.08203e+06	98366	MARCKS
22_1	sp|P0DME0|SETLP_HUMAN	12.5187	NA	34861.3	EFHLNESGDPSSK;EQQEAIEHIDEVQNEIDR;VEVTEFEDIK	1;1;1	3	4	0.1358	32224;32223;42725;23746	sp|Q01105|SET_HUMAN	Protein SETSIP OS=Homo sapiens OX=9606 GN=SETSIP PE=1 SV=1	2.22386e+06	185321	SETSIP
685_1	sp|P16989|YBOX3_HUMAN	4.86716	NA	40066	EDVFVHQTAIK;GAEAANVTGPDGVPVEGSR;NGYGFINR;SVGDGETVEFDVVEGEK	0;1;0;0	1	1	0.1478	26961;38533;13116;13149;13148;38711	-	Y-box-binding protein 3 OS=Homo sapiens OX=9606 GN=YBX3 PE=1 SV=4	0	0	YBX3
29_1	sp|O75616|ERAL1_HUMAN	2.35378	NA	48319.5	STLSNQLLGR	1	1	1	0.0229	18700	-	GTPase Era, mitochondrial OS=Homo sapiens OX=9606 GN=ERAL1 PE=1 SV=2	3.49306e+06	139723	ERAL1
76_1	sp|P35749|MYH11_HUMAN	5.71551	NA	227198.903494699	ALEEALEAK;ALELDPNLYR;CNGVLEGIR;DLGEELEALK;EDQSILCTGESGAGK;EQADFAVEALAK;FDQLLAEEK;IVFQEFR;KFDQLLAEEK;LQQLFNHTMFILEQEEYQR;NCAAYLK;NTDQASMPDNTAAQK;NWQWWR;QGFPNR;QLEEAEEESQR;QLLQANPILEAFGNAK;QQQLTAMKVIQR;TQLEELEDELQATEDAK;TVGQLYK;VKPLLQVTR	0;0;0;0;0;0;0;0;0;0;0;0;0;0;1;0;1;0;0;0	2	2	0.105	14338;23558;15992;15954;19922;35183;35182;27159;18861;18859;13050;24267;44356;44259;44355;44257;44363;44261;44256;9443;35891;14413;14414;5873;29168;37799;37800;32160;40577;8426;17235;17236	-	Myosin-11 OS=Homo sapiens OX=9606 GN=MYH11 PE=1 SV=3	317871	2563.47	MYH11
456_1	sp|P23381|SYWC_HUMAN	3.82577	NA	53131.6059447001	ALIEVLQPLIAEHQAR	1	1	1	0.034	38765	-	Tryptophan--tRNA ligase, cytoplasmic OS=Homo sapiens OX=9606 GN=WARS1 PE=1 SV=2	1.02161e+06	35227.8	WARS1
110_1	sp|Q04323|UBXN1_HUMAN	3.82577	NA	33304.9	LPDGTSLTQTFR	1	1	1	0.0404	28734	-	UBX domain-containing protein 1 OS=Homo sapiens OX=9606 GN=UBXN1 PE=1 SV=2	634969	48843.8	UBXN1
409_1	sp|A0MZ66|SHOT1_HUMAN	2.79238	NA	71595.6910747002	LTQQLEEER	1	1	1	0.0143	21208	-	Shootin-1 OS=Homo sapiens OX=9606 GN=SHTN1 PE=1 SV=4	803658	18264.9	SHTN1
153_1	sp|Q02252|MMSA_HUMAN	5.96816	NA	57802.6512347001	AGEYIFER;TLADAEGDVFR	1;1	2	2	0.0355	14727;23109	-	Methylmalonate-semialdehyde dehydrogenase [acylating], mitochondrial OS=Homo sapiens OX=9606 GN=ALDH6A1 PE=1 SV=2	1.02916e+06	33198.8	ALDH6A1
779_1	sp|Q13620|CUL4B_HUMAN	7.65153	NA	103916	ETVEEQASTTER;TIDGILLLIER	1;1	2	2	0.0252	30212;25785	-	Cullin-4B OS=Homo sapiens OX=9606 GN=CUL4B PE=1 SV=4	3.38415e+06	52877.3	CUL4B
1244_1	sp|Q6ZS81|WDFY4_HUMAN	2.66105	NA	353384.023704705	REDLPSLSDVQHNIQK	1	1	1	0.005	39691	-	WD repeat- and FYVE domain-containing protein 4 OS=Homo sapiens OX=9606 GN=WDFY4 PE=1 SV=3	0	0	WDFY4
1143_1	sp|Q15008|PSMD6_HUMAN	11.592	NA	45502.2726647001	EGALTAFR;FLLSLPEHR;IHAYSQLLESYR;SLIEEGGDWDR	1;1;1;1	4	5	0.1028	10402;19702;19703;33081;26580	-	26S proteasome non-ATPase regulatory subunit 6 OS=Homo sapiens OX=9606 GN=PSMD6 PE=1 SV=1	1.94297e+06	66998.8	PSMD6
784_1	sp|Q9Y4B6|DCAF1_HUMAN	3.43912	NA	168900.106584701	VLLSLLSIK	1	1	1	0.006	14803	-	DDB1- and CUL4-associated factor 1 OS=Homo sapiens OX=9606 GN=DCAF1 PE=1 SV=3	0	0	DCAF1
1372_1	sp|Q8NC56|LEMD2_HUMAN	3.14926	NA	56939.5259747001	AVEFLASNESR	1	1	1	0.0219	24343	-	LEM domain-containing protein 2 OS=Homo sapiens OX=9606 GN=LEMD2 PE=1 SV=1	1.83533e+06	57354.1	LEMD2
403_1	sp|Q9HAS0|NJMU_HUMAN	3.82577	NA	44592.9	NVIAVLEEFMK	1	1	1	0.0278	27199	-	Protein Njmu-R1 OS=Homo sapiens OX=9606 GN=C17orf75 PE=1 SV=2	0	0	C17orf75
293_1	sp|O15511|ARPC5_HUMAN	2.04617	NA	16310.3	ALAAGGVGSIVR	1	1	1	0.0795	17906	-	Actin-related protein 2/3 complex subunit 5 OS=Homo sapiens OX=9606 GN=ARPC5 PE=1 SV=3	2.6843e+06	223692	ARPC5
782_1	sp|Q9Y305|ACOT9_HUMAN	5.52531	NA	49869.5	IAFSSTSLLK;VHSEVASLQEK	1;1	2	2	0.0478	17735;24497	-	Acyl-coenzyme A thioesterase 9, mitochondrial OS=Homo sapiens OX=9606 GN=ACOT9 PE=1 SV=2	184619	6366.18	ACOT9
983_1	sp|Q9UMY1|NOL7_HUMAN	2.9889	NA	29408.5	AAVQFLNNAWGIQK	1	1	1	0.0545	35412	-	Nucleolar protein 7 OS=Homo sapiens OX=9606 GN=NOL7 PE=1 SV=2	831116	75556	NOL7
496_1	sp|P60174|TPIS_HUMAN	19.9692	NA	26652.7	DCGATWVVLGHSER;HVFGESDELIGQK;IIYGGSVTGATCK;VAHALAEGLGVIACIGEK;VVLAYEPVWAIGTGK	1;1;1;1;1	5	8	0.2932	35790;35791;32549;28414;38848;36068;36069;36070	-	Triosephosphate isomerase OS=Homo sapiens OX=9606 GN=TPI1 PE=1 SV=4	1.03796e+06	64872.8	TPI1
789_1	sp|Q99714|HCD2_HUMAN	5.65327	NA	26906.1	GQTHTLEDFQR;VMTIAPGLFGTPLLTSLPEK	1;1	2	2	0.1188	28585;41772	-	3-hydroxyacyl-CoA dehydrogenase type-2 OS=Homo sapiens OX=9606 GN=HSD17B10 PE=1 SV=3	1.47988e+06	92492.7	HSD17B10
494_2	sp|P68366|TBA4A_HUMAN	11.7429	NA	49892.4	AFVHWYVGEGMEEGEFSEAR;AVCMLSNTTAIAEAWAR;AVFVDLEPTVIDEIR;AYHEQLSVAEITNACFEPANQMVK;EIIDPVLDR;FDGALNVDLTEFQTNLVPYPR;FDLMYAK;IHFPLATYAPVISAEK;LDHKFDLMYAK;LISQIVSSITASLR;LSVDYGK;NLDIERPTYTNLNR;SIQFVDWCPTGFK;VGINYQPPTVVPGGDLAK;YMACCLLYR	0;0;1;0;1;0;0;0;0;0;0;0;1;0;0	3	3	0.4643	43542;43613;43614;43543;39699;39700;39513;39514;39698;37642;45528;17855;43929;43936;11191;38171;38172;38173;30259;30260;30746;30745;33313;33312;7560;37678;37677;35771;39068;26153	-	Tubulin alpha-4A chain OS=Homo sapiens OX=9606 GN=TUBA4A PE=1 SV=1	1.07048e+06	48658.4	TUBA4A
1035_1	sp|Q8TAQ5|ZN420_HUMAN	2.95616	NA	80194.8543947002	AFICGSQLSQHQK	1	1	8	0.0189	33836;33845;33840;33833;33837;33817;33832;33835	-	Zinc finger protein 420 OS=Homo sapiens OX=9606 GN=ZNF420 PE=1 SV=1	0	0	ZNF420
490_1	sp|Q8TEM1|PO210_HUMAN	15.7664	NA	204983	AVDPSSVALVTLGSSK;DDFVQIGK;IQEAVYK;TVSVGLTLLR;VFGAPEVLENLEVK	1;1;1;1;1	5	5	0.0291	34570;12461;9901;17445;34995	-	Nuclear pore membrane glycoprotein 210 OS=Homo sapiens OX=9606 GN=NUP210 PE=1 SV=3	3.17986e+06	41296.9	NUP210
1145_1	sp|Q9BSU1|PHAF1_HUMAN	2.75334	NA	47493.8821647001	DGTGPAGLR	1	1	1	0.0213	9600	-	Phagosome assembly factor 1 OS=Homo sapiens OX=9606 GN=PHAF1 PE=1 SV=1	207291	10364.5	PHAF1
453_1	sp|Q9UQ88|CD11A_HUMAN	14.1604	NA	91305.5174847004	APELLLGAK;DSLEEGELR;IEEGTYGVVYR;TLMIQLLR	1;1;1;1	4	4	0.0473	12110;16972;26903;14894	sp|P21127|CD11B_HUMAN	Cyclin-dependent kinase 11A OS=Homo sapiens OX=9606 GN=CDK11A PE=1 SV=4	1.48284e+06	36166.8	CDK11A
451_1	sp|Q02790|FKBP4_HUMAN	4.42336	NA	51772.1	FDSSLDR;VFVHYTGWLLDGTK	1;1	2	2	0.0458	9442;36545	-	Peptidyl-prolyl cis-trans isomerase FKBP4 OS=Homo sapiens OX=9606 GN=FKBP4 PE=1 SV=3	715265	23073.1	FKBP4
699_1	sp|P33947|ERD22_HUMAN	3.43912	NA	24406	ALYLVNWIWR;ATYDGNHDTFR	1;0	1	1	0.0991	28670;27321;27320	-	ER lumen protein-retaining receptor 2 OS=Homo sapiens OX=9606 GN=KDELR2 PE=1 SV=1	0	0	KDELR2
652_1	sp|P01008|ANT3_HUMAN	3.82577	NA	52568.8634947001	TSDQIHFFFAK	1	1	2	0.0237	28940;28942	-	Antithrombin-III OS=Homo sapiens OX=9606 GN=SERPINC1 PE=1 SV=1	244691	8156.36	SERPINC1
193_1	sp|Q96CU9|FXRD1_HUMAN	6.04844	NA	53777.6683247001	FNPSGYLLLASEK;LPVEPR	1;1	2	2	0.0391	32003;5694	-	FAD-dependent oxidoreductase domain-containing protein 1 OS=Homo sapiens OX=9606 GN=FOXRED1 PE=1 SV=2	1.24761e+06	56709.5	FOXRED1
1371_1	sp|Q71RC2|LARP4_HUMAN	6.11594	NA	80545.8101947004	AINTFFAK;HNPTVTGHQEQTYLQK	1;1	2	2	0.0331	12104;39703	-	La-related protein 4 OS=Homo sapiens OX=9606 GN=LARP4 PE=1 SV=3	12489.2	356.835	LARP4
896_1	sp|P40123|CAP2_HUMAN	3.25628	NA	52790.8209847001	VPTISINK	1	1	1	0.0168	10645	sp|Q01518|CAP1_HUMAN	Adenylyl cyclase-associated protein 2 OS=Homo sapiens OX=9606 GN=CAP2 PE=1 SV=1	2.30104e+06	82179.8	CAP2
61_1	sp|Q9BXS5|AP1M1_HUMAN	9.54566	NA	48556.0557947001	HNNLYLVATSK;SEIVGSIK;SGYQALPWVR;VLFDNTGR	1;1;1;1	4	4	0.0875	25923;9222;22443;12468	-	AP-1 complex subunit mu-1 OS=Homo sapiens OX=9606 GN=AP1M1 PE=1 SV=3	7.8547e+06	270852	AP1M1
691_1	sp|Q8NI77|KI18A_HUMAN	2.75334	NA	102216	AEILLLK	1	1	1	0.0078	8136	-	Kinesin-like protein KIF18A OS=Homo sapiens OX=9606 GN=KIF18A PE=1 SV=2	28347.8	506.21	KIF18A
67_1	sp|O75947|ATP5H_HUMAN	2.7378	NA	18479.5	VPVPEDK	1	1	1	0.0435	7606	-	ATP synthase subunit d, mitochondrial OS=Homo sapiens OX=9606 GN=ATP5PD PE=1 SV=3	445277	40479.7	ATP5PD
808_1	sp|P07339|CATD_HUMAN	2.284	NA	44523.6250947001	VGFAEAAR	1	1	1	0.0194	8825	-	Cathepsin D OS=Homo sapiens OX=9606 GN=CTSD PE=1 SV=1	6.79123e+07	3.23392e+06	CTSD
579_1	sp|Q5SVZ6|ZMYM1_HUMAN	3.14926	NA	128633	GNFLELLEMR	1	1	1	0.0088	24300	-	Zinc finger MYM-type protein 1 OS=Homo sapiens OX=9606 GN=ZMYM1 PE=1 SV=1	0	0	ZMYM1
894_1	sp|P13591|NCAM1_HUMAN	3.82577	NA	94515.1485447004	LEGQMGEDGNSIK	1	1	1	0.0152	30659	-	Neural cell adhesion molecule 1 OS=Homo sapiens OX=9606 GN=NCAM1 PE=1 SV=3	0	0	NCAM1
697_1	sp|Q86X29|LSR_HUMAN	3.14926	NA	71393.9300747003	DTDSSVASEVR	1	1	1	0.0169	21967	-	Lipolysis-stimulated lipoprotein receptor OS=Homo sapiens OX=9606 GN=LSR PE=1 SV=4	859539	28651.3	LSR
298_1	sp|P31948|STIP1_HUMAN	23.4881	NA	62599.4	AAALEFLNR;AMDVYQK;DAIHFYNK;DFDTALK;LDPHNHVLYSNR;TVDLKPDWGK;TYEEGLK;YKDAIHFYNK	1;1;1;1;1;1;1;1	8	9	0.1142	15509;10009;15606;8441;32706;21719;9448;27404;27406	-	Stress-induced-phosphoprotein 1 OS=Homo sapiens OX=9606 GN=STIP1 PE=1 SV=1	9.2362e+06	214795	STIP1
668_1	sp|O00429|DNM1L_HUMAN	9.45152	NA	81826.1110847002	ALQGASQIIAEIR;LGIIGVVNR;SATLLQLITK	1;1;1	3	3	0.0435	29908;13134;18671	-	Dynamin-1-like protein OS=Homo sapiens OX=9606 GN=DNM1L PE=1 SV=2	495867	9535.91	DNM1L
892_1	sp|P61201|CSN2_HUMAN	3.82577	NA	51564.0543247001	SINSILDYISTSK	1	1	1	0.0293	32065	-	COP9 signalosome complex subunit 2 OS=Homo sapiens OX=9606 GN=COPS2 PE=1 SV=1	335155	12890.6	COPS2
664_1	sp|P09104|ENOG_HUMAN	3.82577	NA	47239.0022547001	AAVPSGASTGIYEALELR;FGANAILGVSLAVCK;IEEELGDEAR;YDLDFK	0;0;1;0	1	2	0.1129	38812;34258;21786;21785;8145	-	Gamma-enolase OS=Homo sapiens OX=9606 GN=ENO2 PE=1 SV=3	478969	17739.6	ENO2
666_1	sp|O43592|XPOT_HUMAN	3.82577	NA	109893	YSELTTVQQQLIR	1	1	1	0.0135	35695	-	Exportin-T OS=Homo sapiens OX=9606 GN=XPOT PE=1 SV=2	0	0	XPOT
378_1	sp|Q8N1G2|CMTR1_HUMAN	2.29045	NA	95259.9641447004	DYLFAVNIK	1	1	1	0.0108	18413	-	Cap-specific mRNA (nucleoside-2'-O-)-methyltransferase 1 OS=Homo sapiens OX=9606 GN=CMTR1 PE=1 SV=1	0	0	CMTR1
198_1	sp|P54578|UBP14_HUMAN	5.48486	NA	56033.0243447001	AQLFALTGVQPAR;YLFTGLK	1;1	2	2	0.0405	29979;9519	-	Ubiquitin carboxyl-terminal hydrolase 14 OS=Homo sapiens OX=9606 GN=USP14 PE=1 SV=3	1.18768e+06	39589.5	USP14
953_1	sp|O94915|FRYL_HUMAN	37.165	NA	339382.958574705	AAQTTIETAIHSLIETLK;EIIFDLLSVGK;ELIEELHPIIK;LLIHLPLDK;MLVQLINQWK;SASLVVPSDIPK;SNTLDIMDGR;TDLIELLAR;TFTINPER;VFLVIADSLQQK;VIGMSVYYPQVR	1;1;1;1;1;1;1;1;1;1;1	11	12	0.0405	40366;40365;24840;28673;17559;26432;23949;20115;16849;14504;29623;31212	-	Protein furry homolog-like OS=Homo sapiens OX=9606 GN=FRYL PE=1 SV=2	1.04883e+07	69459.1	FRYL
655_1	sp|O00560|SDCB1_HUMAN	3.82577	NA	32423.9	SIDNGIFVQLVQANSPASLVGLR	1	1	2	0.0772	43881;43880	-	Syntenin-1 OS=Homo sapiens OX=9606 GN=SDCBP PE=1 SV=1	0	0	SDCBP
64_1	sp|O14556|G3PT_HUMAN	3.82577	NA	44472.8	AGIALNDNFVK	1	1	1	0.027	21843	-	Glyceraldehyde-3-phosphate dehydrogenase, testis-specific OS=Homo sapiens OX=9606 GN=GAPDHS PE=1 SV=2	1.79659e+06	81663	GAPDHS
657_1	sp|A1L0T0|HACL2_HUMAN	2.8325	NA	67824.7471747002	LGLFYQLLHK	1	1	1	0.0158	24730	-	2-hydroxyacyl-CoA lyase 2 OS=Homo sapiens OX=9606 GN=ILVBL PE=1 SV=2	0	0	ILVBL
194_1	sp|Q8WVV9|HNRLL_HUMAN	6.37894	NA	60044.8738447001	LNVCVSK;QAILGEHPSSFR;VSVSPVVHVR	0;1;1	2	2	0.0535	8798;8799;28999;18240	-	Heterogeneous nuclear ribonucleoprotein L-like OS=Homo sapiens OX=9606 GN=HNRNPLL PE=1 SV=1	7.65077e+06	231841	HNRNPLL
760_1	sp|P19623|SPEE_HUMAN	3.43912	NA	33802.7	YQDILVFR	1	1	1	0.0265	17220	-	Spermidine synthase OS=Homo sapiens OX=9606 GN=SRM PE=1 SV=1	1.64183e+06	102614	SRM
651_1	sp|Q04760|LGUL_HUMAN	2.7021	NA	20764.2	IAWALSR	1	1	1	0.038	8713	-	Lactoylglutathione lyase OS=Homo sapiens OX=9606 GN=GLO1 PE=1 SV=4	108673	9056.1	GLO1
1317_1	sp|P85037|FOXK1_HUMAN	2.05475	NA	75410.6382147004	EFEFLMR	1	1	1	0.0095	14238	-	Forkhead box protein K1 OS=Homo sapiens OX=9606 GN=FOXK1 PE=1 SV=1	0	0	FOXK1
1315_1	sp|Q96T76|MMS19_HUMAN	5.78779	NA	113217	FAEFLLPLLIEK;NLLVAFR	1;1	2	2	0.0184	31867;9233	-	MMS19 nucleotide excision repair protein homolog OS=Homo sapiens OX=9606 GN=MMS19 PE=1 SV=2	79193	1439.87	MMS19
959_1	sp|O15381|NVL_HUMAN	7.89085	NA	94990.9855147003	VAAPEIVSGVSGESEQK;VLVIGATNRPDSLDPALR;YVDIGVLASDLQR	1;1;1	3	3	0.0561	37211;39995;32284	-	Nuclear valosin-containing protein-like OS=Homo sapiens OX=9606 GN=NVL PE=1 SV=1	2.23603e+06	44720.7	NVL
277_1	sp|Q15291|RBBP5_HUMAN	3.82577	NA	59115.6653447001	IVIWDFLTR	1	1	1	0.0167	21888	-	Retinoblastoma-binding protein 5 OS=Homo sapiens OX=9606 GN=RBBP5 PE=1 SV=2	0	0	RBBP5
768_1	sp|Q9UI10|EI2BD_HUMAN	3.82577	NA	57521.3279847001	ASPSTAGETPSGVK	1	1	1	0.0268	27035	-	Translation initiation factor eIF-2B subunit delta OS=Homo sapiens OX=9606 GN=EIF2B4 PE=1 SV=2	95297.9	3665.31	EIF2B4
231_1	sp|P16949|STMN1_HUMAN	6.03166	NA	17292	AIEENNNFSK;ASGQAFELILSPR	1;1	2	2	0.1544	21971;30543	-	Stathmin OS=Homo sapiens OX=9606 GN=STMN1 PE=1 SV=3	595946	59594.6	STMN1
731_1	sp|P00747|PLMN_HUMAN	5.16523	NA	90510.1561047005	TPENFPCK;TPENYPNAGLTMNYCR	1;1	2	2	0.0296	15055;40123	-	Plasminogen OS=Homo sapiens OX=9606 GN=PLG PE=1 SV=2	1.94467e+06	42275.5	PLG
273_1	sp|Q9Y312|AAR2_HUMAN	2.58334	NA	43444.1	VGQNLPR	1	1	1	0.0182	7611	-	Protein AAR2 homolog OS=Homo sapiens OX=9606 GN=AAR2 PE=1 SV=2	372870	16948.6	AAR2
393_1	sp|O43432|IF4G3_HUMAN	3.82577	NA	176542	FMLQDVIDLR;LLTTIGK;MDQYFNQMEK	1;0;0	1	2	0.017	25516;26165;6598;28646	-	Eukaryotic translation initiation factor 4 gamma 3 OS=Homo sapiens OX=9606 GN=EIF4G3 PE=1 SV=2	349297	3601	EIF4G3
500_1	sp|Q8TDD1|DDX54_HUMAN	5.37996	NA	98534.1964347005	FEEEELQR;TSFFLVR	1;1	2	2	0.017	18252;10560	-	ATP-dependent RNA helicase DDX54 OS=Homo sapiens OX=9606 GN=DDX54 PE=1 SV=2	1.64693e+06	31671.7	DDX54
1031_1	sp|P80404|GABT_HUMAN	4.86716	NA	56402.5867147002	NLLLAEVINIIK	1	1	1	0.024	29349	-	4-aminobutyrate aminotransferase, mitochondrial OS=Homo sapiens OX=9606 GN=ABAT PE=1 SV=3	0	0	ABAT
502_1	sp|P54105|ICLN_HUMAN	4.86716	NA	26198.9	GLGTGTLYIAESR	1	1	1	0.0549	28816	-	Methylosome subunit pICln OS=Homo sapiens OX=9606 GN=CLNS1A PE=1 SV=1	2.74704e+06	249731	CLNS1A
395_1	sp|Q9NY93|DDX56_HUMAN	3.34176	NA	61550.9532447002	SLLFVNTLER	1	1	1	0.0183	23046	-	Probable ATP-dependent RNA helicase DDX56 OS=Homo sapiens OX=9606 GN=DDX56 PE=1 SV=1	3.16578e+06	95932.6	DDX56
1072_1	sp|Q9Y4W2|LAS1L_HUMAN	7.16752	NA	83012.7960747001	GALQGSAWQVSSEDVR;GSLPLSAHGIVVAWLSR	1;1	2	2	0.045	37250;38259	-	Ribosomal biogenesis protein LAS1L OS=Homo sapiens OX=9606 GN=LAS1L PE=1 SV=2	503338	12583.5	LAS1L
574_1	sp|P51148|RAB5C_HUMAN	8.69292	NA	23467.8	LVLLGESAVGK;QASPNIVIALAGNK	1;1	2	2	0.1157	18570;30727	-	Ras-related protein Rab-5C OS=Homo sapiens OX=9606 GN=RAB5C PE=1 SV=2	445661	31832.9	RAB5C
805_1	sp|P30837|AL1B1_HUMAN	10.5759	NA	57213.2420447001	EEIFGPVQPLFK;VAEQTPLSALYLASLIK;YGLAAAVFTR	1;1;1	3	3	0.0754	30973;38970;17822	-	Aldehyde dehydrogenase X, mitochondrial OS=Homo sapiens OX=9606 GN=ALDH1B1 PE=1 SV=4	5.90005e+06	236002	ALDH1B1
1070_1	sp|P54709|AT1B3_HUMAN	3.82577	NA	31492.1	LFIYNPTTGEFLGR	1	1	1	0.0502	36422	-	Sodium/potassium-transporting ATPase subunit beta-3 OS=Homo sapiens OX=9606 GN=ATP1B3 PE=1 SV=1	441947	33995.9	ATP1B3
1039_1	sp|O75390|CISY_HUMAN	17.1797	NA	51679.5126947001	ALGVLAQLIWSR;DYIWNTLNSGR;IVPNVLLEQGK;LVAQLYK;VVPGYGHAVLR	1;1;1;1;1	5	6	0.1116	28434;28839;23806;9309;22075;22073	-	Citrate synthase, mitochondrial OS=Homo sapiens OX=9606 GN=CS PE=1 SV=2	8.16952e+06	408476	CS
576_1	sp|P32119|PRDX2_HUMAN	2.67682	NA	21878.2	ATAVVDGAFK;QITVNDLPVGR	1;0	1	1	0.1061	14552;23886	-	Peroxiredoxin-2 OS=Homo sapiens OX=9606 GN=PRDX2 PE=1 SV=5	1.35568e+06	123244	PRDX2
274_1	sp|Q9BYD6|RM01_HUMAN	2.75334	NA	36885.4	IDPLLPK	1	1	1	0.0215	7997	-	39S ribosomal protein L1, mitochondrial OS=Homo sapiens OX=9606 GN=MRPL1 PE=1 SV=2	210091	10004.3	MRPL1
506_2	sp|Q05193|DYN1_HUMAN	2.52904	NA	97346.9743447006	GISPVPINLR;VLNQQLTNHIR	0;1	1	1	0.0243	17696;28744	-	Dynamin-1 OS=Homo sapiens OX=9606 GN=DNM1 PE=1 SV=2	109185	1949.73	DNM1
506_1	sp|P50570|DYN2_HUMAN	2.92465	NA	98003.1643547006	GISPVPINLR;QEIEAETDR	0;1	1	1	0.0218	17696;18755	-	Dynamin-2 OS=Homo sapiens OX=9606 GN=DNM2 PE=1 SV=2	1.26707e+06	22626.2	DNM2
599_1	sp|Q9NZR1|TMOD2_HUMAN	3.43912	NA	39570.7	ANDPSLQEVNLNNIK	1	1	1	0.0427	36979	-	Tropomodulin-2 OS=Homo sapiens OX=9606 GN=TMOD2 PE=1 SV=1	364943	16588.3	TMOD2
109_1	sp|Q13561|DCTN2_HUMAN	3.34176	NA	44203.8552847001	LTPVLLAK	1	1	1	0.02	10040	-	Dynactin subunit 2 OS=Homo sapiens OX=9606 GN=DCTN2 PE=1 SV=4	0	0	DCTN2
803_1	sp|P49321|NASP_HUMAN	4.86716	NA	85186.0707147002	HLVMGDIPAAVNAFQEAASLLGK	1	1	2	0.0292	43648;43647	-	Nuclear autoantigenic sperm protein OS=Homo sapiens OX=9606 GN=NASP PE=1 SV=2	212469	5058.8	NASP
1075_1	sp|P08574|CY1_HUMAN	4.86716	NA	35399	GLLSSLDHTSIR	1	1	2	0.0369	27415;27416	-	Cytochrome c1, heme protein, mitochondrial OS=Homo sapiens OX=9606 GN=CYC1 PE=1 SV=3	192517	11324.5	CYC1
549_1	sp|P27816|MAP4_HUMAN	3.14926	NA	120929.823884701	TTTAAAVASTGPSSR	1	1	1	0.013	30163	-	Microtubule-associated protein 4 OS=Homo sapiens OX=9606 GN=MAP4 PE=1 SV=3	102713	1556.26	MAP4
633_1	sp|P09496|CLCA_HUMAN	3.0153	NA	27060	ELEEWYAR	1	1	1	0.0323	18979	-	Clathrin light chain A OS=Homo sapiens OX=9606 GN=CLTA PE=1 SV=1	395197	39519.7	CLTA
104_1	sp|Q96BZ4|PLD4_HUMAN	2.45068	NA	55591.2993347001	VFIVPVGNHSNIPFSR	1	1	1	0.0316	38578	-	5'-3' exonuclease PLD4 OS=Homo sapiens OX=9606 GN=PLD4 PE=2 SV=2	0	0	PLD4
840_1	sp|Q13595|TRA2A_HUMAN	8.07192	NA	32669.1	GFAFVYFER;IRVDYSITK;YGPLSGVNVVYDQR	1;1;1	3	3	0.1135	20719;18956;35499	-	Transformer-2 protein homolog alpha OS=Homo sapiens OX=9606 GN=TRA2A PE=1 SV=1	2.38353e+06	170252	TRA2A
106_1	sp|Q86XH1|DRC11_HUMAN	2.14573	NA	95281.1323347005	YVLWK	1	1	1	0.0061	5661	sp|A6NCM1|IQCAL_HUMAN	Dynein regulatory complex protein 11 OS=Homo sapiens OX=9606 GN=IQCA1 PE=2 SV=1	4.56023e+06	91204.6	IQCA1
1214_1	sp|Q13425|SNTB2_HUMAN	3.82577	NA	57913.0224747002	AGLVELLLR	1	1	1	0.0167	14712	-	Beta-2-syntrophin OS=Homo sapiens OX=9606 GN=SNTB2 PE=1 SV=1	0	0	SNTB2
631_1	sp|Q5RKV6|EXOS6_HUMAN	2.20961	NA	28217.7	GGGPAGAGGEAPAALR	1	1	1	0.0588	27792	-	Exosome complex component MTR3 OS=Homo sapiens OX=9606 GN=EXOSC6 PE=1 SV=1	652585	43505.7	EXOSC6
373_1	sp|P46934|NEDD4_HUMAN	3.0153	NA	149021.546314701	EWFFLISK	1	1	1	0.0061	17852	-	E3 ubiquitin-protein ligase NEDD4 OS=Homo sapiens OX=9606 GN=NEDD4 PE=1 SV=4	0	0	NEDD4
460_1	sp|P35998|PRS7_HUMAN	13.0917	NA	48603.1177247001	EVVETPLLHPER;FDDGAGGDNEVQR;GVLLFGPPGTGK;INELTGIK	1;1;1;1	4	4	0.1039	31428;30205;21044;11210	-	26S proteasome regulatory subunit 7 OS=Homo sapiens OX=9606 GN=PSMC2 PE=1 SV=3	1.65735e+06	53462.9	PSMC2
1071_1	sp|Q9Y4A5|TRRAP_HUMAN	2.21415	NA	437318.22074471	AQATAQDPVFQK	1	1	1	0.0031	27604	-	Transformation/transcription domain-associated protein OS=Homo sapiens OX=9606 GN=TRRAP PE=1 SV=3	3.47927e+06	14557.6	TRRAP
765_1	sp|Q9Y6Y8|S23IP_HUMAN	2.6901	NA	111007	YDVYLYDR	1	1	1	0.008	19468	-	SEC23-interacting protein OS=Homo sapiens OX=9606 GN=SEC23IP PE=1 SV=1	431593	9808.93	SEC23IP
13_1	sp|Q8TCS8|PNPT1_HUMAN	2.84837	NA	85896.6256247004	ALYPVIPR	1	1	1	0.0102	12694	-	Polyribonucleotide nucleotidyltransferase 1, mitochondrial OS=Homo sapiens OX=9606 GN=PNPT1 PE=1 SV=2	1.02857e+06	20167.9	PNPT1
902_1	sp|Q9H5H4|ZN768_HUMAN	3.82577	NA	60190.7513647001	FGQSSVLAIHAR	1	1	1	0.0222	26916	-	Zinc finger protein 768 OS=Homo sapiens OX=9606 GN=ZNF768 PE=1 SV=2	308869	8347.8	ZNF768
419_1	sp|Q9P2E9|RRBP1_HUMAN	3.25628	NA	152365	LQSSEAEVR	1	1	1	0.0064	15995	-	Ribosome-binding protein 1 OS=Homo sapiens OX=9606 GN=RRBP1 PE=1 SV=5	5.98968e+06	55460	RRBP1
904_1	sp|A0A1B0GUS4|UB2L5_HUMAN	3.14926	NA	17864.2	TDQVIQSLIALVNDPQPEHPLR	1	1	1	0.1429	44359	sp|P68036|UB2L3_HUMAN	Ubiquitin-conjugating enzyme E2 L5 OS=Homo sapiens OX=9606 GN=UBE2L5 PE=2 SV=1	0	0	UBE2L5
145_1	sp|O15269|SPTC1_HUMAN	7.26168	NA	52710.5	RGDIVFVDR;SFVIDHQR;YGVGTCGPR	1;1;1	3	3	0.055	18165;15390;14068	-	Serine palmitoyltransferase 1 OS=Homo sapiens OX=9606 GN=SPTLC1 PE=1 SV=1	2.37449e+06	91326.6	SPTLC1
767_1	sp|P35606|COPB2_HUMAN	14.6685	NA	102422	ETHADLWPAK;LESTLNYGMER;NNVAFMSYFLQGK;TYLPSQVSR	1;1;1;1	4	4	0.0475	22057;27937;34215;17098	-	Coatomer subunit beta' OS=Homo sapiens OX=9606 GN=COPB2 PE=1 SV=2	3.0124e+06	59066.6	COPB2
17_1	sp|P09960|LKHA4_HUMAN	2.52904	NA	69241.2363647003	SLSNVIAHEISHSWTGNLVTNK	1	1	1	0.036	43919	-	Leukotriene A-4 hydrolase OS=Homo sapiens OX=9606 GN=LTA4H PE=1 SV=2	314796	8284.11	LTA4H
15_1	sp|Q658Y4|F91A1_HUMAN	2.6901	NA	93849.7199747004	SPSSLLIANLHLQ	1	1	1	0.0155	30651	-	Protein FAM91A1 OS=Homo sapiens OX=9606 GN=FAM91A1 PE=1 SV=3	0	0	FAM91A1
509_1	sp|O15355|PPM1G_HUMAN	2.284	NA	59234.6860947002	QLIVANAGDSR	1	1	1	0.0201	21071	-	Protein phosphatase 1G OS=Homo sapiens OX=9606 GN=PPM1G PE=1 SV=1	563220	22528.8	PPM1G
147_1	sp|P15311|EZRI_HUMAN	4.686	NA	69369.7	ENPLQFK;FVIKPIDK;GFPTWLK;IGFPWSEIR	1;0;1;0	2	2	0.0529	10796;13864;9811;19413	-	Ezrin OS=Homo sapiens OX=9606 GN=EZR PE=1 SV=4	755838	19380.5	EZR
1378_1	sp|Q9H6S0|YTDC2_HUMAN	5.62329	NA	160147	IGQTIGYQIR;VVLIVGETGSGK	1;1	2	2	0.0154	21321;21733	-	3'-5' RNA helicase YTHDC2 OS=Homo sapiens OX=9606 GN=YTHDC2 PE=1 SV=2	241136	2709.4	YTHDC2
1384_1	sp|P43487|RANG_HUMAN	3.82577	NA	23295.6	TLEEDEEELFK	1	1	1	0.0547	30291	-	Ran-specific GTPase-activating protein OS=Homo sapiens OX=9606 GN=RANBP1 PE=1 SV=1	126981	14109	RANBP1
671_1	sp|Q86Y56|DAAF5_HUMAN	2.4048	NA	93462.0622847002	LAGPVPAR	1	1	1	0.0094	7536	-	Dynein axonemal assembly factor 5 OS=Homo sapiens OX=9606 GN=DNAAF5 PE=1 SV=4	502822	10698.3	DNAAF5
1356_1	sp|P38117|ETFB_HUMAN	8.37592	NA	27826.2	EIDGGLETLR;LSVISVEDPPQR;VDLVLLGK	1;1;1	3	3	0.1176	19329;28906;10116	-	Electron transfer flavoprotein subunit beta OS=Homo sapiens OX=9606 GN=ETFB PE=1 SV=3	766180	51078.7	ETFB
313_1	sp|Q9H0B6|KLC2_HUMAN	2.8325	NA	68892.2669747003	LGPDDPNVAK	1	1	1	0.0161	16217	sp|Q07866|KLC1_HUMAN	Kinesin light chain 2 OS=Homo sapiens OX=9606 GN=KLC2 PE=1 SV=1	1.24923e+06	32031.5	KLC2
315_1	sp|O00186|STXB3_HUMAN	3.43912	NA	67720.8428147002	VLLPVLLNK	1	1	1	0.0152	15644	-	Syntaxin-binding protein 3 OS=Homo sapiens OX=9606 GN=STXBP3 PE=1 SV=2	0	0	STXBP3
58_1	sp|O75251|NDUS7_HUMAN	6.87319	NA	23548.1	LDDLVNWAR;QSDVMIVAGTLTNK	1;1	2	2	0.108	19279;33018	-	NADH dehydrogenase [ubiquinone] iron-sulfur protein 7, mitochondrial OS=Homo sapiens OX=9606 GN=NDUFS7 PE=1 SV=3	563959	40282.8	NDUFS7
416_1	sp|Q5VT06|CE350_HUMAN	3.0153	NA	350715.800694706	AEQEALESQR	1	1	1	0.0032	21827	-	Centrosome-associated protein 350 OS=Homo sapiens OX=9606 GN=CEP350 PE=1 SV=1	2.93932e+06	15634.7	CEP350
414_1	sp|P02765|FETUA_HUMAN	4.86716	NA	39315.7	CDSSPDSAEDVR	1	1	1	0.0327	28788	-	Alpha-2-HS-glycoprotein OS=Homo sapiens OX=9606 GN=AHSG PE=1 SV=2	0	0	AHSG
561_1	sp|Q9H444|CHM4B_HUMAN	3.82577	NA	24934.6	KIEQELTAAK	1	1	1	0.0446	20533	-	Charged multivesicular body protein 4b OS=Homo sapiens OX=9606 GN=CHMP4B PE=1 SV=1	0	0	CHMP4B
356_1	sp|O94979|SC31A_HUMAN	4.80921	NA	132931.006194701	ATVWDLR;NVWSFLK	1;1	2	2	0.0115	10263;11442	-	Protein transport protein Sec31A OS=Homo sapiens OX=9606 GN=SEC31A PE=1 SV=3	404364	8252.32	SEC31A
328_1	sp|Q9NV06|DCA13_HUMAN	3.43912	NA	51369.1757347001	SIYSQIQEQR	1	1	1	0.0225	25584	-	DDB1- and CUL4-associated factor 13 OS=Homo sapiens OX=9606 GN=DCAF13 PE=1 SV=2	1.17657e+06	37953.9	DCAF13
1312_1	sp|Q9HB90|RRAGC_HUMAN	2.20589	NA	44195.8302747001	LNNTTVLYLK	1	1	1	0.0251	22541	sp|Q9NQL2|RRAGD_HUMAN	Ras-related GTP-binding protein C OS=Homo sapiens OX=9606 GN=RRAGC PE=1 SV=1	181486	9074.3	RRAGC
678_1	sp|P49207|RL34_HUMAN	3.34176	NA	13284.5	IVYLYTK	1	1	1	0.0598	11632	-	60S ribosomal protein L34 OS=Homo sapiens OX=9606 GN=RPL34 PE=1 SV=3	3.42048e+06	570081	RPL34
530_1	sp|O95258|UCP5_HUMAN	2.35378	NA	36178.2	IGIYQSLK	1	1	1	0.0246	12480	-	Brain mitochondrial carrier protein 1 OS=Homo sapiens OX=9606 GN=SLC25A14 PE=2 SV=1	2.99971e+06	199981	SLC25A14
1091_1	sp|P19827|ITIH1_HUMAN	2.08201	NA	101325.613324701	QDGVVVTINK	1	1	1	0.011	18000	-	Inter-alpha-trypsin inhibitor heavy chain H1 OS=Homo sapiens OX=9606 GN=ITIH1 PE=1 SV=3	768314	22597.5	ITIH1
368_1	sp|Q9UNX3|RL26L_HUMAN	2.95616	NA	17245.6	ANGTTVHVGIHPSK;DDEVQVVR;FNPFVTSDR;KDDEVQVVR;YKEELIEK	0;0;0;0;1	1	1	0.2759	31390;31422;31421;31395;31424;13850;18403;18650;18648;17146	-	60S ribosomal protein L26-like 1 OS=Homo sapiens OX=9606 GN=RPL26L1 PE=1 SV=1	628439	69826.6	RPL26L1
947_1	sp|P29692|EF1D_HUMAN	2.79238	NA	31102.8	GVVQELQQAISK	1	1	1	0.0427	27470	-	Elongation factor 1-delta OS=Homo sapiens OX=9606 GN=EEF1D PE=1 SV=5	513646	25682.3	EEF1D
716_1	sp|Q12789|TF3C1_HUMAN	4.71051	NA	238724.525104699	NLIIEAVTNLR;YHDEADQSALQR	1;1	2	2	0.0109	25774;31851	-	General transcription factor 3C polypeptide 1 OS=Homo sapiens OX=9606 GN=GTF3C1 PE=1 SV=4	60500.3	517.097	GTF3C1
245_1	sp|Q9UBB9|TFP11_HUMAN	11.8525	NA	96758.4354747004	ENIAYLTHTER;GAVGAYGSER;NIVTQWQPR;WYLGWK	1;1;1;1	4	4	0.043	29144;14071;20979;9953	-	Tuftelin-interacting protein 11 OS=Homo sapiens OX=9606 GN=TFIP11 PE=1 SV=1	2.09498e+07	355081	TFIP11
1323_1	sp|Q5H9R7|PP6R3_HUMAN	2.56224	NA	97607.6337847006	DLPDEVR	1	1	1	0.008	9598	-	Serine/threonine-protein phosphatase 6 regulatory subunit 3 OS=Homo sapiens OX=9606 GN=PPP6R3 PE=1 SV=2	546047	11870.6	PPP6R3
1189_1	sp|Q9NPI6|DCP1A_HUMAN	3.82577	NA	63239.2243547001	SQLQDTLIHLIK	1	1	1	0.0206	31114	-	mRNA-decapping enzyme 1A OS=Homo sapiens OX=9606 GN=DCP1A PE=1 SV=3	49110.2	1888.85	DCP1A
321_1	sp|O43663|PRC1_HUMAN	2.46756	NA	71561.6080747002	LQIPEEER	1	1	1	0.0129	15799	-	Protein regulator of cytokinesis 1 OS=Homo sapiens OX=9606 GN=PRC1 PE=1 SV=2	1.70204e+06	46001	PRC1
323_1	sp|Q9NP61|ARFG3_HUMAN	3.43912	NA	56892.9654547002	SLGVHLSFIR	1	1	1	0.0194	20446	sp|Q8N6H7|ARFG2_HUMAN	ADP-ribosylation factor GTPase-activating protein 3 OS=Homo sapiens OX=9606 GN=ARFGAP3 PE=1 SV=1	460142	13943.7	ARFGAP3
942_1	sp|Q96D46|NMD3_HUMAN	3.14926	NA	57565.8579247002	VPDVVLIK	1	1	1	0.0159	11014	-	60S ribosomal export protein NMD3 OS=Homo sapiens OX=9606 GN=NMD3 PE=1 SV=1	1.13658e+06	40592.3	NMD3
755_1	sp|O00505|IMA4_HUMAN	3.43912	NA	57774.8415847001	AENPSLENHR	1	1	1	0.0192	23741	-	Importin subunit alpha-4 OS=Homo sapiens OX=9606 GN=KPNA3 PE=1 SV=2	82764	4356	KPNA3
1105_1	sp|Q9Y2Z4|SYYM_HUMAN	3.82577	NA	53165.7239147001	AGHNVIALVGGATAR	1	1	1	0.0314	31064	-	Tyrosine--tRNA ligase, mitochondrial OS=Homo sapiens OX=9606 GN=YARS2 PE=1 SV=2	245546	8467.12	YARS2
72_1	sp|O43747|AP1G1_HUMAN	16.5483	NA	91293.1273047004	AALCAVHVIR;AVEYNALFK;GYALTAIMK;VLAINILGR;YVALTSLLK	1;1;1;1;1	5	5	0.056	19618;17258;14111;14136;15619	-	AP-1 complex subunit gamma-1 OS=Homo sapiens OX=9606 GN=AP1G1 PE=1 SV=5	5.44293e+06	123703	AP1G1
727_1	sp|P41250|GARS_HUMAN	2.54586	NA	83112.6090047003	IMYTVFEHTFHVR	1	1	1	0.0176	37108	-	Glycine--tRNA ligase OS=Homo sapiens OX=9606 GN=GARS1 PE=1 SV=3	212704	4170.66	GARS1
1325_1	sp|Q9NZQ3|SPN90_HUMAN	2.25447	NA	78910.1211247001	LEVIFADLAR	1	1	1	0.0139	21227	-	NCK-interacting protein with SH3 domain OS=Homo sapiens OX=9606 GN=NCKIPSD PE=1 SV=1	479019	14969.3	NCKIPSD
1297_1	sp|P24534|EF1B_HUMAN	3.82577	NA	24748.3	SPAGLQVLNDYLADK	1	1	1	0.0667	36077	-	Elongation factor 1-beta OS=Homo sapiens OX=9606 GN=EEF1B2 PE=1 SV=3	1.60489e+06	114635	EEF1B2
751_1	sp|P33992|MCM5_HUMAN	4.86716	NA	82233.1553047003	SFAGAVSPQEEEEFR	1	1	1	0.0204	37137	-	DNA replication licensing factor MCM5 OS=Homo sapiens OX=9606 GN=MCM5 PE=1 SV=5	0	0	MCM5
753_1	sp|Q13257|MD2L1_HUMAN	2.46756	NA	23495.2	SFTTTIHK	1	1	1	0.039	12919	-	Mitotic spindle assembly checkpoint protein MAD2A OS=Homo sapiens OX=9606 GN=MAD2L1 PE=1 SV=1	178387	11892.5	MAD2L1
248_1	sp|Q9P2N5|RBM27_HUMAN	6.63434	NA	118645	AISSTEAVLNNR;LSQLQVEAAR	1;1	2	2	0.0208	26493;19846	-	RNA-binding protein 27 OS=Homo sapiens OX=9606 GN=RBM27 PE=1 SV=2	272543	5924.85	RBM27
940_1	sp|P11498|PYC_HUMAN	2.38442	NA	129551.408904701	HYFIEVNSR	1	1	1	0.0076	21936	-	Pyruvate carboxylase, mitochondrial OS=Homo sapiens OX=9606 GN=PC PE=1 SV=2	1.86344e+06	27006.3	PC
207_1	sp|Q5JVG2|ZN484_HUMAN	2.05475	NA	98157.8265547005	VVFINK	1	1	1	0.007	5914	-	Zinc finger protein 484 OS=Homo sapiens OX=9606 GN=ZNF484 PE=1 SV=1	377298	6737.47	ZNF484
564_1	sp|Q9Y5B6|PAXB1_HUMAN	2.9889	NA	104739	LQLLTWTPLEAK	1	1	1	0.0131	31267	-	PAX3- and PAX7-binding protein 1 OS=Homo sapiens OX=9606 GN=PAXBP1 PE=1 SV=2	0	0	PAXBP1
205_1	sp|Q9Y281|COF2_HUMAN	2.55318	NA	18724.8	QIIVEEAK;YALYDATYETK	1;0	1	1	0.1145	12738;28796	-	Cofilin-2 OS=Homo sapiens OX=9606 GN=CFL2 PE=1 SV=1	2.91654e+06	224349	CFL2
383_3	sp|Q13247|SRSF6_HUMAN	8.45799	NA	39563.4	DADDAVYELNGK;LDGTEINGR;LIVENLSSR;NGYGFVEFEDSR;QAGEVTYADAHK;TNEGVIEFR	0;1;0;1;0;1	3	3	0.1831	27811;14383;16415;31438;27077;27076;17645	-	Serine/arginine-rich splicing factor 6 OS=Homo sapiens OX=9606 GN=SRSF6 PE=1 SV=2	3.10083e+06	147659	SRSF6
603_1	sp|Q96SI9|STRBP_HUMAN	2.46756	NA	73605.8598547005	FVMEVEVDGQK;GWPLELICEK;NPVMELNEK;YELISETGGSHDK;YELISETGGSHDKR	0;1;0;0;0	1	1	0.0655	26721;27326;25294;18017;18716;18717;31930;31931;35900	-	Spermatid perinuclear RNA-binding protein OS=Homo sapiens OX=9606 GN=STRBP PE=1 SV=1	0	0	STRBP
539_1	sp|P54819|KAD2_HUMAN	4.86716	NA	26460.8	GIHSAIDASQTPDVVFASILAAFSK	1	1	1	0.1046	44678	-	Adenylate kinase 2, mitochondrial OS=Homo sapiens OX=9606 GN=AK2 PE=1 SV=2	12490.8	734.752	AK2
99_1	sp|P33176|KINH_HUMAN	7.50364	NA	109617	LYLVDLAGSEK;TGAEGAVLDEAK	1;1	2	2	0.0239	23712;21790	sp|Q12840|KIF5A_HUMAN;sp|O60282|KIF5C_HUMAN	Kinesin-1 heavy chain OS=Homo sapiens OX=9606 GN=KIF5B PE=1 SV=1	1.75367e+06	27401.1	KIF5B
201_1	sp|P16260|GDC_HUMAN	2.30158	NA	36199.7	LMAGSMAGMTAVICTYPLDMVRVR	1	1	1	0.0723	45221	-	Graves disease carrier protein OS=Homo sapiens OX=9606 GN=SLC25A16 PE=1 SV=3	0	0	SLC25A16
856_1	sp|Q96EY7|PTCD3_HUMAN	14.2399	NA	78499.7342847002	AIGIEPSLATYHHIIR;FIGPDQHR;SPALQVLR;VAVLQALASTVNR	1;1;1;1	4	4	0.0653	38657;14158;11045;29019	-	Pentatricopeptide repeat domain-containing protein 3, mitochondrial OS=Homo sapiens OX=9606 GN=PTCD3 PE=1 SV=3	3.89083e+06	86462.9	PTCD3
1029_1	sp|Q14232|EI2BA_HUMAN	2.9889	NA	33690.8	TLLEFLK	1	1	1	0.023	10385	-	Translation initiation factor eIF-2B subunit alpha OS=Homo sapiens OX=9606 GN=EIF2B1 PE=1 SV=1	0	0	EIF2B1
363_1	sp|Q9HCG8|CWC22_HUMAN	3.14926	NA	105402	TEINLVSFR	1	1	1	0.0099	18232	-	Pre-mRNA-splicing factor CWC22 homolog OS=Homo sapiens OX=9606 GN=CWC22 PE=1 SV=3	343676	7159.92	CWC22
134_1	sp|Q7L523|RRAGA_HUMAN	5.55114	NA	36542.6	LGATIDVEHSHVR;SIIFANYIAR	1;1	2	2	0.0735	31885;22071	-	Ras-related GTP-binding protein A OS=Homo sapiens OX=9606 GN=RRAGA PE=1 SV=1	120567	7092.16	RRAGA
1208_1	sp|Q9NUL3|STAU2_HUMAN	4.86716	NA	62569.2909647001	NAAEAMLLQLGYK	1	1	1	0.0228	31517	-	Double-stranded RNA-binding protein Staufen homolog 2 OS=Homo sapiens OX=9606 GN=STAU2 PE=1 SV=2	465419	11933.8	STAU2
1021_1	sp|Q93008|USP9X_HUMAN	2.89488	NA	290277.683204701	LAQQISDEASR	1	1	1	0.0043	24135	-	Probable ubiquitin carboxyl-terminal hydrolase FAF-X OS=Homo sapiens OX=9606 GN=USP9X PE=1 SV=4	6.01088e+06	45537	USP9X
1023_1	sp|Q2Q1W2|LIN41_HUMAN	4.86716	NA	93325.9468047005	LESTISAVQQVLEEGR	1	1	1	0.0184	38185	-	E3 ubiquitin-protein ligase TRIM71 OS=Homo sapiens OX=9606 GN=TRIM71 PE=1 SV=1	1.16767e+06	26537.9	TRIM71
367_1	sp|P11413|G6PD_HUMAN	11.189	NA	59218.9917347001	EPFGTEGR;GGYFDEFGIIR;IFGPIWNR;IYPTIWWLFR	1;1;1;1	4	4	0.0718	11382;26440;15438;30702	-	Glucose-6-phosphate 1-dehydrogenase OS=Homo sapiens OX=9606 GN=G6PD PE=1 SV=4	2.1027e+06	55334.3	G6PD
1027_1	sp|Q7Z3U7|MON2_HUMAN	2.09843	NA	190237	LQLLLLNPLK	1	1	1	0.0058	21961	-	Protein MON2 homolog OS=Homo sapiens OX=9606 GN=MON2 PE=1 SV=3	670629	7889.75	MON2
94_1	sp|A0FGR8|ESYT2_HUMAN	2.18417	NA	102293.931464701	VGNQIFQSR	1	1	1	0.0098	17013	-	Extended synaptotagmin-2 OS=Homo sapiens OX=9606 GN=ESYT2 PE=1 SV=1	2.82268e+06	55346.6	ESYT2
361_1	sp|P25490|TYY1_HUMAN	7.65153	NA	44684.7	EEVVGGDDSDGLR;SYLSGGAGAAGGGGADPGNK	1;1	2	2	0.0797	29167;36900	-	Transcriptional repressor protein YY1 OS=Homo sapiens OX=9606 GN=YY1 PE=1 SV=2	282529	15696.1	YY1
1257_1	sp|P17812|PYRG1_HUMAN	16.1761	NA	66647.9886747001	ALEHSALAINHK;FSDSYASVIK;FVGQDVEGER;IQAIAWAR;VPLLLEEQGVVDYFLR	1;1;1;1;1	5	5	0.0948	27611;19914;20716;12685;39821	-	CTP synthase 1 OS=Homo sapiens OX=9606 GN=CTPS1 PE=1 SV=2	7.10269e+06	229119	CTPS1
933_1	sp|O75381|PEX14_HUMAN	3.82577	NA	41211.7	GGDGQINEQVEK	1	1	1	0.0318	26439	-	Peroxisomal membrane protein PEX14 OS=Homo sapiens OX=9606 GN=PEX14 PE=1 SV=1	82506.5	4853.32	PEX14
427_1	sp|Q13200|PSMD2_HUMAN	20.7276	NA	100135.787764701	AVPLALALISVSNPR;FGGSGSQVDSAR;LNILDTLSK;SGALLACGIVNSGVR;WLPLGLGLNHLGK	1;1;1;1;1	5	5	0.0705	34317;22047;15938;32928;31404	-	26S proteasome non-ATPase regulatory subunit 2 OS=Homo sapiens OX=9606 GN=PSMD2 PE=1 SV=3	1.01456e+06	18117.2	PSMD2
1345_1	sp|Q9BVL2|NUP58_HUMAN	2.53641	NA	60859.6805347002	EQYLGYR	1	1	1	0.0117	12670	-	Nucleoporin p58/p45 OS=Homo sapiens OX=9606 GN=NUP58 PE=1 SV=1	482350	30146.9	NUP58
970_1	sp|Q5PRF9|SMAG2_HUMAN	4.86716	NA	75436.2386947002	NALALWLSHLEER	1	1	1	0.0187	35192	-	Protein Smaug homolog 2 OS=Homo sapiens OX=9606 GN=SAMD4B PE=1 SV=1	2.62907e+06	97372.8	SAMD4B
1129_1	sp|P05067|A4_HUMAN	3.14926	NA	86888.0534247003	VESLEQEAANER	1	1	1	0.0156	30059	-	Amyloid-beta precursor protein OS=Homo sapiens OX=9606 GN=APP PE=1 SV=3	568624	13868.9	APP
728_1	sp|P33991|MCM4_HUMAN	5.90006	NA	96497.6299147003	GILLQLFGGTR;LHGLDEEAEQK	1;1	2	2	0.0255	22379;26286	-	DNA replication licensing factor MCM4 OS=Homo sapiens OX=9606 GN=MCM4 PE=1 SV=5	378126	7414.23	MCM4
180_2	sp|Q04695|K1C17_HUMAN	5.90482	NA	48076	ALEEANTELEVK;CEMEQQNQEYK;DAEDWFFSK;EVATNSELVQSGK;LAADDFR;LASYLDK;LASYLDKVR;NHEEEMNALR;TRLEQEIATYR;VLDELTLAR	1;0;1;0;0;0;0;0;0;0	2	2	0.2106	29112;33260;21106;29647;8393;8449;17659;25178;25177;30225;30228;16379	-	Keratin, type I cytoskeletal 17 OS=Homo sapiens OX=9606 GN=KRT17 PE=1 SV=2	982363	28893	KRT17
1049_1	sp|P46060|RAGP1_HUMAN	11.7574	NA	63502.3	ALAPLLLAFVTKPNSALESCSFAR;LEGNTVGVEAAR;SSVLIAQQTDTSDPEK;VINLNDNTFTEK	1;1;1;1	4	4	0.109	44781;24057;37673;31076	-	Ran GTPase-activating protein 1 OS=Homo sapiens OX=9606 GN=RANGAP1 PE=1 SV=1	2.04332e+06	65913.4	RANGAP1
157_1	sp|O95071|UBR5_HUMAN	6.56356	NA	309158.383854702	LSLELFGR;VDEAMELIIAHGR	1;1	2	2	0.0075	12927;32436	-	E3 ubiquitin-protein ligase UBR5 OS=Homo sapiens OX=9606 GN=UBR5 PE=1 SV=2	99653.6	692.039	UBR5
979_1	sp|P51610|HCFC1_HUMAN	3.82577	NA	208602	ESHTAVVYTEK	1	1	2	0.0054	26096;26093	-	Host cell factor 1 OS=Homo sapiens OX=9606 GN=HCFC1 PE=1 SV=2	1.14597e+07	173632	HCFC1
1088_1	sp|A9QM74|IMA8_HUMAN	2.48306	NA	56901.9459647001	NITWTLSNLCR	1	1	1	0.0213	30160	-	Importin subunit alpha-8 OS=Homo sapiens OX=9606 GN=KPNA7 PE=1 SV=1	499839	26307.3	KPNA7
1164_1	sp|Q9UEW8|STK39_HUMAN	3.82577	NA	59436.4862047002	ADMWSFGITAIELATGAAPYHK	1	1	1	0.0404	43636	-	STE20/SPS1-related proline-alanine-rich protein kinase OS=Homo sapiens OX=9606 GN=STK39 PE=1 SV=3	0	0	STK39
1114_1	sp|Q53EZ4|CEP55_HUMAN	3.82577	NA	54145.2	QLHEFAITEPLVTFQGETENR	1	1	1	0.0453	44213	-	Centrosomal protein of 55 kDa OS=Homo sapiens OX=9606 GN=CEP55 PE=1 SV=3	0	0	CEP55
1168_1	sp|Q9H2G2|SLK_HUMAN	6.32589	NA	142607	DSGSISLQETR;ELIAEAK	1;1	2	2	0.0146	23065;7336	-	STE20-like serine/threonine-protein kinase OS=Homo sapiens OX=9606 GN=SLK PE=1 SV=1	5.89969e+08	8.30942e+06	SLK
1291_1	sp|Q13555|KCC2G_HUMAN	3.82577	NA	62567.7055247002	FTDDYQLFEELGK	1	1	1	0.0233	36082	-	Calcium/calmodulin-dependent protein kinase type II subunit gamma OS=Homo sapiens OX=9606 GN=CAMK2G PE=1 SV=4	0	0	CAMK2G
1087_1	sp|P13667|PDIA4_HUMAN	9.74795	NA	72886.9720147002	MDATANDVPSDR;TQEEIVAK;YGIVDYMIEQSGPPSK	1;1;1	3	3	0.0558	27149;12339;38552	-	Protein disulfide-isomerase A4 OS=Homo sapiens OX=9606 GN=PDIA4 PE=1 SV=2	5.88708e+06	127980	PDIA4
526_1	sp|Q9Y5Y3|GPR45_HUMAN	3.82577	NA	41939.2	VIIAVSWVLSFCIAGPSLTGWTLVEVPARAPQCVLGYTELPADR	1	1	1	0.1183	47712	-	Probable G-protein coupled receptor 45 OS=Homo sapiens OX=9606 GN=GPR45 PE=1 SV=2	0	0	GPR45
305_1	sp|Q8IU60|DCP2_HUMAN	3.0956	NA	48392.3	NIEWFSIEK	1	1	1	0.0214	21978	-	m7GpppN-mRNA hydrolase OS=Homo sapiens OX=9606 GN=DCP2 PE=1 SV=3	244463	9778.54	DCP2
1299_1	sp|P30086|PEBP1_HUMAN	8.69292	NA	21043.7	GNDISSGTVLSDYVGSGPPK;LYTLVLTDPDAPSR	1;1	2	2	0.1818	40456;35422	-	Phosphatidylethanolamine-binding protein 1 OS=Homo sapiens OX=9606 GN=PEBP1 PE=1 SV=3	501793	45617.6	PEBP1
1207_1	sp|Q9UHD8|SEPT9_HUMAN	8.37871	NA	65360.7701547002	EFDEDSEDR;QVENAGAIGPSR;STLINTLFK	1;1;1	3	3	0.0512	20955;23338;16623	-	Septin-9 OS=Homo sapiens OX=9606 GN=SEPTIN9 PE=1 SV=2	516472	13242.9	SEPTIN9
559_1	sp|Q32MZ4|LRRF1_HUMAN	4.86716	NA	89198.7285147003	AMVSNAQLDNEK;SAVEAQNEVTENPK	0;1	1	1	0.0322	28717;34117	-	Leucine-rich repeat flightless-interacting protein 1 OS=Homo sapiens OX=9606 GN=LRRFIP1 PE=1 SV=2	354807	7884.61	LRRFIP1
557_1	sp|Q9UJC5|SH3L2_HUMAN	4.86716	NA	12318.2	ESNTVFSFLGLKPR	1	1	1	0.1308	35952	-	SH3 domain-binding glutamic acid-rich-like protein 2 OS=Homo sapiens OX=9606 GN=SH3BGRL2 PE=1 SV=2	173127	21640.9	SH3BGRL2
352_1	sp|O75569|PRKRA_HUMAN	3.82577	NA	34382.5	SDVQIHVPTFTFR	1	1	1	0.0415	35071	-	Interferon-inducible double-stranded RNA-dependent protein kinase activator A OS=Homo sapiens OX=9606 GN=PRKRA PE=1 SV=1	228675	14292.2	PRKRA
551_1	sp|O14734|ACOT8_HUMAN	2.05475	NA	35891	LPVLYQVER	1	1	1	0.0282	19940	-	Acyl-coenzyme A thioesterase 8 OS=Homo sapiens OX=9606 GN=ACOT8 PE=1 SV=1	791862	41677	ACOT8
358_1	sp|O75127|PTCD1_HUMAN	6.97502	NA	78805.7742547003	AGNLMSAMLHVEALER;YALQVWR	1;1	2	2	0.0329	37978;12967	-	Pentatricopeptide repeat-containing protein 1, mitochondrial OS=Homo sapiens OX=9606 GN=PTCD1 PE=1 SV=2	801970	21674.9	PTCD1
1254_1	sp|P08243|ASNS_HUMAN	13.1042	NA	64328.6267047001	ADWLSHYWMPK;ASVGMYLISK;DVPLHALYDNVEK;TTAAHGLELR	1;1;1;1	4	4	0.0784	31872;17818;34032;17820	-	Asparagine synthetase [glutamine-hydrolyzing] OS=Homo sapiens OX=9606 GN=ASNS PE=1 SV=4	2.55802e+06	71056.2	ASNS
596_1	sp|P09211|GSTP1_HUMAN	2.79238	NA	23341	PPYTVVYFPVR	1	1	1	0.0524	28819	-	Glutathione S-transferase P OS=Homo sapiens OX=9606 GN=GSTP1 PE=1 SV=2	430876	39170.6	GSTP1
748_1	sp|P30040|ERP29_HUMAN	6.97407	NA	28975.2	GALPLDTVTFYK;SLNILTAFQK;WAEQYLK	1;1;1	3	3	0.1111	28359;20703;13017	-	Endoplasmic reticulum resident protein 29 OS=Homo sapiens OX=9606 GN=ERP29 PE=1 SV=4	478588	31905.9	ERP29
1085_1	sp|Q96RP9|EFGM_HUMAN	2.30158	NA	83418.4414247004	GIVDLIEER	1	1	1	0.012	16840	-	Elongation factor G, mitochondrial OS=Homo sapiens OX=9606 GN=GFM1 PE=1 SV=2	1.68465e+07	374366	GFM1
45_1	sp|Q96SB4|SRPK1_HUMAN	7.98782	NA	74278.3567247002	EMVVQLLDDFK;IIHTDIKPENILLSVNEQYIR;SAEHYTETALDEIR	1;1;1	3	3	0.0702	28770;44511;36526	-	SRSF protein kinase 1 OS=Homo sapiens OX=9606 GN=SRPK1 PE=1 SV=2	316990	10225.5	SRPK1
488_1	sp|Q15645|PCH2_HUMAN	3.82577	NA	48520.5	HSNVVILTTSNITEK	1	1	1	0.0347	36817	-	Pachytene checkpoint protein 2 homolog OS=Homo sapiens OX=9606 GN=TRIP13 PE=1 SV=2	0	0	TRIP13
598_1	sp|Q14145|KEAP1_HUMAN	2.84837	NA	69620.7276147003	FYVQALLR	1	1	1	0.0128	15674	-	Kelch-like ECH-associated protein 1 OS=Homo sapiens OX=9606 GN=KEAP1 PE=1 SV=2	251824	6995.12	KEAP1
1400_1	sp|Q9HD45|TM9S3_HUMAN	3.43912	NA	67843.0728947001	YLDPSFFQHR	1	1	1	0.017	27819	-	Transmembrane 9 superfamily member 3 OS=Homo sapiens OX=9606 GN=TM9SF3 PE=1 SV=2	77206.4	3676.5	TM9SF3
1083_1	sp|Q13867|BLMH_HUMAN	3.82577	NA	52528.0189847001	IGPITPLEFYR	1	1	1	0.0242	27690	-	Bleomycin hydrolase OS=Homo sapiens OX=9606 GN=BLMH PE=1 SV=1	438433	15658.3	BLMH
187_1	sp|O95163|ELP1_HUMAN	3.82577	NA	150159	SVVLQLADGQIFK	1	1	1	0.0098	31399	-	Elongator complex protein 1 OS=Homo sapiens OX=9606 GN=ELP1 PE=1 SV=3	801072	12715.4	ELP1
485_1	sp|Q9NRG9|AAAS_HUMAN	3.82577	NA	59536.3247747001	VQDGKPVILLFR	1	1	1	0.022	30404	-	Aladin OS=Homo sapiens OX=9606 GN=AAAS PE=1 SV=1	165133	5694.24	AAAS
42_1	sp|P49006|MRP_HUMAN	4.86716	NA	19517.2	GDVTAEEAAGASPAK	1	1	1	0.0769	30037	-	MARCKS-related protein OS=Homo sapiens OX=9606 GN=MARCKSL1 PE=1 SV=2	1.63643e+06	233775	MARCKSL1
1197_1	sp|O00231|PSD11_HUMAN	6.37162	NA	47434.0397947001	AAAAVVEFQR;EASIDILHSIVK	1;1	2	3	0.0521	19374;28364;28362	-	26S proteasome non-ATPase regulatory subunit 11 OS=Homo sapiens OX=9606 GN=PSMD11 PE=1 SV=3	798334	24947.9	PSMD11
487_1	sp|Q8TCG1|CIP2A_HUMAN	5.8478	NA	102121	EVQNQLVDR;HLEVISGQK	1;1	2	2	0.0199	19204;15700	-	Protein CIP2A OS=Homo sapiens OX=9606 GN=CIP2A PE=1 SV=2	1.86407e+06	28678	CIP2A
483_1	sp|P09622|DLDH_HUMAN	9.06189	NA	54142.9712747001	ALTGGIAHLFK;IDVSIEAASGGK;NLGLEELGIELDPR	1;1;1	3	3	0.0727	20400;21215;35521	-	Dihydrolipoyl dehydrogenase, mitochondrial OS=Homo sapiens OX=9606 GN=DLD PE=1 SV=2	1.12731e+06	41752.3	DLD
308_1	sp|Q49A26|GLYR1_HUMAN	9.44023	NA	60508.9618947001	FQQAVDAVEEFLR;LGDLVWGK;TSFFLGEVGNAAK	1;1;1	3	3	0.0615	35187;11204;28945	-	Putative oxidoreductase GLYR1 OS=Homo sapiens OX=9606 GN=GLYR1 PE=1 SV=4	9.41609e+06	303745	GLYR1
1404_1	sp|Q15208|STK38_HUMAN	14.8725	NA	54155.3722147001	ERPAAISIEIK;LGLEDFESLK;NKDWVFINYTYK;VTLENFYSNLIAQHEER	1;1;1;1	4	5	0.1075	24526;24527;21397;35880;41607	-	Serine/threonine-protein kinase 38 OS=Homo sapiens OX=9606 GN=STK38 PE=1 SV=1	5.41237e+06	216495	STK38
355_1	sp|O15213|WDR46_HUMAN	3.82577	NA	68028.7587847003	FLHSEALLAVAQNR	1	1	2	0.023	35544;35541	-	WD repeat-containing protein 46 OS=Homo sapiens OX=9606 GN=WDR46 PE=1 SV=3	447852	13172.1	WDR46
826_1	sp|Q8N0X7|SPART_HUMAN	3.34176	NA	72787.7883447002	ENQEGAANVNVR	1	1	1	0.018	27494	-	Spartin OS=Homo sapiens OX=9606 GN=SPART PE=1 SV=1	0	0	SPART
745_1	sp|Q86VP1|TAXB1_HUMAN	2.05475	NA	90819.8860547004	AGLLELK	1	1	1	0.0089	6521	-	Tax1-binding protein 1 OS=Homo sapiens OX=9606 GN=TAX1BP1 PE=1 SV=2	706716	14134.3	TAX1BP1
1339_1	sp|Q92974|ARHG2_HUMAN	5.24768	NA	111473	QQDVIYELIQTELHHVR;YPLLISR	1;1	2	2	0.0243	42111;10323	-	Rho guanine nucleotide exchange factor 2 OS=Homo sapiens OX=9606 GN=ARHGEF2 PE=1 SV=4	379377	5836.56	ARHGEF2
1119_1	sp|O60610|DIAP1_HUMAN	5.53847	NA	141257.540354701	ELGEYFLFDPK;LNAILFK	1;1	2	2	0.0142	29497;8773	-	Protein diaphanous homolog 1 OS=Homo sapiens OX=9606 GN=DIAPH1 PE=1 SV=2	130514	1864.49	DIAPH1
250_1	sp|P14649|MYL6B_HUMAN	12.5187	NA	22749.7	AEPAVPQAPQK;ALGQNPTNAEVLK;GQGTYEDYLEGFR;HVLTTLGEK	1;0;1;1	3	3	0.2212	20726;29423;34696;15257	-	Myosin light chain 6B OS=Homo sapiens OX=9606 GN=MYL6B PE=1 SV=1	1.8712e+07	1.33657e+06	MYL6B
471_1	sp|Q15287|RNPS1_HUMAN	2.95616	NA	34187.7	DHIMEIFSTYGK	1	1	1	0.0393	32055	-	RNA-binding protein with serine-rich domain 1 OS=Homo sapiens OX=9606 GN=RNPS1 PE=1 SV=1	205204	13680.3	RNPS1
1366_1	sp|Q9ULJ8|NEB1_HUMAN	6.27158	NA	123267	LELFPVELEK;TQLQQNIEENK	1;1	2	2	0.0191	24112;29086	-	Neurabin-1 OS=Homo sapiens OX=9606 GN=PPP1R9A PE=1 SV=2	136376	2525.47	PPP1R9A
885_1	sp|P35221|CTNA1_HUMAN	17.1119	NA	100009	EYAQVFR;NAGNEQDLGIQYK;NLMNAVVQTVK;QIIVDPLSFSEER;SDALNSAIDK	1;1;1;1;1	5	5	0.0596	12124;32305;24108;34644;16501	-	Catenin alpha-1 OS=Homo sapiens OX=9606 GN=CTNNA1 PE=1 SV=1	7.67194e+07	1.36999e+06	CTNNA1
552_1	sp|Q5SY16|NOL9_HUMAN	6.61815	NA	79272.2113047003	ESPVEFTGHK;YVFSAYK	1;1	2	3	0.0242	20510;20512;10857	-	Polynucleotide 5'-hydroxyl-kinase NOL9 OS=Homo sapiens OX=9606 GN=NOL9 PE=1 SV=1	3.05801e+06	127417	NOL9
823_1	sp|Q9NP72|RAB18_HUMAN	2.6901	NA	22962.6	ILIIGESGVGK	1	1	1	0.0534	18569	-	Ras-related protein Rab-18 OS=Homo sapiens OX=9606 GN=RAB18 PE=1 SV=1	217091	15506.5	RAB18
289_1	sp|P08962|CD63_HUMAN	2.80857	NA	25619.1	VMSEFNNNFR	1	1	1	0.042	25839	-	CD63 antigen OS=Homo sapiens OX=9606 GN=CD63 PE=1 SV=2	0	0	CD63
887_1	sp|Q8TDB6|DTX3L_HUMAN	2.20589	NA	83501.2716447003	KPLSQQER	1	1	1	0.0108	14825	-	E3 ubiquitin-protein ligase DTX3L OS=Homo sapiens OX=9606 GN=DTX3L PE=1 SV=1	0	0	DTX3L
889_1	sp|P49591|SYSC_HUMAN	3.43912	NA	58740.0463047001	TICAILENYQTEK	1	1	1	0.0253	35750	-	Serine--tRNA ligase, cytoplasmic OS=Homo sapiens OX=9606 GN=SARS1 PE=1 SV=3	765610	25520.3	SARS1
860_1	sp|Q92878|RAD50_HUMAN	5.98176	NA	153797	MEVISLQNEK;VLASLIIR	1;1	2	2	0.0137	22996;11097	-	DNA repair protein RAD50 OS=Homo sapiens OX=9606 GN=RAD50 PE=1 SV=1	1.26667e+06	13058.4	RAD50
1016_1	sp|Q0ZGT2|NEXN_HUMAN	3.82577	NA	80608.6904547001	NTSVVDSEPVR	1	1	1	0.0163	23500	-	Nexilin OS=Homo sapiens OX=9606 GN=NEXN PE=1 SV=1	650277	16256.9	NEXN
30_2	sp|P04350|TBB4A_HUMAN	9.73432	NA	49553.9	ALTVPELTQQMFDAK;EAESCDCLQGFQLTHSLGGGTGSGMGTLLISK;FPGQLNADLR;FWEVISDEHGIDPTGTYHGDSDLQLER;GHYTEGAELVDAVLDVVR;IMNTFSVVPSPK;ISEQFTAMFR;KEAESCDCLQGFQLTHSLGGGTGSGMGTLLISK;KLAVNMVPFPR;LAVNMVPFPR;LHFFMPGFAPLTSR;LTTPTYGDLNHLVSATMSGVTTCLR;NSSYFVEWIPNNVK;SGPFGQIFRPDNFVFGQSGAGNNWAK;TAVCDIPPR;YLTVAAVFR	0;0;0;1;1;0;0;0;0;0;0;0;0;0;0;0	2	4	0.5248	37284;47080;47081;47105;20523;20522;20524;46817;46816;40388;40385;28737;28187;24623;47223;47222;47230;26409;21761;21760;21082;36334;36559;36335;45287;45289;45299;45288;37381;37379;37380;45647;45645;45651;16317;16318;16320;16323;16321;16322;16319;16718	-	Tubulin beta-4A chain OS=Homo sapiens OX=9606 GN=TUBB4A PE=1 SV=2	2.42605e+06	115526	TUBB4A
30_3	sp|Q13885|TBB2A_HUMAN	18.2582	NA	49875	AILVDLEPGTMDSVR;ALTVPELTQQMFDSK;EIVHIQAGQCGNQIGAK;EVDEQMLNVQNK;FPGQLNADLR;GHYTEGAELVDSVLDVVR;IMNTFSVMPSPK;INVYYNEAAGNK;ISEQFTAMFR;KLAVNMVPFPR;LAVNMVPFPR;LHFFMPGFAPLTSR;LTTPTYGDLNHLVSATMSGVTTCLR;MREIVHIQAGQCGNQIGAK;MSATFIGNSTAIQELFK;NSSYFVEWIPNNVK;SGPFGQIFRPDNFVFGQSGAGNNWAK;TAVCDIPPR;YLTVAAIFR	0;1;0;0;0;0;1;1;0;0;0;0;0;0;1;0;0;0;1	5	6	0.5573	36266;37518;39041;39042;32234;32657;20523;20522;20524;40545;40546;29290;30356;29444;24623;26409;21761;21760;21082;36334;36559;36335;45287;45289;45299;45288;42157;41982;39624;37381;37379;37380;45647;45645;45651;16317;16318;16320;16323;16321;16322;16319;17224	-	Tubulin beta-2A chain OS=Homo sapiens OX=9606 GN=TUBB2A PE=1 SV=1	5.25379e+06	250181	TUBB2A
881_1	sp|Q8N163|CCAR2_HUMAN	2.7021	NA	102838	SPAPPLLHVAALGQK	1	1	1	0.0163	33599	-	Cell cycle and apoptosis regulator protein 2 OS=Homo sapiens OX=9606 GN=CCAR2 PE=1 SV=2	317705	6229.52	CCAR2
1274_1	sp|Q15650|TRIP4_HUMAN	2.04357	NA	66104.8991247002	LAVLLPGR	1	1	1	0.0138	9428	-	Activating signal cointegrator 1 OS=Homo sapiens OX=9606 GN=TRIP4 PE=1 SV=4	0	0	TRIP4
215_1	sp|Q9UET6|TRM7_HUMAN	2.64925	NA	36056.1	LLQLDKEFQLFQGVTR	1	1	1	0.0486	40313	-	Putative tRNA (cytidine(32)/guanosine(34)-2'-O)-methyltransferase OS=Homo sapiens OX=9606 GN=FTSJ1 PE=1 SV=2	0	0	FTSJ1
883_1	sp|P37198|NUP62_HUMAN	5.00743	NA	53222.4651047001	HFLQQATQVNAWDR;WSLELEDQER	1;1	2	2	0.046	37598;27627	-	Nuclear pore glycoprotein p62 OS=Homo sapiens OX=9606 GN=NUP62 PE=1 SV=3	4.98998e+06	383844	NUP62
613_1	sp|Q9NZB2|F120A_HUMAN	17.5849	NA	121810.544834701	NIQDTSDLDAIAK;QRPPQTPLR;QSVLEGLSFSR;SLTTSQYLMHEVAK;SQGGVQPIPSQGGK	1;1;1;1;1	5	5	0.0546	30960;18882;24355;36140;28903	-	Constitutive coactivator of PPAR-gamma-like protein 1 OS=Homo sapiens OX=9606 GN=FAM120A PE=1 SV=2	7.04811e+06	130521	FAM120A
825_1	sp|Q9UBB6|NCDN_HUMAN	2.16873	NA	78813.6344747002	IFDAVGFTFPNR	1	1	1	0.0165	30362	-	Neurochondrin OS=Homo sapiens OX=9606 GN=NCDN PE=1 SV=1	1.33943e+06	37206.4	NCDN
521_1	sp|Q9H814|PHAX_HUMAN	2.1191	NA	44375.1	TPGGVFLNLLK	1	1	1	0.0279	21735	-	Phosphorylated adapter RNA export protein OS=Homo sapiens OX=9606 GN=PHAX PE=1 SV=1	0	0	PHAX
120_1	sp|P12814|ACTN1_HUMAN	2.02353	NA	102993	AIMTYVSSFYHAFSGAQK;ASIHEAWTDGK;DLLLDPAWEK;FAIQDISVEETSAK;HTNYTMEHIR;KHEAFESDLAAHQDR;LAILGIHNEVSK;LMLLLEVISGER;TFTAWCNSHLR;TINEVENQILTR;VGWEQLLTTIAR	0;0;0;0;0;0;1;0;0;0;0	1	1	0.1536	41053;41054;24012;23394;34820;27525;38112;38113;27228;30020;30632;31768;30488	-	Alpha-actinin-1 OS=Homo sapiens OX=9606 GN=ACTN1 PE=1 SV=2	543710	9061.83	ACTN1
166_1	sp|Q14692|BMS1_HUMAN	3.82577	NA	145716	AEFEDQDDEAR	1	1	1	0.0086	28342	-	Ribosome biogenesis protein BMS1 homolog OS=Homo sapiens OX=9606 GN=BMS1 PE=1 SV=1	0	0	BMS1
1010_1	sp|Q9Y5Q9|TF3C3_HUMAN	3.82577	NA	101208	AIFAVLTSVLTK	1	1	1	0.0135	26077	-	General transcription factor 3C polypeptide 3 OS=Homo sapiens OX=9606 GN=GTF3C3 PE=1 SV=1	0	0	GTF3C3
868_1	sp|Q9Y2H6|FND3A_HUMAN	2.284	NA	131767.469014701	GGTQVDTEIEEK	1	1	1	0.01	27666	-	Fibronectin type-III domain-containing protein 3A OS=Homo sapiens OX=9606 GN=FNDC3A PE=1 SV=4	639485	12297.8	FNDC3A
162_1	sp|Q8IXI2|MIRO1_HUMAN	4.23866	NA	70738.8985647002	LPLILVGNK;SGVLQALLGR	1;1	2	2	0.0307	14098;15811	-	Mitochondrial Rho GTPase 1 OS=Homo sapiens OX=9606 GN=RHOT1 PE=1 SV=2	0	0	RHOT1
160_1	sp|Q5T750|XP32_HUMAN	3.0153	NA	26219.3	TFGVSPLR	1	1	1	0.032	10828	-	Skin-specific protein 32 OS=Homo sapiens OX=9606 GN=XP32 PE=1 SV=1	568000	47333.4	XP32
923_1	sp|Q9Y266|NUDC_HUMAN	2.26963	NA	38219.1	LVSSDPEINTK	1	1	1	0.0332	23505	-	Nuclear migration protein nudC OS=Homo sapiens OX=9606 GN=NUDC PE=1 SV=1	500861	21776.6	NUDC
642_1	sp|Q96AE4|FUBP1_HUMAN	10.484	NA	67518.4702747001	IAQITGPPDR;IGGNEGIDVPIPR;VPDGMVGFIIGR	1;1;1	3	3	0.0543	17771;28778;25972	-	Far upstream element-binding protein 1 OS=Homo sapiens OX=9606 GN=FUBP1 PE=1 SV=3	1.53153e+06	42542.4	FUBP1
1237_1	sp|Q5C9Z4|NOM1_HUMAN	3.14926	NA	96197.5864147003	TYNPFYAFLASK	1	1	1	0.014	31515	-	Nucleolar MIF4G domain-containing protein 1 OS=Homo sapiens OX=9606 GN=NOM1 PE=1 SV=1	0	0	NOM1
1247_1	sp|Q8NEY8|PPHLN_HUMAN	2.46756	NA	52705.1	SIQFALR	1	1	1	0.0153	9303	-	Periphilin-1 OS=Homo sapiens OX=9606 GN=PPHLN1 PE=1 SV=2	373871	11683.5	PPHLN1
640_1	sp|P48444|COPD_HUMAN	15.928	NA	57174.1242947001	IEGLLAAFPK;LFTAESLIGLK;LYMVLITTK;NSNILEDLETLR;VTQVDGNSPVR	1;1;1;1;1	5	5	0.1037	17442;23049;18367;31364;22251	-	Coatomer subunit delta OS=Homo sapiens OX=9606 GN=ARCN1 PE=1 SV=1	7.69762e+06	265435	ARCN1
168_1	sp|O75122|CLAP2_HUMAN	7.08204	NA	140976	EGLLGLQNLLK;HAAVLVETIK	1;1	2	2	0.0162	23312;18315	-	CLIP-associating protein 2 OS=Homo sapiens OX=9606 GN=CLASP2 PE=1 SV=3	0	0	CLASP2
646_1	sp|Q8TEQ6|GEMI5_HUMAN	2.284	NA	168482.847634701	NDSQHLFIEPR	1	1	1	0.0073	29446	-	Gem-associated protein 5 OS=Homo sapiens OX=9606 GN=GEMIN5 PE=1 SV=3	146092	1623.24	GEMIN5
262_1	sp|Q9Y490|TLN1_HUMAN	4.86716	NA	269599	GVGAAATAVTQALNELLQHVK	1	1	1	0.0083	41827	-	Talin-1 OS=Homo sapiens OX=9606 GN=TLN1 PE=1 SV=3	0	0	TLN1
964_1	sp|P14174|MIF_HUMAN	2.58334	NA	12468.2	LLCGLLAER	1	1	1	0.0783	16880	-	Macrophage migration inhibitory factor OS=Homo sapiens OX=9606 GN=MIF PE=1 SV=4	8.99545e+06	2.24886e+06	MIF
433_1	sp|A6NHR9|SMHD1_HUMAN	6.20281	NA	226231.078424699	FSFGLLDLPFR;TLPLFYGSIVR	1;1	2	2	0.011	27911;26174	-	Structural maintenance of chromosomes flexible hinge domain-containing protein 1 OS=Homo sapiens OX=9606 GN=SMCHD1 PE=1 SV=2	228529	1873.19	SMCHD1
701_1	sp|Q8IWR0|Z3H7A_HUMAN	3.0153	NA	110466	INLTVFK	1	1	1	0.0072	9308	-	Zinc finger CCCH domain-containing protein 7A OS=Homo sapiens OX=9606 GN=ZC3H7A PE=1 SV=1	0	0	ZC3H7A
861_1	sp|Q9HCC0|MCCB_HUMAN	2.52904	NA	61294.4065147002	TDFGIFR	1	1	1	0.0124	10057	-	Methylcrotonoyl-CoA carboxylase beta chain, mitochondrial OS=Homo sapiens OX=9606 GN=MCCC2 PE=1 SV=1	55483.1	1631.86	MCCC2
88_1	sp|P07954|FUMH_HUMAN	2.9889	NA	54602.1675747001	AAAEVNQDYGLDPK	1	1	1	0.0275	33380	-	Fumarate hydratase, mitochondrial OS=Homo sapiens OX=9606 GN=FH PE=1 SV=3	132616	4144.25	FH
867_1	sp|O95425|SVIL_HUMAN	12.5238	NA	247592.595574699	ASELATLIQTK;FSSSIENSDSPVR;LMLLQIK;LNVAFMESK;LPFEEK	1;1;1;1;1	5	5	0.0208	22375;31626;10219;16670;7051	-	Supervillin OS=Homo sapiens OX=9606 GN=SVIL PE=1 SV=2	5.92068e+06	46255.3	SVIL
1332_1	sp|Q7Z3B4|NUP54_HUMAN	3.43912	NA	55401.3522547001	WNQLQAFWGTGK	1	1	1	0.0237	31959	-	Nucleoporin p54 OS=Homo sapiens OX=9606 GN=NUP54 PE=1 SV=2	1.91402e+06	68357.9	NUP54
1139_1	sp|P13693|TCTP_HUMAN	3.34176	NA	19582.6	HILANFK	1	1	1	0.0407	9550	sp|Q56UQ5|TPT1L_HUMAN	Translationally-controlled tumor protein OS=Homo sapiens OX=9606 GN=TPT1 PE=1 SV=1	3.13246e+06	391558	TPT1
83_1	sp|Q9Y3A2|UTP11_HUMAN	3.43912	NA	30427.7	HVFFFDTK	1	1	1	0.0316	16731	-	Probable U3 small nucleolar RNA-associated protein 11 OS=Homo sapiens OX=9606 GN=UTP11 PE=1 SV=2	33758.9	2250.59	UTP11
1137_1	sp|Q6PGP7|TTC37_HUMAN	3.43912	NA	175375	VNVHVLGVLLGQK	1	1	1	0.0083	30114	-	Tetratricopeptide repeat protein 37 OS=Homo sapiens OX=9606 GN=TTC37 PE=1 SV=1	166064	1824.88	TTC37
85_1	sp|Q9BYZ2|LDH6B_HUMAN	2.79238	NA	41916.2	LIIVSNPVDILTYVAWK;LNLVQR	1;0	1	1	0.0604	40399;6496	-	L-lactate dehydrogenase A-like 6B OS=Homo sapiens OX=9606 GN=LDHAL6B PE=1 SV=3	10791.6	431.665	LDHAL6B
87_1	sp|Q58FF6|H90B4_HUMAN	3.82577	NA	58227.5769447001	EDQTEYLEER;EGLELPEDEEEK;SLIINTFYSNK;VILHLK;VILHLKEDQTEYLEER;YESLTDPSK	0;0;1;0;0;0	1	1	0.095	27885;27884;31354;27464;5969;41149;41150;16692	-	Putative heat shock protein HSP 90-beta 4 OS=Homo sapiens OX=9606 GN=HSP90AB4P PE=5 SV=1	513870	18352.5	HSP90AB4P
1135_1	sp|Q15758|AAAT_HUMAN	3.43912	NA	56562.2503347001	NIFPSNLVSAAFR	1	1	1	0.024	31948	-	Neutral amino acid transporter B(0) OS=Homo sapiens OX=9606 GN=SLC1A5 PE=1 SV=2	110064	6474.37	SLC1A5
260_1	sp|Q14764|MVP_HUMAN	2.0743	NA	99265.9319147004	VEVVEER	1	1	1	0.0078	10225	-	Major vault protein OS=Homo sapiens OX=9606 GN=MVP PE=1 SV=4	1.30604e+07	266538	MVP
269_1	sp|Q86WI3|NLRC5_HUMAN	2.31826	NA	204464.009904699	VILQLNK	1	1	1	0.0038	9089	-	Protein NLRC5 OS=Homo sapiens OX=9606 GN=NLRC5 PE=1 SV=3	167112	2228.15	NLRC5
793_1	sp|P00966|ASSY_HUMAN	3.0153	NA	46501	IDIVENR	1	1	1	0.017	10200	-	Argininosuccinate synthase OS=Homo sapiens OX=9606 GN=ASS1 PE=1 SV=2	1.18766e+06	47506.3	ASS1
563_1	sp|Q9NRW1|RAB6B_HUMAN	3.82577	NA	23446.9	GSDVIIMLVGNK	1	1	1	0.0577	25355	sp|P20340|RAB6A_HUMAN	Ras-related protein Rab-6B OS=Homo sapiens OX=9606 GN=RAB6B PE=1 SV=1	233425	13730.9	RAB6B
797_1	sp|Q9H9Y2|RPF1_HUMAN	2.02353	NA	40086.1	VGIQELGPR	1	1	1	0.0258	14129	-	Ribosome production factor 1 OS=Homo sapiens OX=9606 GN=RPF1 PE=1 SV=2	326273	14830.6	RPF1
476_1	sp|Q16637|SMN_HUMAN	5.39474	NA	31828.4850746999	LGPGKPGLK;SAPWNSFLPPPPPMPGPR	1;1	2	2	0.0918	10470;40404	-	Survival motor neuron protein OS=Homo sapiens OX=9606 GN=SMN1 PE=1 SV=1	1.22853e+06	111685	SMN1
1174_1	sp|P10515|ODP2_HUMAN	2.33622	NA	68953.0772647002	ISVNDFIIK	1	1	1	0.0139	17030	-	Dihydrolipoyllysine-residue acetyltransferase component of pyruvate dehydrogenase complex, mitochondrial OS=Homo sapiens OX=9606 GN=DLAT PE=1 SV=3	311885	9746.42	DLAT
282_1	sp|Q9NRW7|VPS45_HUMAN	3.82577	NA	65035.7958247002	SFLEEVLASGLHSR	1	1	1	0.0246	35026	-	Vacuolar protein sorting-associated protein 45 OS=Homo sapiens OX=9606 GN=VPS45 PE=1 SV=1	0	0	VPS45
333_1	sp|Q9BPZ7|SIN1_HUMAN	3.43912	NA	59085.9822947001	AFLDNPTIILAHIR	1	1	1	0.0268	36548	-	Target of rapamycin complex 2 subunit MAPKAP1 OS=Homo sapiens OX=9606 GN=MAPKAP1 PE=1 SV=2	0	0	MAPKAP1
1172_1	sp|Q9Y5J1|UTP18_HUMAN	2.00062	NA	61964.4454747002	SGYFALGNEK	1	1	1	0.018	18532	-	U3 small nucleolar RNA-associated protein 18 homolog OS=Homo sapiens OX=9606 GN=UTP18 PE=1 SV=3	1.40065e+06	48298.2	UTP18
280_1	sp|O75874|IDHC_HUMAN	3.82577	NA	46629.5	NILGGTVFR;TVEAEAAHGTVTR	0;1	1	1	0.0531	14483;28994	-	Isocitrate dehydrogenase [NADP] cytoplasmic OS=Homo sapiens OX=9606 GN=IDH1 PE=1 SV=2	350716	12093.7	IDH1
686_1	sp|Q09666|AHNK_HUMAN	3.0153	NA	628699.370714713	ADIDVSGPK	1	1	1	0.0015	11689	-	Neuroblast differentiation-associated protein AHNAK OS=Homo sapiens OX=9606 GN=AHNAK PE=1 SV=2	2.15946e+06	5228.72	AHNAK
348_1	sp|Q53GS7|GLE1_HUMAN	9.08734	NA	79785.5488747002	LYAAIIQLR;VDLAAFQTR;VEQQDNFLK	1;1;1	3	3	0.0387	17522;16064;20070	-	mRNA export factor GLE1 OS=Homo sapiens OX=9606 GN=GLE1 PE=1 SV=2	1.46756e+06	33353.6	GLE1
300_1	sp|Q5T1M5|FKB15_HUMAN	7.26489	NA	133547	TILGTIMNTIK;VTEELAAATAQVSHLQLK	1;1	2	2	0.0238	23607;40016	-	FK506-binding protein 15 OS=Homo sapiens OX=9606 GN=FKBP15 PE=1 SV=2	455733	7724.29	FKBP15
614_1	sp|Q7L8L6|FAKD5_HUMAN	4.78572	NA	86518.6228147003	EATPAENVAK;SLVNIVK	1;1	2	2	0.0223	16356;7310	-	FAST kinase domain-containing protein 5, mitochondrial OS=Homo sapiens OX=9606 GN=FASTKD5 PE=1 SV=1	529095	12024.9	FASTKD5
833_1	sp|P00492|HPRT_HUMAN	9.05501	NA	24563.6	NVLIVEDIIDTGK;TMQTLLSLVR;VIGGDDLSTLTGK	1;1;1	3	3	0.1651	31741;21849;26556	-	Hypoxanthine-guanine phosphoribosyltransferase OS=Homo sapiens OX=9606 GN=HPRT1 PE=1 SV=2	840911	64685.4	HPRT1
1273_1	sp|Q96PU8|QKI_HUMAN	5.83622	NA	37646.7	EYPDFNFVGR;LYVPVK	1;1	2	2	0.0469	25226;5887	-	Protein quaking OS=Homo sapiens OX=9606 GN=QKI PE=1 SV=1	672910	37383.9	QKI
837_1	sp|P00505|AATM_HUMAN	3.14926	NA	47487.3156647001	DAGMQLQGYR	1	1	1	0.0233	21532	-	Aspartate aminotransferase, mitochondrial OS=Homo sapiens OX=9606 GN=GOT2 PE=1 SV=3	319272	11009.4	GOT2
1268_1	sp|P62195|PRS8_HUMAN	5.9945	NA	45597.0522647001	IDILDSALLRPGR;IEELQLIVNDK	1;1	2	2	0.0591	32013;27976	-	26S proteasome regulatory subunit 8 OS=Homo sapiens OX=9606 GN=PSMC5 PE=1 SV=1	2.02501e+06	72321.9	PSMC5
312_1	sp|Q9NXW2|DJB12_HUMAN	3.82577	NA	41833.8	AIGTAYAVLSNPEK	1	1	1	0.0373	31886	-	DnaJ homolog subfamily B member 12 OS=Homo sapiens OX=9606 GN=DNAJB12 PE=1 SV=5	564414	29706	DNAJB12
3_7	sp|P04259|K2C6B_HUMAN	10.8008	NA	60030.2900247002	AEAESWYQTK;DVDAAYMNK;FLEQQNK;GSGGLGGACGGAGFGSR;LALDVEIATYR;LALDVEIATYRK;NKYEDEINK;NLDLDSIIAEVK;NMQDLVEDLK;QEIAEINR;QLDNIVGER;QNLEPLFEQYINNLR;SGFSSISVSR;TAAENEFVTLK	0;0;0;0;0;0;0;0;1;0;1;0;1;0	3	3	0.2465	23917;16240;16786;11903;31578;26112;30624;21464;28532;24252;14279;16838;39826;39827;16249;24350	-	Keratin, type II cytoskeletal 6B OS=Homo sapiens OX=9606 GN=KRT6B PE=1 SV=5	3.01404e+06	83723.4	KRT6B
3_6	sp|P02538|K2C6A_HUMAN	8.41961	NA	60008.2733047002	AEAESWYQTK;AIGGGLSSVGGGSSTIK;DVDAAYMNK;FLEQQNK;GMQDLVEDFK;GSGGLGGACGGAGFGSR;LALDVEIATYR;LALDVEIATYRK;NKYEDEINK;NLDLDSIIAEVK;QEIAEINR;QNLEPLFEQYINNLR;SGFSSVSVSR;TAAENEFVTLK	0;1;0;0;1;0;0;0;0;0;0;0;1;0	3	4	0.2606	23917;32263;16240;16786;11903;23273;22621;31578;26112;30624;21464;28532;14279;39826;39827;15760;24350	-	Keratin, type II cytoskeletal 6A OS=Homo sapiens OX=9606 GN=KRT6A PE=1 SV=3	3.12572e+06	86825.4	KRT6A
580_1	sp|Q14164|IKKE_HUMAN	2.07128	NA	80411.7046947002	LTDFGAAR	1	1	1	0.0112	9892	sp|Q9UHD2|TBK1_HUMAN	Inhibitor of nuclear factor kappa-B kinase subunit epsilon OS=Homo sapiens OX=9606 GN=IKBKE PE=1 SV=1	1.39709e+07	340753	IKBKE
645_1	sp|Q15019|SEPT2_HUMAN	7.96658	NA	41461.2	STLINSLFLTDLYPER;VNIVPVIAK;YLHDESGLNR	1;1;1	3	3	0.097	39712;13611;23538	-	Septin-2 OS=Homo sapiens OX=9606 GN=SEPTIN2 PE=1 SV=1	853049	40621.4	SEPTIN2
778_1	sp|Q8NBM4|UBAC2_HUMAN	2.75334	NA	38938.2	NDFQIWR	1	1	1	0.0203	14535	-	Ubiquitin-associated domain-containing protein 2 OS=Homo sapiens OX=9606 GN=UBAC2 PE=1 SV=1	49398.2	2599.91	UBAC2
1283_1	sp|O14639|ABLM1_HUMAN	9.73432	NA	87631.0830247003	STSQGSINSPVYSR;TLSPTPSAEGYQDVR	1;1	2	2	0.0373	33155;36327	-	Actin-binding LIM protein 1 OS=Homo sapiens OX=9606 GN=ABLIM1 PE=1 SV=3	438732	8277.95	ABLIM1
584_1	sp|P55854|SUMO3_HUMAN	3.82577	NA	11629.7	VAGQDGSVVQFK	1	1	1	0.1165	24878	sp|P61956|SUMO2_HUMAN;sp|Q6EEV6|SUMO4_HUMAN	Small ubiquitin-related modifier 3 OS=Homo sapiens OX=9606 GN=SUMO3 PE=1 SV=2	869078	173816	SUMO3
336_1	sp|P68402|PA1B2_HUMAN	2.26963	NA	25553.1	IIVLGLLPR	1	1	1	0.0393	15110	-	Platelet-activating factor acetylhydrolase IB subunit alpha2 OS=Homo sapiens OX=9606 GN=PAFAH1B2 PE=1 SV=1	65555.3	6555.53	PAFAH1B2
1285_1	sp|Q5JVF3|PCID2_HUMAN	2.33622	NA	45999.8	VYLLLK	1	1	1	0.015	6671	-	PCI domain-containing protein 2 OS=Homo sapiens OX=9606 GN=PCID2 PE=1 SV=2	0	0	PCID2
334_1	sp|P07947|YES_HUMAN	7.15115	NA	60762.5048147001	GSLLDFLK;LPQLVDMAAQIADGMAYIER	1;1	2	3	0.0516	11414;42823;42822	-	Tyrosine-protein kinase Yes OS=Homo sapiens OX=9606 GN=YES1 PE=1 SV=3	64059.6	2287.84	YES1
1134_1	sp|Q7Z2T5|TRM1L_HUMAN	14.2151	NA	81695.1753947004	IVVAAVAR;SSYIAASTAKPPK;TAIELGPLWSSSLFNTGFLK;TTDDTTTDNYIAQGK	1;1;1;1	4	4	0.0764	8099;28228;42622;36646	-	TRMT1-like protein OS=Homo sapiens OX=9606 GN=TRMT1L PE=1 SV=2	1.75531e+07	390069	TRMT1L
493_1	sp|P26640|SYVC_HUMAN	2.01046	NA	140387.371434701	ALSPLEEWLR	1	1	1	0.0079	23986	-	Valine--tRNA ligase OS=Homo sapiens OX=9606 GN=VARS1 PE=1 SV=4	219374	3374.99	VARS1
1132_1	sp|Q9NXC5|MIO_HUMAN	11.7082	NA	98520.9178747005	EAGNLEGILLTGLTK;GSLVYAGIK;TMSDFTVFER	1;1;1	3	3	0.0389	34522;11982;24741	-	GATOR complex protein MIOS OS=Homo sapiens OX=9606 GN=MIOS PE=1 SV=2	295009	5268.02	MIOS
491_1	sp|Q9BR76|COR1B_HUMAN	2.48306	NA	54200.2468147001	NDQCYEDIR	1	1	1	0.0184	23911	-	Coronin-1B OS=Homo sapiens OX=9606 GN=CORO1B PE=1 SV=1	0	0	CORO1B
229_1	sp|G3V211|CL079_HUMAN	2.26963	NA	13500.6	VQLLPR	1	1	1	0.0522	6045	-	Uncharacterized protein encoded by LINC01619 OS=Homo sapiens OX=9606 GN=LINC01619 PE=5 SV=1	408620	68103.4	LINC01619
347_1	sp|Q13363|CTBP1_HUMAN	2.41952	NA	47505.5	VQSVEQIR	1	1	1	0.0182	13828	sp|P56545|CTBP2_HUMAN	C-terminal-binding protein 1 OS=Homo sapiens OX=9606 GN=CTBP1 PE=1 SV=2	2.8559e+06	135995	CTBP1
499_1	sp|O75592|MYCB2_HUMAN	24.0932	NA	513308.674094716	ALSVVSTVVR;DGELYMFGK;GIPIGMLVLGNK;IGSGYSGTVR;MEEEFR;MLVIVVLPVR;SWLGYAQGYLLYR;YVSVHVDNSR	1;1;1;1;1;1;1;1	8	8	0.0171	16422;17457;23897;15221;9463;20854;35863;22395	-	E3 ubiquitin-protein ligase MYCBP2 OS=Homo sapiens OX=9606 GN=MYCBP2 PE=1 SV=4	2.61452e+06	10334.1	MYCBP2
345_1	sp|Q9NZ32|ARP10_HUMAN	2.95616	NA	46277.2955847001	HLLVNPR	1	1	1	0.0168	9818	-	Actin-related protein 10 OS=Homo sapiens OX=9606 GN=ACTR10 PE=1 SV=1	427457	17810.7	ACTR10
513_1	sp|C4AMC7|WASH3_HUMAN	2.37284	NA	49963.7697147001	SQVQAIGEK	1	1	1	0.0194	13851	sp|A8MWX3|WASH4_HUMAN;sp|Q9NQA3|WASH6_HUMAN;sp|Q6VEQ5|WASH2_HUMAN;sp|A8K0Z3|WASH1_HUMAN	Putative WAS protein family homolog 3 OS=Homo sapiens OX=9606 GN=WASH3P PE=1 SV=2	3.81143e+06	181497	WASH3P
1304_1	sp|Q9BTT0|AN32E_HUMAN	2.284	NA	30673.8	INLELR	1	1	1	0.0224	6908	-	Acidic leucine-rich nuclear phosphoprotein 32 family member E OS=Homo sapiens OX=9606 GN=ANP32E PE=1 SV=1	3.78186e+06	378186	ANP32E
405_1	sp|Q7Z410|TMPS9_HUMAN	2.31214	NA	113947.891624701	ASMPLAPTMAPAPAAPSTAWPTSPESPVVSTPTKSMQALSTVPLDWVTVPK	1	1	1	0.0482	47858	-	Transmembrane protease serine 9 OS=Homo sapiens OX=9606 GN=TMPRSS9 PE=1 SV=2	0	0	TMPRSS9
1374_1	sp|Q7Z6J4|FGD2_HUMAN	2.20589	NA	74844.8426247002	LDDWTANPR	1	1	1	0.0137	18638	-	FYVE, RhoGEF and PH domain-containing protein 2 OS=Homo sapiens OX=9606 GN=FGD2 PE=1 SV=1	192874	4192.92	FGD2
1308_1	sp|Q9UL03|INT6_HUMAN	2.34141	NA	100326	LFALVLR	1	1	1	0.0079	9200	sp|Q5JSJ4|INT6L_HUMAN	Integrator complex subunit 6 OS=Homo sapiens OX=9606 GN=INTS6 PE=1 SV=1	0	0	INTS6
401_1	sp|P11279|LAMP1_HUMAN	2.05475	NA	44853.8	ALQATVGNSYK	1	1	1	0.0264	21440	-	Lysosome-associated membrane glycoprotein 1 OS=Homo sapiens OX=9606 GN=LAMP1 PE=1 SV=3	460904	23045.2	LAMP1
222_1	sp|P28838|AMPL_HUMAN	3.34176	NA	56130.8103047001	TIQVDNTDAEGR	1	1	1	0.0231	28131	-	Cytosol aminopeptidase OS=Homo sapiens OX=9606 GN=LAP3 PE=1 SV=3	0	0	LAP3
897_1	sp|Q9H7D7|WDR26_HUMAN	11.7454	NA	72078.6591747003	GALEISQTLLGIIVR;LALLNVATQGVHLWDLQDR;NHVMEGDWDK	1;1;1	3	3	0.0666	35760;42499;24652	-	WD repeat-containing protein 26 OS=Homo sapiens OX=9606 GN=WDR26 PE=1 SV=3	0	0	WDR26
895_1	sp|Q9P015|RM15_HUMAN	2.67682	NA	33398.9	LQYLIDLGR	1	1	1	0.0304	18772	-	39S ribosomal protein L15, mitochondrial OS=Homo sapiens OX=9606 GN=MRPL15 PE=1 SV=1	601187	31641.4	MRPL15
224_1	sp|Q05682|CALD1_HUMAN	2.25447	NA	93175.4250447003	LEQYTSAIEGTK	1	1	1	0.0151	28898	-	Caldesmon OS=Homo sapiens OX=9606 GN=CALD1 PE=1 SV=3	1.17395e+06	26680.8	CALD1
899_1	sp|Q07864|DPOE1_HUMAN	2.18417	NA	261351.292354699	RVEDAIAYVEYITSSIHSK	1	1	1	0.0083	42619	-	DNA polymerase epsilon catalytic subunit A OS=Homo sapiens OX=9606 GN=POLE PE=1 SV=5	559251	4739.42	POLE
1302_1	sp|Q9Y6C9|MTCH2_HUMAN	3.14926	NA	33308.9	GLFTGLTPR	1	1	1	0.0297	13932	-	Mitochondrial carrier homolog 2 OS=Homo sapiens OX=9606 GN=MTCH2 PE=1 SV=1	752996	50199.7	MTCH2
669_1	sp|Q86VM9|ZCH18_HUMAN	7.26489	NA	106315.494844701	FTVTIGEDER;VQYTETEPYHNYR	1;1	2	2	0.0241	22014;37406	-	Zinc finger CCCH domain-containing protein 18 OS=Homo sapiens OX=9606 GN=ZC3H18 PE=1 SV=2	6.4922e+06	122494	ZC3H18
159_1	sp|Q7Z4Q2|HEAT3_HUMAN	3.82577	NA	74534.9831647002	DIMTPLVALLK	1	1	1	0.0162	23998	-	HEAT repeat-containing protein 3 OS=Homo sapiens OX=9606 GN=HEATR3 PE=1 SV=2	0	0	HEATR3
1006_1	sp|O00422|SAP18_HUMAN	2.05475	NA	17550	ELTSLVK	1	1	1	0.0458	7819	-	Histone deacetylase complex subunit SAP18 OS=Homo sapiens OX=9606 GN=SAP18 PE=1 SV=1	757470	54105	SAP18
515_1	sp|P31629|ZEP2_HUMAN	2.12557	NA	268885	KGASGESFSK	1	1	1	0.0041	15248	-	Transcription factor HIVEP2 OS=Homo sapiens OX=9606 GN=HIVEP2 PE=1 SV=2	518669	4433.07	HIVEP2
874_1	sp|Q7Z478|DHX29_HUMAN	2.52031	NA	155139	SPFTTPIGR	1	1	1	0.0066	14430	-	ATP-dependent RNA helicase DHX29 OS=Homo sapiens OX=9606 GN=DHX29 PE=1 SV=2	1.69986e+06	20480.2	DHX29
893_1	sp|P38570|ITAE_HUMAN	2.8325	NA	130076.514634701	GLQVVAVK	1	1	1	0.0068	8581	-	Integrin alpha-E OS=Homo sapiens OX=9606 GN=ITGAE PE=1 SV=3	1.02442e+06	19328.8	ITGAE
21_1	sp|P62495|ERF1_HUMAN	3.82577	NA	49000.1489447001	LSVLGAITSVQQR	1	1	1	0.0297	29983	-	Eukaryotic peptide chain release factor subunit 1 OS=Homo sapiens OX=9606 GN=ETF1 PE=1 SV=3	9.03142e+06	334497	ETF1
911_1	sp|P82675|RT05_HUMAN	2.52904	NA	47976.0966447001	YEDHTIFHDISLR	1	1	1	0.0302	36678	-	28S ribosomal protein S5, mitochondrial OS=Homo sapiens OX=9606 GN=MRPS5 PE=1 SV=2	0	0	MRPS5
1348_1	sp|Q9ULX6|AKP8L_HUMAN	3.82577	NA	71594.6860747003	TVEDLDGLIQQIYR	1	1	1	0.0217	36895	-	A-kinase anchor protein 8-like OS=Homo sapiens OX=9606 GN=AKAP8L PE=1 SV=4	0	0	AKAP8L
1350_1	sp|Q9BYD2|RM09_HUMAN	2.53641	NA	30224.4	NLGVVVAPHTLK	1	1	1	0.0449	25451	-	39S ribosomal protein L9, mitochondrial OS=Homo sapiens OX=9606 GN=MRPL9 PE=1 SV=2	0	0	MRPL9
112_1	sp|Q5T011|SZT2_HUMAN	2.0743	NA	377790.554174705	LVLLWK	1	1	1	0.0017	7286	-	KICSTOR complex protein SZT2 OS=Homo sapiens OX=9606 GN=SZT2 PE=1 SV=3	2.01134e+06	13146	SZT2
1002_2	sp|P62879|GBB2_HUMAN	4.86716	NA	37307.0587347001	ACGDSTLTQITAGLDPVGR;IYAMHWGTDSR	1;0	1	1	0.0882	40268;28758;28759	-	Guanine nucleotide-binding protein G(I)/G(S)/G(T) subunit beta-2 OS=Homo sapiens OX=9606 GN=GNB2 PE=1 SV=3	0	0	GNB2
1000_1	sp|Q9UPP1|PHF8_HUMAN	2.8325	NA	117790.212794701	LSTADLFR	1	1	1	0.0075	12502	-	Histone lysine demethylase PHF8 OS=Homo sapiens OX=9606 GN=PHF8 PE=1 SV=3	373389	7620.18	PHF8
985_1	sp|O95639|CPSF4_HUMAN	2.0743	NA	30234.6	SGAAVCEFFLK	1	1	1	0.0409	24588	-	Cleavage and polyadenylation specificity factor subunit 4 OS=Homo sapiens OX=9606 GN=CPSF4 PE=1 SV=1	1.04606e+06	55055.5	CPSF4
1047_1	sp|Q9HCK8|CHD8_HUMAN	2.36649	NA	290338	NNLVIDTPR	1	1	1	0.0035	16804	sp|Q9P2D1|CHD7_HUMAN	Chromodomain-helicase-DNA-binding protein 8 OS=Homo sapiens OX=9606 GN=CHD8 PE=1 SV=5	1.55223e+06	12222.2	CHD8
873_1	sp|P47914|RL29_HUMAN	3.43912	NA	17741.1	AQAAAPASVPAQAPK	1	1	1	0.0943	30170	-	60S ribosomal protein L29 OS=Homo sapiens OX=9606 GN=RPL29 PE=1 SV=2	363917	60652.8	RPL29
950_1	sp|P37802|TAGL2_HUMAN	7.07662	NA	22377.2	NFSDNQLQEGK;QMEQISQFLQAAER;TLMNLGGLAVAR	1;1;1	3	3	0.1859	26673;37323;24071	-	Transgelin-2 OS=Homo sapiens OX=9606 GN=TAGLN2 PE=1 SV=3	1.6779e+07	1.1985e+06	TAGLN2
1045_1	sp|P13611|CSPG2_HUMAN	2.45884	NA	372589.531444706	DGFIQR	1	1	2	0.0018	6324;6323	-	Versican core protein OS=Homo sapiens OX=9606 GN=VCAN PE=1 SV=3	2.01417e+06	15375.3	VCAN
1335_1	sp|Q9BYN8|RT26_HUMAN	3.82577	NA	24196.9	VNMPPAVDPAEFFVLMER	1	1	1	0.0878	41594	-	28S ribosomal protein S26, mitochondrial OS=Homo sapiens OX=9606 GN=MRPS26 PE=1 SV=1	0	0	MRPS26
917_1	sp|Q13155|AIMP2_HUMAN	3.82577	NA	35326.3	FLFSLFGQK	1	1	1	0.0281	18615	-	Aminoacyl tRNA synthase complex-interacting multifunctional protein 2 OS=Homo sapiens OX=9606 GN=AIMP2 PE=1 SV=2	0	0	AIMP2
1043_1	sp|A0AVT1|UBA6_HUMAN	2.8325	NA	117895.054974701	TVFFESLER	1	1	1	0.0086	20380	-	Ubiquitin-like modifier-activating enzyme 6 OS=Homo sapiens OX=9606 GN=UBA6 PE=1 SV=1	0	0	UBA6
650_1	sp|P41091|IF2G_HUMAN	25.1137	NA	51077.2171047002	DFTSEPR;GVTIKPTVDDD;HILILQNK;IVSLFAEHNDLQYAAPGGLIGVGTK;LTPLSHEVISR;QATINIGTIGHVAHGK;VGQEIEVRPGIVSK	1;1;1;1;1;1;1	7	7	0.1949	9921;21748;14558;44765;25602;36280;33975	-	Eukaryotic translation initiation factor 2 subunit 3 OS=Homo sapiens OX=9606 GN=EIF2S3 PE=1 SV=3	6.45111e+06	268796	EIF2S3
116_1	sp|Q9UHD1|CHRD1_HUMAN	3.43912	NA	37465.6	LWGVIDVK	1	1	1	0.0241	12741	-	Cysteine and histidine-rich domain-containing protein 1 OS=Homo sapiens OX=9606 GN=CHORDC1 PE=1 SV=2	94389.8	3932.91	CHORDC1
915_1	sp|Q9NPQ8|RIC8A_HUMAN	2.49028	NA	59671.4726347001	ALLIFLEK	1	1	1	0.0151	13387	-	Synembryn-A OS=Homo sapiens OX=9606 GN=RIC8A PE=1 SV=3	0	0	RIC8A
25_1	sp|O60684|IMA7_HUMAN	3.14926	NA	59991.4549547001	NAVWALSNLCR	1	1	1	0.0205	27601	sp|P52294|IMA5_HUMAN;sp|O15131|IMA6_HUMAN	Importin subunit alpha-7 OS=Homo sapiens OX=9606 GN=KPNA6 PE=1 SV=1	0	0	KPNA6
1223_1	sp|Q9UJU6|DBNL_HUMAN	6.65827	NA	48177.6	FVLINWTGEGVNDVR;TWEQQQEVVSR	1;1	2	2	0.0605	37682;30565	-	Drebrin-like protein OS=Homo sapiens OX=9606 GN=DBNL PE=1 SV=1	2.00287e+06	83452.9	DBNL
955_1	sp|Q6NSI4|RADX_HUMAN	2.22267	NA	97492.9344947004	IAIQGIITAIK	1	1	1	0.0129	20946	-	RPA-related protein RADX OS=Homo sapiens OX=9606 GN=RADX PE=1 SV=2	0	0	RADX
154_1	sp|P16402|H13_HUMAN	10.9438	NA	22336.3	ASGPPVSELITK;KALAAAGYDVEK;SGVSLAALK;SGVSLAALKK	1;1;1;1	4	4	0.1493	23351;24915;9694;14361	sp|P10412|H14_HUMAN;sp|P16403|H12_HUMAN	Histone H1.3 OS=Homo sapiens OX=9606 GN=H1-3 PE=1 SV=2	2.94658e+07	2.2666e+06	H1-3
158_1	sp|Q9UKN8|TF3C4_HUMAN	6.34607	NA	91923.4610847003	LQYAVSGLEPLAWSEDHR;QVDLIDLVR	1;1	2	2	0.0328	41672;17904	-	General transcription factor 3C polypeptide 4 OS=Homo sapiens OX=9606 GN=GTF3C4 PE=1 SV=2	157393	2667.68	GTF3C4
1229_1	sp|P62070|RRAS2_HUMAN	3.82577	NA	23384.7	QVTQEEGQQLAR	1	1	1	0.0588	30475	-	Ras-related protein R-Ras2 OS=Homo sapiens OX=9606 GN=RRAS2 PE=1 SV=1	0	0	RRAS2
111_1	sp|P02452|CO1A1_HUMAN	2.06611	NA	138826.555894702	GPPGPPGK	1	1	1	0.0055	5592	sp|P12107|COBA1_HUMAN;sp|P20908|CO5A1_HUMAN;sp|Q15485|FCN2_HUMAN	Collagen alpha-1(I) chain OS=Homo sapiens OX=9606 GN=COL1A1 PE=1 SV=6	697549	8404.2	COL1A1
279_1	sp|P06730|IF4E_HUMAN	2.53641	NA	25081.5	WLITLNK	1	1	1	0.0323	11213	-	Eukaryotic translation initiation factor 4E OS=Homo sapiens OX=9606 GN=EIF4E PE=1 SV=2	326211	23300.8	EIF4E
152_1	sp|P50502|F10A1_HUMAN	12.03	NA	41305.5	AIDLFTDAIK;AIEINPDSAQPYK;VAAIEALNDGELQK;VMNLISK	1;1;1;1	4	4	0.1192	19492;32203;32858;8311	-	Hsc70-interacting protein OS=Homo sapiens OX=9606 GN=ST13 PE=1 SV=2	5.00522e+06	294425	ST13
957_1	sp|Q92615|LAR4B_HUMAN	9.15957	NA	80502.6333047004	LSSLIIGPSK;SLPLVQVDEK;TEDLFENR	1;1;1	3	3	0.0379	15860;20391;16155	-	La-related protein 4B OS=Homo sapiens OX=9606 GN=LARP4B PE=1 SV=3	2.55601e+06	67263.5	LARP4B
806_1	sp|Q08378|GOGA3_HUMAN	14.106	NA	167252.284994699	EAADAELGQLR;GEASSSNPATPIK;HLVQALQASLEK;LALELEHEK	1;1;1;1	4	5	0.03	22296;25877;28783;28784;18359	-	Golgin subfamily A member 3 OS=Homo sapiens OX=9606 GN=GOLGA3 PE=1 SV=2	840081	8842.95	GOLGA3
577_1	sp|Q9BTX1|NDC1_HUMAN	2.48306	NA	76255.4441547003	VSSSYPVEPK	1	1	1	0.0148	18860	-	Nucleoporin NDC1 OS=Homo sapiens OX=9606 GN=NDC1 PE=1 SV=2	456145	17544	NDC1
781_1	sp|Q9BZA5|TXNG2_HUMAN	4.86716	NA	14622.2	EVLLLMQALNTLSTPEEK	1	1	1	0.1374	41293	sp|Q9NUQ3|TXLNG_HUMAN	Putative gamma-taxilin 2 OS=Homo sapiens OX=9606 GN=TXLNGY PE=5 SV=3	72749.4	9093.67	TXLNGY
788_1	sp|O15260|SURF4_HUMAN	8.06271	NA	30373.8	LCLISTFLEDGIR;MWFQWSEQR;SMFAGVPTMR	1;1;1	3	3	0.119	34788;27360;19017	-	Surfeit locus protein 4 OS=Homo sapiens OX=9606 GN=SURF4 PE=1 SV=3	463740	51526.7	SURF4
843_1	sp|Q9NX63|MIC19_HUMAN	5.48749	NA	26136.2	LSENVIDR;SSEFYR	1;1	2	2	0.0617	13333;7772	-	MICOS complex subunit MIC19 OS=Homo sapiens OX=9606 GN=CHCHD3 PE=1 SV=1	2.45265e+07	1.36258e+06	CHCHD3
294_1	sp|O15294|OGT1_HUMAN	3.82577	NA	116850	VPNSVLWLLR	1	1	1	0.0096	23257	-	UDP-N-acetylglucosamine--peptide N-acetylglucosaminyltransferase 110 kDa subunit OS=Homo sapiens OX=9606 GN=OGT PE=1 SV=3	171519	3500.39	OGT
1146_1	sp|Q6IBW4|CNDH2_HUMAN	3.14926	NA	68183.5299847001	FAHLLQPIR	1	1	1	0.0149	18958	-	Condensin-2 complex subunit H2 OS=Homo sapiens OX=9606 GN=NCAPH2 PE=1 SV=1	191387	6835.24	NCAPH2
804_1	sp|P14314|GLU2B_HUMAN	8.85351	NA	59387.8	ILIEDWK;LGGSPTSLGTWGSWIGPDHDK;YEQGTGCWQGPNR	1;1;1	3	3	0.0777	12304;42550;35207	-	Glucosidase 2 subunit beta OS=Homo sapiens OX=9606 GN=PRKCSH PE=1 SV=2	186136	9796.63	PRKCSH
741_1	sp|Q92685|ALG3_HUMAN	3.82577	NA	50093.5070447001	TGESILSLLR	1	1	1	0.0228	18707	-	Dol-P-Man:Man(5)GlcNAc(2)-PP-Dol alpha-1,3-mannosyltransferase OS=Homo sapiens OX=9606 GN=ALG3 PE=1 SV=1	0	0	ALG3
845_1	sp|Q9BVG4|PBDC1_HUMAN	3.14926	NA	26040.7	IQFFAIEIAR	1	1	1	0.0429	23718	-	Protein PBDC1 OS=Homo sapiens OX=9606 GN=PBDC1 PE=1 SV=1	214692	15335.1	PBDC1
660_1	sp|Q9BW27|NUP85_HUMAN	3.14926	NA	74971.0697547001	LGSALSWSIR	1	1	1	0.0152	18728	-	Nuclear pore complex protein Nup85 OS=Homo sapiens OX=9606 GN=NUP85 PE=1 SV=1	771288	24102.7	NUP85
1263_1	sp|Q15942|ZYX_HUMAN	2.55318	NA	61238.1658646999	GPPASSPAPAPK	1	1	1	0.021	18161	-	Zyxin OS=Homo sapiens OX=9606 GN=ZYX PE=1 SV=1	181266	8631.74	ZYX
546_1	sp|P20929|NEBU_HUMAN	2.67682	NA	772428.282514713	VDAIPIK	1	1	1	0.001	6845	-	Nebulin OS=Homo sapiens OX=9606 GN=NEB PE=1 SV=5	1.44224e+06	3075.15	NEB
1128_1	sp|P62191|PRS4_HUMAN	5.9945	NA	49153.6927247001	AVANQTSATFLR;VVGSELIQK	1;1	2	2	0.0477	26658;14300	-	26S proteasome regulatory subunit 4 OS=Homo sapiens OX=9606 GN=PSMC1 PE=1 SV=1	1.76804e+06	65482.8	PSMC1
653_1	sp|Q9NVE7|PANK4_HUMAN	3.34176	NA	85936.9992247003	GEVQALFLR	1	1	1	0.0116	16482	-	4'-phosphopantetheine phosphatase OS=Homo sapiens OX=9606 GN=PANK4 PE=1 SV=1	3.86882e+06	74400.3	PANK4
698_1	sp|P42330|AK1C3_HUMAN	3.43912	NA	36829.8	TPALIALR	1	1	1	0.0248	10034	sp|P52895|AK1C2_HUMAN;sp|Q04828|AK1C1_HUMAN	Aldo-keto reductase family 1 member C3 OS=Homo sapiens OX=9606 GN=AKR1C3 PE=1 SV=4	0	0	AKR1C3
570_1	sp|Q9H307|PININ_HUMAN	20.2502	NA	81578.9769247002	DPNDVRPIQAR;IEFAEQINK;IFGLLMGTLQK;LEVQAEEER;MEEETEVR;TKPHLFYIPGR	1;1;1;1;1;1	6	6	0.0823	26732;18814;24280;19318;16121;28490	-	Pinin OS=Homo sapiens OX=9606 GN=PNN PE=1 SV=5	5.73185e+07	1.30269e+06	PNN
766_1	sp|P05387|RLA2_HUMAN	3.0153	NA	11657.8	NIEDVIAQGIGK	1	1	1	0.1043	25819	-	60S acidic ribosomal protein P2 OS=Homo sapiens OX=9606 GN=RPLP2 PE=1 SV=1	1.3088e+06	261761	RPLP2
848_1	sp|Q02750|MP2K1_HUMAN	7.21976	NA	43411.3	IPEQILGK;KLIHLEIKPAIR;LEAFLTQK	1;1;1	3	3	0.0712	11570;31793;13498	-	Dual specificity mitogen-activated protein kinase kinase 1 OS=Homo sapiens OX=9606 GN=MAP2K1 PE=1 SV=2	1.04614e+06	58119.1	MAP2K1
190_1	sp|Q9BVQ7|SPA5L_HUMAN	2.21826	NA	80659.8445847003	FPWEFVR	1	1	1	0.0093	14596	-	Spermatogenesis-associated protein 5-like protein 1 OS=Homo sapiens OX=9606 GN=SPATA5L1 PE=1 SV=2	4.12852e+06	96012.2	SPATA5L1
508_1	sp|Q14119|VEZF1_HUMAN	3.43912	NA	56894.7	LLSAAYITSHLK	1	1	1	0.023	28094	-	Vascular endothelial zinc finger 1 OS=Homo sapiens OX=9606 GN=VEZF1 PE=1 SV=2	167025	7592.04	VEZF1
659_1	sp|Q9H5Q4|TFB2M_HUMAN	2.17576	NA	45319.8	LYLIQMIPR	1	1	1	0.0227	21229	-	Dimethyladenosine transferase 2, mitochondrial OS=Homo sapiens OX=9606 GN=TFB2M PE=1 SV=1	0	0	TFB2M
572_1	sp|Q9NYR9|KBRS2_HUMAN	2.21415	NA	21495	ESFQRVELLK	1	1	1	0.0524	25483	-	NF-kappa-B inhibitor-interacting Ras-like protein 2 OS=Homo sapiens OX=9606 GN=NKIRAS2 PE=1 SV=1	544405	49491.3	NKIRAS2
718_1	sp|O43347|MSI1H_HUMAN	3.14926	NA	39099.3	EYFGQFGEVK	1	1	1	0.0276	23537	-	RNA-binding protein Musashi homolog 1 OS=Homo sapiens OX=9606 GN=MSI1 PE=1 SV=1	125116	7819.76	MSI1
809_1	sp|Q8N3X1|FNBP4_HUMAN	6.51587	NA	110198.247404701	ATEISTAVVQR;FEFLGINR	1;1	2	2	0.0187	22368;15173	-	Formin-binding protein 4 OS=Homo sapiens OX=9606 GN=FNBP4 PE=1 SV=3	411084	11745.2	FNBP4
694_1	sp|P34897|GLYM_HUMAN	8.94583	NA	55957.7294447001	AALEALGSCLNNK;GYSLVSGGTDNHLVLVDLRPK;VLELVSITANK	1;1;1	3	3	0.0893	29616;43050;22849	-	Serine hydroxymethyltransferase, mitochondrial OS=Homo sapiens OX=9606 GN=SHMT2 PE=1 SV=3	1.7895e+06	54227.2	SHMT2
578_1	sp|P28331|NDUS1_HUMAN	4.86716	NA	79416.5399947003	NDGAAILAAVSSIAQK	1	1	1	0.022	34521	-	NADH-ubiquinone oxidoreductase 75 kDa subunit, mitochondrial OS=Homo sapiens OX=9606 GN=NDUFS1 PE=1 SV=3	63056.9	1537.97	NDUFS1
1_1	sp|Q9BQ70|TCF25_HUMAN	2.64925	NA	76618.6773147001	SFYLALYK	1	1	1	0.0118	15506	-	Transcription factor 25 OS=Homo sapiens OX=9606 GN=TCF25 PE=1 SV=1	83400.8	2690.35	TCF25
541_1	sp|P51812|KS6A3_HUMAN	2.77047	NA	83682.9444247004	TVEYLHAQGVVHR	1	1	1	0.0176	33906	-	Ribosomal protein S6 kinase alpha-3 OS=Homo sapiens OX=9606 GN=RPS6KA3 PE=1 SV=1	944495	20532.5	RPS6KA3
735_1	sp|O75530|EED_HUMAN	2.01046	NA	50165.6220247001	WLGDLILSK	1	1	1	0.0204	16885	-	Polycomb protein EED OS=Homo sapiens OX=9606 GN=EED PE=1 SV=2	0	0	EED
543_1	sp|P16298|PP2BB_HUMAN	2.84837	NA	58986.5234847001	YLFLGDYVDR	1	1	1	0.0191	25960	sp|Q08209|PP2BA_HUMAN;sp|P48454|PP2BC_HUMAN	Serine/threonine-protein phosphatase 2B catalytic subunit beta isoform OS=Homo sapiens OX=9606 GN=PPP3CB PE=1 SV=2	0	0	PPP3CB
714_1	sp|P19022|CADH2_HUMAN	3.82577	NA	99747.2831447003	SAAPHPGDIGDFINEGLK	1	1	1	0.0199	39228	-	Cadherin-2 OS=Homo sapiens OX=9606 GN=CDH2 PE=1 SV=4	198627	5675.06	CDH2
1359_1	sp|Q8IWA0|WDR75_HUMAN	3.82577	NA	94438.4467047003	QLLAEESLPTTPFYFILGK	1	1	1	0.0229	42547	-	WD repeat-containing protein 75 OS=Homo sapiens OX=9606 GN=WDR75 PE=1 SV=1	0	0	WDR75
468_1	sp|Q8WWI1|LMO7_HUMAN	2.32417	NA	192576	EVAATEEDVTR	1	1	1	0.0065	24204	-	LIM domain only protein 7 OS=Homo sapiens OX=9606 GN=LMO7 PE=1 SV=3	0	0	LMO7
466_1	sp|Q8N6R0|EFNMT_HUMAN	3.43912	NA	78717.5278547002	DNHFAIFIIPQGR	1	1	1	0.0186	34483	-	eEF1A lysine and N-terminal methyltransferase OS=Homo sapiens OX=9606 GN=METTL13 PE=1 SV=1	0	0	METTL13
379_1	sp|P52209|6PGD_HUMAN	7.93445	NA	53105.9522747001	AGQAVDDFIEK;IISYAQGFMLLR;VDDFLANEAK	1;1;1	3	3	0.0683	23066;31223;20120	-	6-phosphogluconate dehydrogenase, decarboxylating OS=Homo sapiens OX=9606 GN=PGD PE=1 SV=3	1.25186e+06	44709.4	PGD
761_1	sp|Q27J81|INF2_HUMAN	5.81031	NA	135540	AEDEEELLR;SLNLNIFLK	1;1	2	2	0.0144	19355;17556	-	Inverted formin-2 OS=Homo sapiens OX=9606 GN=INF2 PE=1 SV=2	1.91933e+06	33672.5	INF2
236_1	sp|Q15070|OXA1L_HUMAN	3.34176	NA	48516.4973947001	EGFLESFK	1	1	1	0.0184	13729	-	Mitochondrial inner membrane protein OXA1L OS=Homo sapiens OX=9606 GN=OXA1L PE=1 SV=3	422856	26428.5	OXA1L
232_1	sp|P35613|BASI_HUMAN	7.65954	NA	42174.0597947001	EDALPGQK;KPEDVLDDDDAGSAPLK	1;1	2	3	0.0649	10158;38569;38570	-	Basigin OS=Homo sapiens OX=9606 GN=BSG PE=1 SV=2	2.55215e+07	1.59509e+06	BSG
230_1	sp|Q08J23|NSUN2_HUMAN	2.64925	NA	86415.8010147004	GAEQLAEGGR	1	1	1	0.013	14865	-	RNA cytosine C(5)-methyltransferase NSUN2 OS=Homo sapiens OX=9606 GN=NSUN2 PE=1 SV=2	2.65438e+06	55299.5	NSUN2
829_1	sp|Q12955|ANK3_HUMAN	6.99634	NA	480113.458824716	QSFASLALR;TLEQQENFEEVAR	1;1	2	2	0.005	15074;35917	-	Ankyrin-3 OS=Homo sapiens OX=9606 GN=ANK3 PE=1 SV=3	5.49478e+06	21133.8	ANK3
1310_1	sp|Q8IXB1|DJC10_HUMAN	2.00062	NA	91021.2905647004	NFQEEQINTR	1	1	1	0.0126	26648	-	DnaJ homolog subfamily C member 10 OS=Homo sapiens OX=9606 GN=DNAJC10 PE=1 SV=2	49027.1	1325.06	DNAJC10
736_1	sp|Q06203|PUR1_HUMAN	2.13212	NA	57362.3610447001	HNVQTLDIISR	1	1	1	0.0213	27306	-	Amidophosphoribosyltransferase OS=Homo sapiens OX=9606 GN=PPAT PE=1 SV=1	88250.6	3530.02	PPAT
503_1	sp|Q9UPY3|DICER_HUMAN	3.82577	NA	218542	LEDYQDAVIIPR	1	1	1	0.0062	31824	-	Endoribonuclease Dicer OS=Homo sapiens OX=9606 GN=DICER1 PE=1 SV=3	583465	5163.4	DICER1
677_1	sp|Q99567|NUP88_HUMAN	7.65153	NA	83488.8	GLMVLELPK;HAAWYPSEILDPHVVLLTSDNVIR	1;1	2	2	0.0445	15332;45450	-	Nuclear pore complex protein Nup88 OS=Homo sapiens OX=9606 GN=NUP88 PE=1 SV=2	318079	8596.74	NUP88
1098_1	sp|Q9BRX2|PELO_HUMAN	3.82577	NA	43332	FYEQVVQAIQR	1	1	1	0.0286	30264	-	Protein pelota homolog OS=Homo sapiens OX=9606 GN=PELO PE=1 SV=2	790073	30387.4	PELO
505_1	sp|Q9BTD8|RBM42_HUMAN	2.32997	NA	50381.9957547001	FPSFLK	1	1	1	0.0125	6405	-	RNA-binding protein 42 OS=Homo sapiens OX=9606 GN=RBM42 PE=1 SV=1	127744	7983.97	RBM42
1036_1	sp|Q14690|RRP5_HUMAN	10.3948	NA	208570.215964699	AFLPLLK;GSEHQAIVQHLEK;KPALVSTVEGGQDPK	1;1;1	3	3	0.0187	8209;32977;34435	-	Protein RRP5 homolog OS=Homo sapiens OX=9606 GN=PDCD11 PE=1 SV=3	3.90424e+06	34859.2	PDCD11
7_1	sp|Q00005|2ABB_HUMAN	4.86716	NA	51677.6327547001	SFFSEIISSISDVK	1	1	1	0.0316	35386	sp|P63151|2ABA_HUMAN;sp|Q66LE6|2ABD_HUMAN	Serine/threonine-protein phosphatase 2A 55 kDa regulatory subunit B beta isoform OS=Homo sapiens OX=9606 GN=PPP2R2B PE=1 SV=1	0	0	PPP2R2B
507_1	sp|P19388|RPAB1_HUMAN	2.79238	NA	24535.7	EEVTELLAR	1	1	1	0.0429	17475	-	DNA-directed RNA polymerases I, II, and III subunit RPABC1 OS=Homo sapiens OX=9606 GN=POLR2E PE=1 SV=4	557766	42905.1	POLR2E
501_1	sp|Q8IXI1|MIRO2_HUMAN	2.30158	NA	68074.6904247002	AEEITIPADVTPEK	1	1	1	0.0227	34031	-	Mitochondrial Rho GTPase 2 OS=Homo sapiens OX=9606 GN=RHOT2 PE=1 SV=2	0	0	RHOT2
1032_1	sp|Q9NQ55|SSF1_HUMAN	2.8325	NA	53160.7705747001	TEEELQAILEAK	1	1	1	0.0254	30042	-	Suppressor of SWI4 1 homolog OS=Homo sapiens OX=9606 GN=PPAN PE=2 SV=1	809837	32393.5	PPAN
390_1	sp|Q9Y6B6|SAR1B_HUMAN	6.97502	NA	22395.5	LVFLGLDNAGK;QGYGEGFR	1;1	2	2	0.096	21228;12154	sp|Q9NR31|SAR1A_HUMAN	GTP-binding protein SAR1b OS=Homo sapiens OX=9606 GN=SAR1B PE=1 SV=1	2.69651e+06	245137	SAR1B
1092_1	sp|Q6NSJ0|MYORG_HUMAN	2.54586	NA	81035.3389747004	FGEGVER	1	1	1	0.0098	7917	-	Myogenesis-regulating glycosidase OS=Homo sapiens OX=9606 GN=MYORG PE=1 SV=2	1.942e+06	43155.5	MYORG
1213_1	sp|P27797|CALR_HUMAN	25.7781	NA	48111.8	DPDASKPEDWDER;EQFLDGDGWTSR;FYALSASFEPFSNK;IKDPDASKPEDWDER;KVHVIFNYK;NVLINK;VHVIFNYK	1;1;1;1;1;1;1	7	10	0.1343	35401;35400;31149;31148;36137;38758;21270;21264;5408;16039	-	Calreticulin OS=Homo sapiens OX=9606 GN=CALR PE=1 SV=1	6.07208e+06	253003	CALR
319_1	sp|Q99873|ANM1_HUMAN	3.82577	NA	42433.9394247001	ATLYVTAIEDR	1	1	1	0.0296	25587	-	Protein arginine N-methyltransferase 1 OS=Homo sapiens OX=9606 GN=PRMT1 PE=1 SV=3	388359	19417.9	PRMT1
1211_1	sp|Q8NBQ5|DHB11_HUMAN	2.92465	NA	32914.7	LTAYEFAK	1	1	1	0.0267	13194	-	Estradiol 17-beta-dehydrogenase 11 OS=Homo sapiens OX=9606 GN=HSD17B11 PE=1 SV=3	421763	23431.3	HSD17B11
634_1	sp|Q96DH6|MSI2H_HUMAN	3.43912	NA	35174.1	GFGFVTFADPASVDK	1	1	1	0.0457	35367	-	RNA-binding protein Musashi homolog 2 OS=Homo sapiens OX=9606 GN=MSI2 PE=1 SV=1	523057	43588.1	MSI2
108_1	sp|P20073|ANXA7_HUMAN	2.37284	NA	52705.7501747001	VLIEILCTR	1	1	1	0.0184	19936	-	Annexin A7 OS=Homo sapiens OX=9606 GN=ANXA7 PE=1 SV=3	203786	8860.27	ANXA7
244_1	sp|P55786|PSA_HUMAN	3.25628	NA	103211	AGIISTVEVLK	1	1	1	0.012	20496	-	Puromycin-sensitive aminopeptidase OS=Homo sapiens OX=9606 GN=NPEPPS PE=1 SV=2	0	0	NPEPPS
1217_1	sp|Q01804|OTUD4_HUMAN	9.99032	NA	123967.609124701	AHPPTQILNR;AVAEQVLHSQSR;ESNYFGLSPEER	1;1;1	3	3	0.0305	21223;28357;31690	-	OTU domain-containing protein 4 OS=Homo sapiens OX=9606 GN=OTUD4 PE=1 SV=4	2.39168e+06	41959.4	OTUD4
322_1	sp|Q16515|ASIC2_HUMAN	2.1191	NA	57671.6985047001	QFSMLEFLHR	1	1	1	0.0195	27758	-	Acid-sensing ion channel 2 OS=Homo sapiens OX=9606 GN=ASIC2 PE=1 SV=1	4.83284e+06	230135	ASIC2
107_1	sp|O43169|CYB5B_HUMAN	3.82577	NA	16684.1	ELWLVIHGR	1	1	1	0.06	20172	-	Cytochrome b5 type B OS=Homo sapiens OX=9606 GN=CYB5B PE=1 SV=3	0	0	CYB5B
465_1	sp|Q96S59|RANB9_HUMAN	3.14926	NA	77798.0217247002	NPNLLFTLK	1	1	1	0.0123	17489	-	Ran-binding protein 9 OS=Homo sapiens OX=9606 GN=RANBP9 PE=1 SV=1	253752	9759.69	RANBP9
463_1	sp|Q15084|PDIA6_HUMAN	26.9521	NA	48091.2610747001	DVIELTDDSFDK;GESPVDYDGGR;GSFSEQGINEFLR;GSTAPVGGGAFPTIVER;LAAVDATVNQVLASR;NSYLEVLLK;TGEAIVDAALSALR	1;1;1;1;1;1;1	7	8	0.2068	30740;21427;21425;33181;36267;34492;18236;30485	-	Protein disulfide-isomerase A6 OS=Homo sapiens OX=9606 GN=PDIA6 PE=1 SV=1	6.85343e+06	274137	PDIA6
461_1	sp|P62993|GRB2_HUMAN	3.14926	NA	25190.4	YFLWVVK	1	1	1	0.0323	13666	-	Growth factor receptor-bound protein 2 OS=Homo sapiens OX=9606 GN=GRB2 PE=1 SV=1	0	0	GRB2
1076_1	sp|O75901|RASF9_HUMAN	2.45068	NA	49989.3185347001	LSAEIEK	1	1	1	0.0161	7811	-	Ras association domain-containing protein 9 OS=Homo sapiens OX=9606 GN=RASSF9 PE=2 SV=2	772402	33582.7	RASSF9
1385_1	sp|Q13610|PWP1_HUMAN	2.63649	NA	55793.0744547002	FSGQIER	1	1	1	0.014	9348	-	Periodic tryptophan protein 1 homolog OS=Homo sapiens OX=9606 GN=PWP1 PE=1 SV=1	732272	33285.1	PWP1
903_1	sp|Q9UII4|HERC5_HUMAN	5.53018	NA	116777	FLVFLTGTDR;SPGAQLWLFPSAAGLHR	1;1	2	2	0.0264	22125;38847	-	E3 ISG15--protein ligase HERC5 OS=Homo sapiens OX=9606 GN=HERC5 PE=1 SV=2	3.0735e+06	55881.8	HERC5
941_1	sp|Q5SZL2|CE85L_HUMAN	2.26963	NA	91750.8555946998	ALLENQR	1	1	1	0.0087	9607	-	Centrosomal protein of 85 kDa-like OS=Homo sapiens OX=9606 GN=CEP85L PE=1 SV=1	1.80713e+06	34096.7	CEP85L
905_1	sp|Q96TA2|YMEL1_HUMAN	5.33123	NA	86400.9105847003	GILLVGPPGTGK;TGFAEGFLK	1;1	2	2	0.0272	19587;14162	-	ATP-dependent zinc metalloprotease YME1L1 OS=Homo sapiens OX=9606 GN=YME1L1 PE=1 SV=2	487004	9740.07	YME1L1
907_1	sp|Q13627|DYR1A_HUMAN	3.82577	NA	85529.9825747007	AFLNQAQIEVR	1	1	1	0.0144	27048	-	Dual specificity tyrosine-phosphorylation-regulated kinase 1A OS=Homo sapiens OX=9606 GN=DYRK1A PE=1 SV=2	592770	20440.4	DYRK1A
752_1	sp|O00116|ADAS_HUMAN	4.86716	NA	72865.7490547002	ETNISYSQEADDR	1	1	1	0.0198	34466	-	Alkyldihydroxyacetonephosphate synthase, peroxisomal OS=Homo sapiens OX=9606 GN=AGPS PE=1 SV=1	0	0	AGPS
567_1	sp|Q14677|EPN4_HUMAN	6.81467	NA	68215.7938147003	IGSTIDDTISK;SLLLLAYLIR	1;1	2	2	0.0336	21349;22380	-	Clathrin interactor 1 OS=Homo sapiens OX=9606 GN=CLINT1 PE=1 SV=1	794691	30565	CLINT1
206_1	sp|Q5T4S7|UBR4_HUMAN	48.1054	NA	573476.442424716	APSYIEIFGR;ELFDYNLR;EPTYQLNIHDIK;FVPLILAR;GHQGFGVLSVILANHAIK;HLILLIK;LDSVACDVLFSK;LLLIWQHK;NVFIAQNVASLQELGGSEK;QLLQLLTTYIVR;SALNEVHLVVMR;TPVFIFER;VLGIYTFTK;YNLDDYR	1;1;1;1;1;1;1;1;1;1;1;1;1;1	14	16	0.0289	21471;17846;32852;12702;39481;9856;29364;17118;17117;41017;32629;29835;29836;15639;16770;13803	-	E3 ubiquitin-protein ligase UBR4 OS=Homo sapiens OX=9606 GN=UBR4 PE=1 SV=1	5.88893e+06	23184.8	UBR4
1383_1	sp|Q9Y520|PRC2C_HUMAN	28.6465	NA	316718	AEVLQSTQR;DHAISLSEPR;DNQWNPR;ISAVESQPSR;LPDLSPVENK;NADLNAQTVVK;SEAALDQEQITAAYSVEHNQLEAHPK;SSSQIPAQPSVAK;STTPTSSPFR	1;1;1;1;1;1;1;1;1	9	10	0.0366	16444;20239;12705;18027;19698;22302;45983;45984;27462;18293	-	Protein PRRC2C OS=Homo sapiens OX=9606 GN=PRRC2C PE=1 SV=4	7.63083e+06	62547.8	PRRC2C
810_1	sp|Q06323|PSME1_HUMAN	5.16872	NA	28705	IVVLLQR;LMVMEIR	1;1	2	2	0.0562	9487;11363	-	Proteasome activator complex subunit 1 OS=Homo sapiens OX=9606 GN=PSME1 PE=1 SV=1	415816	21885	PSME1
200_1	sp|Q71UM5|RS27L_HUMAN	3.82577	NA	9470.87	LVQSPNSYFMDVK	1	1	1	0.1548	34480	sp|P42677|RS27_HUMAN	40S ribosomal protein S27-like OS=Homo sapiens OX=9606 GN=RPS27L PE=1 SV=3	1.49951e+06	299901	RPS27L
532_1	sp|Q9UJX4|APC5_HUMAN	3.14926	NA	85022.7689747001	ASVHESLYFNPMMTNGVVHANVFGIK	1	1	1	0.0344	45919	-	Anaphase-promoting complex subunit 5 OS=Homo sapiens OX=9606 GN=ANAPC5 PE=1 SV=2	5.86501e+06	133296	ANAPC5
360_1	sp|P63241|IF5A1_HUMAN	6.97502	NA	16821.4	LPEGDLGK;VHLVGIDIFTGK	1;1	2	3	0.1299	9071;27421;27420	sp|Q6IS14|IF5AL_HUMAN	Eukaryotic translation initiation factor 5A-1 OS=Homo sapiens OX=9606 GN=EIF5A PE=1 SV=2	7.9119e+06	988987	EIF5A
1103_1	sp|Q93050|VPP1_HUMAN	3.82577	NA	96350.1090747005	LGFVAGVINR	1	1	1	0.0119	16931	-	V-type proton ATPase 116 kDa subunit a 1 OS=Homo sapiens OX=9606 GN=ATP6V0A1 PE=1 SV=3	1.2566e+06	33068.5	ATP6V0A1
1028_1	sp|Q9UMX0|UBQL1_HUMAN	6.97502	NA	62479.4356047001	ALSNLESIPGGYNALR;SHTDQLVLIFAGK	1;1	2	2	0.0492	37050;31739	-	Ubiquilin-1 OS=Homo sapiens OX=9606 GN=UBQLN1 PE=1 SV=2	1.98399e+06	152615	UBQLN1
1269_1	sp|Q9Y512|SAM50_HUMAN	15.0208	NA	51943.3197247001	DVVVQHVHFDGLGR;NFSVNLYK;QEILENKDVVVQHVHFDGLGR;SSLSHAMVIDSR;WSYGAGIVLR	1;1;1;1;1	5	5	0.1087	35684;14735;44055;27572;20134	-	Sorting and assembly machinery component 50 homolog OS=Homo sapiens OX=9606 GN=SAMM50 PE=1 SV=3	6.09169e+06	196506	SAMM50
1101_1	sp|P51858|HDGF_HUMAN	3.82577	NA	26771.9	YQVFFFGTHETAFLGPK	1	1	1	0.0708	40855	-	Hepatoma-derived growth factor OS=Homo sapiens OX=9606 GN=HDGF PE=1 SV=1	330928	19466.4	HDGF
314_1	sp|Q6P1M0|S27A4_HUMAN	5.81196	NA	72018.1366347002	LGVEAALINTNLR;TVPILFASTVR	1;1	2	2	0.0373	30373;23577	-	Long-chain fatty acid transport protein 4 OS=Homo sapiens OX=9606 GN=SLC27A4 PE=1 SV=1	232266	6277.47	SLC27A4
1022_1	sp|Q9H9B4|SFXN1_HUMAN	2.02905	NA	35596.3	IQESHPELR	1	1	1	0.028	19569	-	Sideroflexin-1 OS=Homo sapiens OX=9606 GN=SFXN1 PE=1 SV=4	248116	13784.2	SFXN1
1024_1	sp|P11172|UMPS_HUMAN	8.52258	NA	52188.5941747001	FGDFVLK;LEAAEMYR;SGLSSPIYIDLR	1;1;1	3	3	0.0563	8962;14653;28229	-	Uridine 5'-monophosphate synthase OS=Homo sapiens OX=9606 GN=UMPS PE=1 SV=1	946286	35047.6	UMPS
364_1	sp|P51571|SSRD_HUMAN	3.43912	NA	18986.6	YQVSWSLDHK	1	1	1	0.0578	26060	-	Translocon-associated protein subunit delta OS=Homo sapiens OX=9606 GN=SSR4 PE=1 SV=1	46522.2	5169.13	SSR4
316_1	sp|Q9BTV7|CABL2_HUMAN	2.42661	NA	52202.4951047001	LTLSKIR	1	1	1	0.0146	9177	sp|Q8TDN4|CABL1_HUMAN	CDK5 and ABL1 enzyme substrate 2 OS=Homo sapiens OX=9606 GN=CABLES2 PE=1 SV=3	153936	6997.1	CABLES2
785_1	sp|Q9UID3|VPS51_HUMAN	3.82577	NA	85988.2304847003	GGATPPALLLLLSR	1	1	1	0.0179	30202	-	Vacuolar protein sorting-associated protein 51 homolog OS=Homo sapiens OX=9606 GN=VPS51 PE=1 SV=2	0	0	VPS51
710_1	sp|Q8TAT6|NPL4_HUMAN	2.56224	NA	68076.8849747002	HMSFHAYIR	1	1	1	0.0148	21830	-	Nuclear protein localization protein 4 homolog OS=Homo sapiens OX=9606 GN=NPLOC4 PE=1 SV=3	0	0	NPLOC4
55_1	sp|P04899|GNAI2_HUMAN	2.16873	NA	40425.1	AMGNLQIDFADPSR;EIYTHFTCATDTK;TTGIVETHFTFK	1;0;0	1	1	0.1099	34707;35789;30262;30261	-	Guanine nucleotide-binding protein G(i) subunit alpha-2 OS=Homo sapiens OX=9606 GN=GNAI2 PE=1 SV=3	1.2567e+06	62835	GNAI2

## Sheet: circRAD23B-208aa-Flag-IP-MS
Group_ID	Protein_ID	Protein_Qscore	Protein_FDR	Protein_Mass	PeptideSeqs	PepIsUnique	Unique_Peptide_Num	Unique_Spectra_Num	Coverage	Peptide_Query	Sameset	Description	Abundance	iBAQ	GeneName
61_3	sp|P35579|MYH9_HUMAN	342.791	NA	226392	ADEWLMK;ADFCIIHYAGK;AGVLAHLEEER;ALEEAMEQK;ALELDSNLYR;ALEQQVEEMK;ANLQIDQINTDLNLER;CIIPNHEK;CNGVLEGIR;DELADEIANSSGK;DFSALESQLQDTQELLQEENR;DKADFCIIHYAGK;DLEAHIDSANK;DLEGLSQR;DLGEELEALK;DMFQETMEAMR;DVLLQVDDER;DVLLQVDDERR;EDQSILCTGESGAGK;EEVGEEAIVELVENGK;EEVGEEAIVELVENGKK;ELESQISELQEDLESER;EMEAELEDER;EMEAELEDERK;EQADFAIEALAK;EQEVNILKK;EQLEEEEEAK;EQLEEEEEAKHNLEK;FDQLLAEEK;FLSNGHVTIPGQQDK;FLSNGHVTIPGQQD…	0;0;0;1;1;1;1;0;0;1;1;0;1;1;1;1;1;1;0;1;1;1;1;1;1;1;1;1;0;1;1;1;1;1;1;1;1;1;1;1;1;1;1;1;1;0;0;1;1;1;1;1;0;1;1;1;1;0;1;1;1;1;1;1;1;1;1;1;1;1;1;0;1;1;1;1;0;1;1;1;0;1;1;1;1;1;1;1;1;1;1;1;1;1;1;1;0;1;1;0;1;1;1;1;1;1;1	90	177	0.526	11358;27290;27288;24414;17117;23189;24285;40498;15795;16022;16062;29287;29326;45949;35214;35213;23949;23951;23947;12388;19980;19979;30621;31646;32191;23504;29600;29603;35597;38814;38804;38813;38816;40535;40536;42323;42324;25542;26210;26209;30300;30802;30298;27713;19284;24806;24807;40336;40334;40333;18942;18944;37202;37218;37217;48755;12053;15410;15407;29665;41034;41181;41035;41032;41033;41179;411…	-	Myosin-9 OS=Homo sapiens OX=9606 GN=MYH9 PE=1 SV=4	5.90331e+08	4.64827e+06	MYH9
938_1	sp|Q13813|SPTN1_HUMAN	290.904	NA	284364	AALLELWELRR;ADVVESWIGEK;AGTFQAFEQFGQQLLAHGHYASPEIK;AQLADSFHLQQFFR;CNSLEEIK;CTELNQAWSSLGK;DCEQAENWMAAR;DLAALGDK;DLASVQALLR;DLIGVQNLLK;DLMSWINGIR;DLTSWVTEMK;DMDDEESWIK;DTEQVDNWMSK;DVDEIEAWISEK;DVDETISWIK;DVEDEETWIR;DVTGAEALLER;EAALTSEEVGADLEQVEVLQK;EAFLNTEDKGDSLDSVEALIK;EAGSVSLR;EAIVTSEELGQDLEHVEVLQK;EANQQQQFNR;EELITNWEQIR;EELYQNLTR;EFSMMFK;EKEQLMASDDFGR;ELVLALYDYQEK;EPIVGSTDYGK;EQLMASDDFGR;FLADFR;…	1;1;1;1;1;1;1;1;1;1;1;1;1;1;1;1;1;1;1;1;1;1;1;1;1;1;1;1;1;1;1;1;1;1;1;1;1;1;1;1;1;1;1;1;1;1;1;1;1;1;1;1;1;1;1;1;1;1;1;1;1;1;1;1;1;1;1;1;1;1;1;1;1;1;1;1;1;1;1;1;1;1;1;1	84	104	0.3722	30036;30035;24777;47849;47848;38252;38251;15151;33834;33470;33917;7699;18665;19809;23627;23796;26260;26870;29966;29402;32111;23657;27184;22369;44444;44443;44672;8347;45075;45076;26064;32015;22028;12451;34772;33550;22026;26309;6368;6959;27103;25396;25416;27424;27426;16071;38191;38192;32920;36719;36344;36343;35780;41642;41641;14938;19642;40465;31529;36362;36363;24941;27909;27910;37072;21685;44156;1…	-	Spectrin alpha chain, non-erythrocytic 1 OS=Homo sapiens OX=9606 GN=SPTAN1 PE=1 SV=3	1.25015e+08	657972	SPTAN1
61_2	sp|P35580|MYH10_HUMAN	265.603	NA	228858	ADEWLMK;ADFCIIHYAGK;ADMEDLMSSK;AGVLAHLEEER;ALEEALEAK;ALEEETKNHEAQIQDMR;ALEQQVEEMR;AVIYNPATQADWTAK;CIIPNHEK;CNGVLEGIR;DAASLESQLQDTQELLQEETR;DEIFAQSK;DHNIPGELER;DKADFCIIHYAGK;DLEAQIEAANK;DLSEELEALK;EDQSILCTGESGAGK;EIFMQVEDER;EIFMQVEDERR;ELDDATEANEGLSR;ELEAELEDERK;ELQAQIAELQEDFESEK;EQADFAVEALAK;EQEVAELKK;FDQLLAEEK;FLSNGYIPIPGQQDK;FVAELWK;GDEVMVELAENGK;GGPISFSSSR;HATALEELSEQLEQAK;HEMPPHIYAISESAYR;HGF…	0;0;1;0;1;1;1;1;0;0;1;1;1;0;1;1;0;1;1;1;1;1;1;1;0;1;1;1;1;1;1;1;1;1;0;1;1;1;1;1;1;1;0;1;1;1;1;1;1;1;0;1;1;1;1;1;0;1;1;1;1;1;1;1;1;1;0;1;1;1;0;1;1;1;1;1;1;1;1;1;0;1;1;0;1;1;0;1;1	72	114	0.4939	11358;27290;27288;20365;21053;24414;14449;42404;25463;37323;15795;16022;16062;45342;45343;13118;22621;22617;22618;22616;35214;35213;23503;21224;35597;27321;27921;32645;34606;29722;29719;42028;42032;27198;18146;18942;18944;37737;11377;30671;15217;39573;39572;40858;40859;41056;13932;30166;30167;16274;15359;36947;46198;46197;34468;13155;42846;43015;42860;27788;25245;25247;24297;30342;38727;38729;169…	-	Myosin-10 OS=Homo sapiens OX=9606 GN=MYH10 PE=1 SV=3	1.64915e+08	1.31932e+06	MYH10
92_3	sp|Q01082|SPTB2_HUMAN	240.099	NA	274439	AFEDEMSGR;AKDEQSAVSMLK;ALQFLK;ALVADSHPESER;AQTLPTSVVTITSESSPGK;DALLSALSIQNYHLECNETK;DASVAEAWLLGQEPYLSSR;DEQSAVSMLK;DGMAFNALIHK;DLTSVNILLK;DQNTVETLQR;DVEDEILWVGER;DVSSVELLMNNHQGIK;EAEKLESEHPDQAQAILSR;EAVCEVALDYK;EAVCEVALDYKK;EGMQLISEKPETEAVVK;ELEAENYHDIK;ELEAENYHDIKR;ENEVLEAWK;EQWANLEQLSAIR;ETASELLMR;ETWLSENQR;EVDDLEQWIAER;EVVAGSHELGQDYEHVTMLQER;FANSLVGVQQQLQAFNTYR;FATDGEGYKPCDPQVIR;FESLEPEMNNQASR…	1;1;0;1;1;1;1;1;1;0;1;1;1;1;1;1;1;1;1;1;1;1;0;1;1;1;1;1;1;1;0;1;1;1;0;1;1;1;1;1;1;1;1;1;1;1;1;1;1;1;1;1;1;1;1;1;1;1;1;1;1;1;1;1;1;1;1;1;0;1;0	64	86	0.3799	16847;27781;4679;27893;27891;40900;40899;44828;42890;20242;24134;19954;23586;32892;39397;43593;27367;31785;40720;40719;29715;29717;34529;20024;35811;17171;17813;21901;34093;46161;46262;43883;43884;41436;37355;30683;38930;38946;32960;29220;29791;44933;25771;20419;20420;15334;19682;42502;39254;39255;25605;38015;38016;25166;25167;38465;19060;31338;34752;22923;17218;17217;23035;23036;41777;41948;4480…	-	Spectrin beta chain, non-erythrocytic 1 OS=Homo sapiens OX=9606 GN=SPTBN1 PE=1 SV=2	6.07499e+07	377329	SPTBN1
1013_1	sp|P78527|PRKDC_HUMAN	200.383	NA	468788	AGLLHNILPSQSTDLHHSVGTELLSLVYK;AIRPQIDLK;DCLSIPYR;DILPCLDGYLK;DLPSWMK;DQNILLGTTYR;DVDFMYVELIQR;DYVDLFR;ECSPWMSDFK;EIFNFVLK;ELLNPVVEFVSHPSTTCR;EPSFDWK;FIQTFGK;FVPLLPGNR;FYGELALK;FYQGFLFSEKPEK;GIFTSEIGTK;GLSSLLCNFTK;HDVGAYMLMYK;HNLEIIK;ILELSGSSSEDSEK;IMEFTTTLLNTSPEGWK;INQVFHGSCITEGNELTK;IPALDLLIK;LATTILQHWK;LGNPIVPLNIR;LLALNSLYSPK;LLEEALLR;LLNFLMK;LLPAELPAK;LLQIIER;LSFAVPFR;LSLMYAR;MAVLALLAK;MVSAVLN…	1;1;1;1;1;1;1;1;1;1;1;1;1;1;1;1;1;1;1;1;1;1;1;1;1;1;1;1;1;1;1;1;1;1;1;1;1;1;1;1;1;1;1;1;1;1;1;1;1;1;1;1;1;1;1;1;1;1;1;1;1;1;1	63	69	0.1688	49076;49077;49075;17369;16240;27744;10706;27260;35394;12726;26993;15777;42819;42821;12037;9224;15865;13217;36901;36899;17309;25070;28523;10319;33475;41593;42471;15287;23868;23680;24222;13828;10795;13662;11020;13097;9771;12844;37584;33953;18267;18266;33152;22440;34127;24875;27536;28980;34821;37139;45832;45835;11628;17257;22601;9954;32563;9482;13634;39849;39150;8917;39141;32412;12699;12984;36722;27…	-	DNA-dependent protein kinase catalytic subunit OS=Homo sapiens OX=9606 GN=PRKDC PE=1 SV=3	5.7089e+07	233016	PRKDC
543_1	sp|P09874|PARP1_HUMAN	195.151	NA	113012	AEPVEVVAPR;AMVEYEIDLQK;AQNDLIWNIK;AQNDLIWNIKDELK;ASLCISTK;CSESIPK;DPIDVNYEK;DSEEAEIIR;DSEEAEIIRK;EDAIEHFMK;EELGFRPEYSASQLK;FYPLEIDYGQDEEAVK;FYPLEIDYGQDEEAVKK;FYTLIPHDFGMK;GDEVDGVDEVAK;GFSLLATEDKEALK;GGAAVDPDSGLEHSAHVLEK;GGSDDSSKDPIDVNYEK;GIYFADMVSK;GTNSYYK;HPDVEVDGFSELR;IAPPEAPVTGYMFGK;KFYPLEIDYGQDEEAVK;KGDEVDGVDEVAK;KPPLLNNADSVQAK;LEQMPSK;LEQMPSKEDAIEHFMK;LLWHGSR;LPKPVQDLIK;LQLLEDDK;LQLLEDDKENR;…	1;1;1;1;1;1;1;1;1;1;1;1;1;1;1;1;1;1;1;1;1;1;1;1;1;1;1;1;1;1;1;1;1;1;1;1;1;1;1;1;1;1;1;1;1;1;1;1;1;1;1	51	107	0.5108	17871;17873;28920;29496;24059;24100;38128;38130;10827;8421;18932;17668;17670;23042;20092;20091;20762;38932;38931;41042;41043;42421;33158;33157;33159;33575;33571;24755;24753;24756;34698;34699;41828;41829;41830;39962;39961;20550;8887;34021;34018;34020;34019;36173;36172;36473;42422;42424;42420;29721;29720;33873;33871;33872;8892;41396;41209;41210;41208;41398;10375;21420;14450;30136;30134;30137;32730;…	-	Poly [ADP-ribose] polymerase 1 OS=Homo sapiens OX=9606 GN=PARP1 PE=1 SV=4	3.37087e+08	5.61811e+06	PARP1
986_1	sp|Q6P2Q9|PRP8_HUMAN	191.507	NA	273427	ADWWTNTAHYNR;AFFTSK;AISAANLHLR;ALDIPLVK;AQIAGYLYGVSPPDNPQVK;ATEPQMVLFNLYDDWLK;AVFWDIK;DGVWNLQNEVTK;DMNHTNSYGIIR;DVMDSTTTQK;ELGGLGMLSMGHVLIPQSDLR;EMEPLGWIHTQPNESPQLSPQDVTTHAK;EQSQLTATQTR;ETGYTYILPK;FGDLILK;FGFVDAQK;FPPVVFYTPK;FSPIPFPPLSYK;FTLWWSPTINR;GPGCGFWAAGWR;GYLPSHYER;HGDEIITSTTSNYETQTFSSK;IHIFFR;IIHTSVWAGQK;ISLIQIFR;ITDAYLDQYLWYEADK;LIVDHNIADYMTAK;LLILALER;LTLEDLEDSWDR;LVVDSHVQYR;NLNYLHLDYNF…	1;1;1;1;1;1;1;1;1;1;1;1;1;1;1;1;1;1;1;1;1;1;1;1;1;1;1;1;1;1;1;1;1;1;1;1;1;1;1;1;1;1;1;1;1;1;1;1;1;1;1;1;1;1;1;1;1;1	58	69	0.2929	35068;35062;4100;17830;17831;10384;42153;42802;10790;31044;31651;20322;44185;49112;26071;22817;7833;12133;23232;23233;30754;31659;28300;20165;20166;44972;8912;25081;15047;42026;36644;36642;13234;33774;24102;43023;35431;14097;33248;30502;30983;30937;22364;16348;41507;18110;45690;45691;45006;7871;29458;29461;20636;30718;30716;21006;25304;8063;35569;15372;6204;30739;30740;18249;39581;39580;44248;187…	-	Pre-mRNA-processing-splicing factor 8 OS=Homo sapiens OX=9606 GN=PRPF8 PE=1 SV=2	5.20291e+07	358821	PRPF8
152_1	sp|O60841|IF2P_HUMAN	162.366	NA	138742	ADRETVAVKPTENNEEEFTSK;AIIVEFAQQGLNAALFYENKDPR;ALPGMGTTIDVILINGR;APIICVLGHVDTGK;CPFIVALNK;DAQEMADSLGVR;DPIVMGVTVEAGQVK;EDEIPVLK;EDEIPVLKDELIHELK;EGDTIIVPGVEGPIVTQIR;ELEELSLEAQGIK;EMSSDSEYDSDDDRTK;ETVAVKPTENNEEEFTSK;GLLLPPPMK;HFEATDILVSK;HIAVFPCK;HTHVQDGEAGGITQQIGATNVPLEAINEQTK;IFSAEIIYHLFDAFTK;ILPQYIFNSR;INSSGESGDESDEFLQSR;IPGMLIIDTPGHESFSNLR;IPQQLESK;KFEEETVK;KSPDSDVAATLK;LAHCEELR;LKEGDTIIVPGVEGP…	1;1;1;1;1;1;1;1;1;1;1;1;1;1;1;1;1;1;1;1;1;1;1;1;1;1;1;1;1;1;1;1;1;1;1;1;1;1;1;1;1;1;1;1	44	64	0.4311	45262;46533;38765;33460;33461;17688;27188;27770;27769;35373;35831;13300;41089;41870;41871;32859;40618;40619;42506;42505;14178;25938;25940;14364;49220;49221;41040;41039;25570;41478;42935;43126;42934;43127;13303;15766;24724;24725;16372;44281;44282;26330;38863;42320;42321;22099;22098;24973;30308;30309;7106;12508;29653;46031;19406;43869;37806;38698;42727;42874;4812;32439;31276;31277	-	Eukaryotic translation initiation factor 5B OS=Homo sapiens OX=9606 GN=EIF5B PE=1 SV=4	1.57683e+08	2.71867e+06	EIF5B
977_1	sp|Q15149|PLEC_HUMAN	160.743	NA	531466	AGLVGPEFHEK;ALQALEELR;APVPASELLASGVLSR;AQAEVEGLGK;DTHDQLSEPSEVR;EGLTSIEEVTK;ELAEQELEK;EMSVYEAYR;EQAELEAAR;EQLQLLEEQHR;FLEGTSCIAGVFVDATK;FLEVQYLTGGLIEPDTPGR;GCLDEETSR;GFFDPNTHENLTYLQLLER;GLHQSIEEFR;GLVGPELHDR;GTQGAEEVLR;GWLYYEAGQR;LAAEQELIR;LCFEGLR;LEDLLQDAQDEK;LEQLFQDEVAK;LGFHLPLEVAYQR;LHVAILER;LLDAQLATGGIVDPR;LLFNDVQTLK;LQEAGILSAEELQR;LQLEETDHQK;LQNVQIALDYLR;LSVAAQEAAR;LSVYAALQR;LSYTQLLR;LTAEDLF…	1;1;1;1;1;1;1;1;1;1;1;1;1;1;1;1;1;1;1;1;1;1;1;1;1;1;1;1;1;1;1;1;1;1;1;1;1;1;1;1;1;1;1;1;1;1;1;1;1;1;1;1	52	54	0.1178	22774;16903;35950;15485;34402;34401;23661;18772;21255;15983;31719;39843;43022;17852;44752;24093;18954;17608;25185;16899;11435;31516;28232;35375;13629;35277;23094;35794;25112;32483;15961;16162;15199;21990;13909;17294;20514;19271;22013;22911;9733;24721;32931;32935;18155;26930;28334;11746;14228;20522;17635;34979;12431;27499	-	Plectin OS=Homo sapiens OX=9606 GN=PLEC PE=1 SV=3	9.11565e+07	267321	PLEC
475_1	sp|O75533|SF3B1_HUMAN	157.796	NA	145738	AAGLATMISTMRPDIDNMDEYVR;AIGPHDVLATLLNNLK;AIGYLIPLMDAEYANYYTR;AIVNVIGMHK;ATVNTFGYIAK;DTPGHGSGWAETPR;EFGAGPLFNQILPLLMSPTLEDQER;EFQSPDEEMK;EFQSPDEEMKK;EVMLILIR;GAEYVSAR;GGDSIGETPTPGASK;GLAAFLK;HFWQHR;IMGNLGAADIDHK;IVQQIAILMGCAILPHLR;IWDPTPSHTPAGAATPGR;IYNDDKNTYIR;IYNSIYIGSQDALIAHYPR;KPGYHAPVALLNDIPQSTEQYDPFAEHRPPK;LDDLVRPYVHK;LDPFADGGK;LLVDVDESTLSPEEQK;LSSWDQAETPGHTPSLR;LTATPTPLGGMTGFHMQTEDR;MLQYCLQ…	1;1;1;1;1;1;1;1;1;1;1;1;1;1;1;1;1;1;1;1;1;1;1;1;1;1;1;1;1;1;1;1;1;1;1;1;1;1;1;1;1;1;1	43	66	0.4433	46371;46437;37943;37942;44304;44412;18481;18480;19129;22819;33121;33120;47623;25054;25754;29941;30457;14952;9732;30159;4678;12095;29498;42464;42463;40030;40031;31456;31457;43951;49489;49490;29510;12462;12460;39637;40648;40647;44462;44671;38667;38666;15307;43112;43111;28639;15491;29015;40112;40111;46663;18905;12300;40012;26719;26718;26720;27869;27908;27911;27601;24520;24521;42729;10057;34482	-	Splicing factor 3B subunit 1 OS=Homo sapiens OX=9606 GN=SF3B1 PE=1 SV=3	1.49352e+08	2.16452e+06	SF3B1
103_1	sp|O94832|MYO1D_HUMAN	144.837	NA	116129	AEQESLEFGK;CGFQDDVAYGK;DLIVCLFSK;DNKDLIVCLFSK;DQLVVFHTK;DTLFQDFK;DTLFQDFKR;ELYERPPHLFAIADAAYK;FEEALQTIFNR;FVVDGDTPLIENGK;HIDYFNNQIIVDLVEQQHK;HLQVNVTNPVQCSLHGK;HYAGDVVYSVIGFIDK;IGELVGVLVNHFK;ILAAILHLGNLK;INDIIEVK;IRHYAGDVVYSVIGFIDK;IVLFLQK;LFCWIVTR;LLNIYGR;LMYNSSNPVLK;LSITEVTK;MISEFTWPNHDLPSDK;NSMIALVDNLASK;RFEEALQTIFNR;RPLTAATLFK;SFHSFYQLLQGGSEQMLR;SIPASDLPQVR;SLSSYNYIHVGAQLK;SPQIFDDER;SSINDAAEFR…	1;1;1;1;1;1;1;1;1;1;1;1;1;1;1;1;1;1;1;1;1;1;1;1;1;1;1;1;1;1;1;1;1;1;1;1;1;1;1;1;1;1	42	57	0.4384	22611;22612;25918;19024;32667;32666;18711;15881;22183;43017;43018;43019;29943;34141;45013;45014;41186;39385;31808;31809;26618;26619;13346;42511;42510;10100;19020;9593;26189;11294;41055;41206;30220;30219;34740;20044;43337;43523;22744;37784;37783;19522;19669;37740;47212;47211;20188;10088;37347;16322;33939;26473;39149;39152;23146;23760;31825	-	Unconventional myosin-Id OS=Homo sapiens OX=9606 GN=MYO1D PE=1 SV=2	6.84892e+07	925529	MYO1D
283_1	sp|Q9UM54|MYO6_HUMAN	144.695	NA	149596	ALGLNENDYK;ASFHELYNMYK;DDEGFIIR;DPLLDDHGDFIR;DVEDNCSLMYLNEATLLHNIK;EEESQQQAVLEQER;EEQELYQK;EGLGVNEVHYVDNQDCIDLIEAK;ELFESSTNNNK;ETDKQILQNR;FAEFDQIMK;FNEVVSVLK;FVEIHFNEK;GWWYAHFDGPWIAR;HFAGAVCYETTQFVEK;ILKEEQELYQK;LCAGASEDIR;LDKFNEVVSVLK;LQQFFNER;LSFISVGNK;LVGILDILDEENR;MKLEMEAK;MSQSIIVSGESGAGK;NIRDDEGFIIR;NLEISIDTLMAK;NNDALHMSLESLICESR;QFEEIWER;QKEEESQQQAVLEQER;QMELHPDKPPILLVAGK;SDPDHLAELVK;SPEYLK…	1;1;1;1;1;1;1;1;1;1;1;1;1;1;1;1;1;1;1;1;1;1;1;1;1;1;1;1;1;1;1;1;1;1;1;1;1;1;1;1;1;1	42	54	0.3555	20815;31038;31578;14127;31387;31388;31385;45942;45941;38178;17856;46628;26845;25315;20464;16639;21907;21906;39059;40699;31666;18878;30700;18462;14147;33999;14666;33096;32618;29263;29833;29264;41826;41825;20809;41489;41490;40694;40886;24408;5250;36936;36935;9140;28995;41107;42496;17552;36324;36326;22311;46690;7741;38648	-	Unconventional myosin-VI OS=Homo sapiens OX=9606 GN=MYO6 PE=1 SV=4	8.60004e+07	1.07501e+06	MYO6
893_1	sp|O75643|U520_HUMAN	142.37	NA	244353	ADEVLEILK;AIFEIVLNR;ANSNLVLQADR;DIDAFWLQR;DLLPYGFAIHHAGMTR;DTLGLFLR;EEEKLELQK;EEEVTGPVIAPLFPQK;EEGWWVVIGDAK;EGSASTEVLR;EIDLLLGQTDDTR;FLYQLHETEK;FQIMNEIVYEK;GLIEIISNAAEYENIPIR;GNIIISTPEK;GPVLEALVAR;GTQVYSPEK;GYTLLSEGIDEMVGIIYKPK;HLILPEK;IVALSSSLSNAK;KADEVLEILK;KPVIVFVPSR;LATYGITVAELTGDHQLCK;LDLVHTAALMLDK;LEGFALMADMVYVTQSAGR;LYDLNHNEIGELIR;MEADPELSK;MTQNPNYYNLQGISHR;NFPFER;NQVLVFVHSR;NSAFESLYQDK;QV…	1;1;1;1;1;1;1;1;1;1;1;1;1;1;1;1;1;1;1;1;1;1;1;1;1;1;1;1;1;1;1;1;1;1;1;1;1;1;1;1;1	41	47	0.2219	16462;18216;23467;21952;39600;13027;21189;38940;30627;17126;33696;27787;31430;42134;18063;16287;15738;44206;9632;23061;21706;21041;42871;32280;42567;38113;38111;16097;16651;41248;7950;23396;23399;27552;44667;36510;36511;32469;32468;24325;26199;26200;10861;16935;30224;36948;43222	-	U5 small nuclear ribonucleoprotein 200 kDa helicase OS=Homo sapiens OX=9606 GN=SNRNP200 PE=1 SV=2	6.12227e+07	501826	SNRNP200
201_2	sp|O00159|MYO1C_HUMAN	129.533	NA	121606	AVASEIFK;CPENAFFLDHVR;DGTIDFTPGSELLITK;DLQIYSR;DQAVMISGESGAGK;FDEVLIR;GAPVGGHILSYLLEK;GDVVLQSDHVIETLTK;GEELLSPLNLEQAAYAR;GVSFYEVPPHLFAVADTVYR;KDNYPQSVPR;KRPETVATQFK;KYEAFLQR;LGTDEISPR;LLQSNPVLEAFGNAK;LLSVEGSTLR;MSLLQLVEILQSK;NFHIFYQLLEGGEEETLR;NFHIFYQLLEGGEEETLRR;NGHLAVVAPR;NNDLLFR;NPIMSQCFDR;NPQSYLYLVK;QKGDVVLQSDHVIETLTK;QLLLTPNAVVIVEDAK;RDQAVMISGESGAGK;RPETVATQFK;SAICIQSWWR;SEQEEYEAEGIAWEPVQYFN…	1;1;1;1;1;1;1;1;1;1;1;1;1;1;1;1;1;1;1;1;1;1;1;1;1;1;1;1;1;1;1;1;1;1;1;1;1	37	53	0.3744	10241;34178;34177;38234;38235;11442;29891;11336;35682;35681;38938;40560;44518;44519;44515;23594;23593;27689;17400;14967;36596;18213;34079;34555;34078;43957;43958;45005;16598;11331;26264;24451;42072;42073;38485;34214;34213;22497;22496;27737;46763;46762;13651;29870;14107;40994;40898;40885;40884;12691;18863;23761;23147	-	Unconventional myosin-Ic OS=Homo sapiens OX=9606 GN=MYO1C PE=1 SV=4	8.81824e+07	1.31615e+06	MYO1C
713_1	sp|Q15393|SF3B3_HUMAN	121.293	NA	135492	AEVIMNYHVGETVLSLQK;AGNGQWASVIR;DYIVVGSDSGR;ELAAEMAAAFLNENLPESIFGAPK;FLAVGLVDNTVR;FSNTGEDWYVLVGVAK;FVIHPESNNLIIIETDHNAYTEATK;HGLEVSEMAVSELPGNPNAVWTVR;HIANYISGIQTIGHR;ITLETDEDMVTEIR;IVILEYQPSK;IVPGQFLAVDPK;KFVIHPESNNLIIIETDHNAYTEATK;LGAVFNQVAFPLQYTPR;LPPNTNDEVDEDPTGNK;LTISSPLEAHK;LVYILNR;MFLYNLTLQR;MQGQEAVLAMSSR;NDLDDPER;NENQLIIFADDTYPR;NFGDQPDIR;NVIDGDLCEQFNSMEPNK;NVSEELDR;QDELGER;QQEIVVSR;RNENQLI…	1;1;1;1;1;1;1;1;1;1;1;1;1;1;1;1;1;1;1;1;1;1;1;1;1;1;1;1;1;1;1;1;1;1	34	50	0.35	42303;42476;42302;21768;21770;22101;46290;46289;27659;39421;47812;47813;46538;37786;37787;37550;23062;26901;48710;48712;48711;41097;41098;40332;40330;40331;23277;23276;11297;27441;28044;31745;14427;39745;39744;39746;17665;43097;14007;9495;13905;41560;4799;40956;23117;26633;11803;37808;37807;41143	-	Splicing factor 3B subunit 3 OS=Homo sapiens OX=9606 GN=SF3B3 PE=1 SV=4	1.07843e+08	1.79738e+06	SF3B3
77_1	sp|P02768|ALBU_HUMAN	115.827	NA	69321.5	AAFTECCQAADK;ADDKETCFAEEGK;ALVLIAFAQYLQQCPFEDHVK;AVMDDFAAFVEK;CCTESLVNR;DDNPNLPR;DVFLGMFLYEYAR;ETCFAEEGK;ETYGEMADCCAK;FKDLGEENFK;FQNALLVR;HPDYSVVLLLR;HPYFYAPELLFFAK;KQTALVELVK;KVPQVSTPTLVEVSR;LVNEVTEFAK;LVRPEVDVMCTAFHDNEETFLK;LVTDLTK;MPCAEDYLSVVLNQLCVLHEK;NECFLQHK;QNCELFEQLGEYK;QTALVELVK;RHPDYSVVLLLR;RHPYFYAPELLFFAK;RPCFSALEVDETYVPK;SHCIAEVENDEMPADLPSLAADFVESK;SLHTLFGDK;TCVADESAENCDK;TYETTLEK;VHT…	1;1;1;1;1;1;1;1;1;1;1;1;1;1;1;1;1;1;1;1;1;1;1;1;1;1;1;1;1;1;1;1;1	33	47	0.5911	30079;34009;34010;45927;45929;29093;20878;13199;37176;18003;32604;32129;24515;24516;13998;27948;27947;38796;20495;20496;37188;37189;21362;46724;46723;7187;46207;18230;18229;37442;15466;33135;33136;40839;40838;40983;40984;48684;16030;33979;14850;42836;34387;34386;32390;32389;12738	-	Albumin OS=Homo sapiens OX=9606 GN=ALB PE=1 SV=2	1.01211e+08	2.4098e+06	ALB
201_1	sp|O43795|MYO1B_HUMAN	115.259	NA	131902	AAHIFNEALVCHQIR;ALYPSSVGQPFQGAYLEINK;ASVATLMK;DLSQAMWK;DQCILITGESGAGK;DQDKDQCILITGESGAGK;EAVTTIAAYWHGTQAR;EEQEEYIR;EQLLQSNPVLEAFGNAK;GDFLFSSDHLIEMATK;GDPLGGVISNYLLEK;IFHLWR;IFLLTNNNLLLADQK;IIIAEVVNK;IYEFTLQR;KIYEFTLQR;LEASELFK;LGNIEFKPESR;LNQVCATHQHFESR;LVMSYVAAVCGK;NFHVFYQLLSGASEELLNK;NFYELSPHIFALSDEAYR;NKHAIAVIWAYWLGSK;NWPSRPYLFLDSTHK;QRLEDLATLIQK;SLFPEGNPAK;SLPIYSPEK;VLYQVEGFVDK;VLYQVEGFVDKNND…	1;1;1;1;1;1;1;1;1;1;1;1;1;1;1;1;1;1;1;1;1;1;1;1;1;1;1;1;1;1;1;1;1	33	44	0.3371	39324;39325;43864;43866;8444;14625;32558;41239;41238;39257;39256;19044;40378;39773;39772;39980;36124;10509;38613;15385;17982;23345;13095;27135;27133;38554;38555;38553;27413;44074;44075;43786;43793;40369;40411;31908;17609;16593;27377;43894;39119;8791;18287;28555	-	Unconventional myosin-Ib OS=Homo sapiens OX=9606 GN=MYO1B PE=1 SV=3	6.64346e+07	949066	MYO1B
156_5	sp|P35527|K1C9_HUMAN	113.736	NA	62026.8	DIENQYETQITQIEHEVSSSGQEVQSSAK;DQIVDLTVGNNK;EIETYHNLLEGGQEDFESSGAGK;FEMEQNLR;FSSSSGYGGGSSR;GGGGSFGYSYGGGSGGGFSASSLGGGFGGGSR;GGSGGSHGGGSGFGGESGGSYGGGEEASGSGGGYGGGSGK;GGSGGSYGGGGSGGGYGGGSGSR;HGVQELEIELQSQLSK;HGVQELEIELQSQLSKK;IKFEMEQNLR;IQDWYDK;IQDWYDKK;KDIENQYETQITQIEHEVSSSGQEVQSSAK;LASYLDK;MTLDDFR;NYSPYYNTIDDLK;NYSPYYNTIDDLKDQIVDLTVGNNK;QEIECQNQEYSLLLSIK;QEYEQLIAK;QGVDADINGLR;QVLDNLTMEK;SDLEMQYETL…	1;1;1;1;1;1;1;1;1;1;1;1;1;1;0;1;1;1;1;1;1;1;1;1;1;1;1;1;1;1	29	53	0.6067	49229;28123;28081;46058;46059;18509;17855;24891;47013;47014;49173;39498;39497;40128;40127;41575;27792;28375;27791;28377;28376;14223;19052;19051;49378;49379;7957;11545;36671;48043;42923;42924;20175;21682;23081;43907;43778;43908;44038;44692;44691;44799;44893;24774;17807;17853;17646;5674;5709;36320;36341;36342;47249;47248	-	Keratin, type I cytoskeletal 9 OS=Homo sapiens OX=9606 GN=KRT9 PE=1 SV=3	1.59975e+08	5.33251e+06	KRT9
2_9	sp|P08670|VIME_HUMAN	103.094	NA	53619.1	DGQVINETSQHHDDLE;DNLAEDIMR;EEAENTLQSFR;EKLQEEMLQR;EMEENFAVEAANYQDTIGR;ETNLDSLPLVDTHSK;EYQDLLNVK;FADLSEAANR;FANYIDK;FLEQQNK;ILLAELEQLK;ILLAELEQLKGQGK;ISLPLPNFSSLNLR;KVESLQEEIAFLK;LGDLYEEEMR;LLEGEESR;LQDEIQNMK;LQDEIQNMKEEMAR;LQEEMLQR;MALDIEIATYR;NLQEAEEWYK;QDVDNASLAR;QVDQLTNDK;SLYASSPGGVYATR;SYVTTSTR;TLLIKTVETR;TNEKVELQELNDR;TVETRDGQVINETSQHHDDLE;TYSLGSALRPSTSR;VELQELNDR;VESLQEEIAFLK;VESLQEEIAFLKK	1;1;1;1;1;1;0;1;1;0;1;1;1;1;1;0;1;1;1;1;1;1;1;1;1;1;1;1;1;1;1;1	29	77	0.6137	40096;40120;40100;40117;40099;40118;40097;40098;40103;18272;18271;18926;18273;18925;28367;28368;28229;28226;27649;44036;43905;44037;43906;37605;37604;37603;20177;18984;18985;10461;10496;11948;11946;22205;22207;22204;22203;35308;35309;36035;36037;35048;35044;25719;26384;25718;12941;20062;20722;20100;38674;38880;38673;38877;39115;38878;39116;17702;17052;17703;27934;27853;18769;18770;17637;17669;176…	-	Vimentin OS=Homo sapiens OX=9606 GN=VIM PE=1 SV=4	4.18972e+08	1.26961e+07	VIM
156_4	sp|P13645|K1C10_HUMAN	102.114	NA	58791.7	ADLEMQIESLTEELAYLKK;AETECQNTEYQQLLDIK;ALEESNYELEGK;DAEAWFNEK;ELTTEIDNNIEQISSYK;GSLGGGFSSGGFSGGSFSR;GSSGGGCFGGSSGGYGGLGGFGGGSFR;IRLENEIQTYR;KDAEAWFNEK;LAADDFR;LASYLDK;LASYLDKVR;LENEIQTYR;LKYENEVALR;NHEEEMKDLR;NQILNLTTDNANILLQIDNAR;NVQALEIELQSQLALK;NVSTGDVNVEMNAAPGVDLTQLLNNMR;QSLEASLAETEGR;QSVEADINGLR;QSVEADINGLRR;RVLDELTLTK;SGGGGGGGGCGGGGGVSSLR;SKELTTEIDNNIEQISSYK;SLLEGEGSSGGGGR;SQYEQLAEQNR;SQYEQL…	1;1;1;1;1;1;1;1;1;0;0;0;1;1;1;1;1;1;1;1;1;1;1;1;1;1;1;1;0;1	26	54	0.5908	44325;44189;42798;42797;30387;19665;19707;41924;41922;41936;41937;41934;41921;38242;38243;44955;44954;32149;32150;24977;24976;7893;7957;17795;17797;22070;22030;24876;27523;27522;45083;39577;39578;47960;48073;47959;48071;30678;30676;23549;23546;23508;29604;29605;29643;22973;35551;44096;44095;26065;29895;29894;29919;33840;33839;16541;18847;19525;47218;47219	-	Keratin, type I cytoskeletal 10 OS=Homo sapiens OX=9606 GN=KRT10 PE=1 SV=6	1.64028e+08	5.85814e+06	KRT10
2_10	sp|P04264|K2C1_HUMAN	99.9417	NA	65999	AEAESLYQSK;AQYEDIAQK;DVDGAYMTK;DYQELMNTK;FLEQQNQVLQTK;FLEQQNQVLQTKWELLQQVDTSTR;FSSCGGGGGSFGAGGGFGSR;GGGGGGYGSGGSSYGSGGGSYGSGGGGGGGR;IEISELNR;KDVDGAYMTK;KQISNLQQSISDAEQR;LLRDYQELMNTK;LNDLEDALQQAK;MSGECAPNVSVSVSTSHTTISGGGSR;NKLNDLEDALQQAK;NKYEDEINK;NMQDMVEDYR;NSKIEISELNR;SEIDNVK;SGGGFSSGSAGIINYQR;SISISVAR;SLDLDSIIAEVK;SLNNQFASFIDK;SLNNQFASFIDKVR;SLVNLGGSK;THNLEPYFESFINNLR;THNLEPYFESFINNLRR;TLLEGEES…	1;1;1;1;0;1;1;1;0;1;1;1;1;1;1;0;1;1;1;1;1;1;1;1;1;1;1;1;1;1;1;0	28	54	0.4752	20326;17810;15945;15390;15944;21007;21674;33346;33374;48354;39097;45191;45190;14455;20416;40203;34739;29596;29641;29637;46350;46417;46352;46418;36581;36580;21470;27519;28106;28678;28105;28107;28680;28679;27609;7783;37443;8913;27615;30499;30466;30498;30500;30473;37167;10653;41891;41881;41892;41882;43581;16583;26183;30785;33337;33338;33335;33340;12092	-	Keratin, type II cytoskeletal 1 OS=Homo sapiens OX=9606 GN=KRT1 PE=1 SV=6	2.52233e+08	7.20665e+06	KRT1
693_1	sp|Q9Y5B9|SP16H_HUMAN	96.7739	NA	119838	APGEQTVPALNLQNAFR;AVTLDKDAYYR;DDLYAEQMER;DEAEDLLGR;DKFPGEFMK;DLGFNGAPYR;DWDELEEEAR;EDGELNLMK;EELEFEVPFR;EGSLVINSK;ELAAQLNEEAK;ELAAQLNEEAKR;FPGEFMK;GDKVDILYNNIK;HTDVQFYTEVGEITTDLGK;ICDVYNAVMDVVK;INFYCPGSALGR;KAASITSEVFNK;KYETVIMPVFGIATPFHIATIK;MQGSLEAHVNGFR;NAIMFGK;NISMSVEGDYTYLR;NLGFGMGIEFR;NPSLMPK;NVGIFLK;QKPELLNK;VMEIVDADEK;VTMINAIPVASLDPIKEWLNSCDLK;YETVIMPVFGIATPFHIATIK	1;1;1;1;1;1;1;1;1;1;1;1;1;1;1;1;1;1;1;1;1;1;1;1;1;1;1;1;1	29	45	0.2942	39968;29567;26946;16017;19172;19712;27181;17779;17119;17118;27292;13470;24094;30093;30092;30091;9843;30729;30732;30733;43614;43612;34776;29495;27305;45825;45946;45824;32977;32497;32976;32500;6817;37308;25825;7038;7695;7222;14298;21307;21985;47590;44987;44988;45067	-	FACT complex subunit SPT16 OS=Homo sapiens OX=9606 GN=SUPT16H PE=1 SV=1	5.10631e+07	810526	SUPT16H
61_1	sp|Q7Z406|MYH14_HUMAN	91.2761	NA	227732	AELEALLSSK;AELSSLQTAR;ALEEEQEAR;AQAELENVSGALNEAESK;CNGVLEGIR;DQADFSVLHYAGK;EDQSILCTGESGAGK;ELQTAQAQLSEWR;EQLEEEAAAR;FDQLLAEEK;FLTNGPSSSPGQER;GLEAEVLR;GPSAGGGPGSGTSPQVEWTAR;HEVPPHVYAVTEGAYR;HWQWWR;ILFQEFR;KEEELQAALAR;KFDQLLAEEK;KQELELVVSELEAR;LAEFSSQAAEEEEK;LAQAEEQLEQETR;LLGLGVTDFSR;LQEELAASDR;LQQHIQELEAHLEAEEGAR;LQQLFNHTMFVLEQEEYQR;LTAEIWK;LVLDQLR;MTIAALESK;QGFPNR;QLEEAEEEASR;QLLQANPILEAFGNAK;VAE…	1;1;1;1;0;1;0;1;1;0;1;1;1;1;0;1;0;0;1;1;1;1;1;1;1;1;1;1;0;1;0;1;1;0;1	26	30	0.2015	17652;18248;18185;40398;16022;16062;32613;32612;35597;35851;21178;18942;18944;33372;11094;41467;39958;15359;13689;25872;25873;24297;37236;37235;35958;35422;22558;20588;44018;45657;45772;10085;9897;14091;4636;4635;27149;38561;18693;31401;31402;17375;17377;37070	-	Myosin-14 OS=Homo sapiens OX=9606 GN=MYH14 PE=1 SV=2	2.8442e+07	227536	MYH14
431_3	sp|Q9Y4I1|MYO5A_HUMAN	90.9568	NA	215269	AFIIQHFADK;AGQVAYLEK;ETLEPLIQAAQLLQVK;FPFTFDEK;GAELEYESLKR;IEASLQHEITR;ILAGILHLGNVGFTSR;KVPLDMSLFLK;LATATETYIKPISK;LEQEEYMK;LGILDLLDEECK;LGNADNFNYTK;LLESQLQSQK;LQQQFNMHVFK;LTNLEGIYNSETEK;MLPELFQDDEK;NKDTVFEEQIK;NLILELKPR;NPDILVGENDLTALSYLHEPAVLHNLR;NQSIIVSGESGAGK;NSLHLLMETLNATTPHYVR;QACTLLGISESHQMGIFR;QGGSPVIEGVDDAK;SAPEVTAPGAPAYR;SLLTSTINSIK;VLNLYTPVNEFEER;VLSLQEEIAK;VVFQAEEER;VWIPDPEEVWK;WTYQEF…	1;0;1;1;1;1;1;1;1;0;0;1;1;0;1;1;1;1;0;0;1;1;1;1;1;1;1;1;0;1;1;1;1	26	32	0.2216	23052;23054;14642;39542;39541;16478;16477;27297;27379;37597;27172;35147;35146;17970;31554;25822;22380;31622;36752;29860;29364;19074;19075;48762;29229;44080;44079;42479;30082;30576;22511;38482;20525;19534;30877;26107;39465;32202;26883	-	Unconventional myosin-Va OS=Homo sapiens OX=9606 GN=MYO5A PE=1 SV=2	1.67156e+07	140467	MYO5A
93_1	sp|Q14839|CHD4_HUMAN	90.4255	NA	217867	AFLNAIMR;EEEMGEEEEVER;EGEDSSVIHYDDK;ENEFSFEDNAIR;FAEMEER;FGTEELFK;FSWAQGTDTILADEMGLGK;GAADVEKVEEK;GGGNQVSLLNVVMDLK;GGGNQVSLLNVVMDLKK;GHVHYLIK;GNFLEIK;GPFLVSAPLSTIINWER;HDYWLLAGIINHGYAR;IGVMSLIR;LHDMLGPHMLR;LLEQALVIEEQLR;MMMVLGAK;NFEALNAR;QELDDILK;QLEELLSDMK;RHDYWLLAGIINHGYAR;TEEPMETEPK;TVQTAVFLYSLYK;TYEIWHR;VLNGYSLQHK;VQEFEHVNGR;YAILNEPFK	1;1;1;1;1;1;1;1;1;1;1;1;1;1;1;1;1;1;1;1;1;1;1;1;1;1;1;1	28	34	0.147	13065;33850;34337;33827;33825;33195;12119;14312;42392;22413;37252;39204;14208;8442;40855;40836;11183;28231;35685;10853;13015;14453;23658;42535;42536;23069;35009;15584;21738;21776;24045;24090;24089;19023	-	Chromodomain-helicase-DNA-binding protein 4 OS=Homo sapiens OX=9606 GN=CHD4 PE=1 SV=2	1.87558e+07	191386	CHD4
373_3	sp|O00571|DDX3X_HUMAN	89.1263	NA	73198	DAYSSFGSR;DKDAYSSFGSR;DLLDLLVEAK;DREEALHQFR;DSLTLVFVETK;EIQMLAR;ELAVQIYEEAR;GADSLEDFLYHEGYACTSIHGDR;GCHLLVATPGR;HAIPIIK;HVINFDLPSDIEEYVHR;IGLDFCK;LEQELFSGGNTGINFEK;LVDMMER;MLDMGFEPQIR;QEVPSWLENMAYEHHYK;QSSGASSSSFSSSR;QYPISLVLAPTR;SDYDGIGSR;SFLLDLLNATGK;SPILVATAVAAR;TAAFLLPILSQIYSDGPGEALR;VGNLGLATSFFNER;VGSTSENITQK;VRPCVVYGGADIGQQIR;VVWVEESDK;VVWVEESDKR;YLVLDEADR	1;1;1;1;1;1;1;1;1;1;1;1;1;1;0;1;1;1;1;1;1;1;1;1;1;1;1;1	27	28	0.4819	15019;24749;20490;27525;25614;10077;28276;46554;22664;7260;42804;42805;9734;40661;11393;29413;43679;29754;29614;14265;27211;22157;44907;34753;21954;40725;18851;25394;18991	-	ATP-dependent RNA helicase DDX3X OS=Homo sapiens OX=9606 GN=DDX3X PE=1 SV=3	2.98263e+07	745657	DDX3X
2_8	sp|P35908|K22E_HUMAN	88.8102	NA	65393.2	DVDNAYMIK;DYQELMNVK;EEAEALYHSK;FGGFGGPGGVGGLGGPGGFGPGGYPGGIHEVSVNQSLLQPLNVK;FLEQQNQVLQTK;GFSSGSAVVSGGSR;GGGFGGGSSFGGGSGFSGGGFGGGGFGGGR;GGSGGGGSISGGGYGSGGGSGGR;GGSISGGGYGSGGGK;GSSSGGGYSSGSSSYGSGGR;HGGGGGGFGGGGFGSR;IEISELNR;KDVDNAYMIK;KLLEGEECR;LALDVEIATYR;LNDLEEALQQAK;LQGEIAHVK;NLDLDSIIAEVK;NVQDAIADAEQR;SKEEAEALYHSK;SLVGLGGTK;TAAENDFVTLKK;TSQNSELNNMQDLVEDYK;TSQNSELNNMQDLVEDYKK;VDLLNQEIEFLK;VLYDAEI…	1;1;1;1;0;1;1;1;1;1;1;0;1;0;0;1;1;0;1;1;1;1;1;1;1;1;0;1;1	23	36	0.5962	18607;20921;22482;22481;49746;33346;33374;25726;45304;45305;38771;23325;38757;28259;28260;28261;14455;23299;20674;26131;30087;15237;28609;28637;28590;28589;30717;30715;8855;28845;28844;43332;43520;44429;44548;32938;48927;48873;48926;48872;48871;12092;23191;4444	-	Keratin, type II cytoskeletal 2 epidermal OS=Homo sapiens OX=9606 GN=KRT2 PE=1 SV=2	9.49426e+07	2.26054e+06	KRT2
823_1	sp|Q8NE71|ABCF1_HUMAN	87.8802	NA	95866.5	ADDPYAHLSK;FAALDNEEEDK;FAALDNEEEDKEEEIIK;FGLESHAHTIQICK;FSISAHGK;FTFPDPPPLSPPVLGLHGVTFGYQGQKPLFK;GAVIVVSHDAR;GFNLPYQDAR;GGNVFAALIQDQSEEEEEEEK;GGNVFAALIQDQSEEEEEEEKHPPKPAKPEK;GNYMTFK;ICIVGPNGVGK;IGFFNQQYAEQLR;ILAGLGFDPEMQNRPTQK;LQGQLEQGDDTAAER;LSVPTSDEEDEVPAPKPR;MEETPTEYLQR;NQDEESQEAPELLK;QQPPEPEWIGDGESTSPSDK;STLLLLLTGK;TFFEELAVEDK;TLLIVSHDQGFLDDVCTDIIHLDAQR;YGLVGPNGK	1;1;1;1;1;1;1;1;1;1;1;1;1;1;1;1;1;1;1;1;1;1;1	23	33	0.3728	19969;19968;19970;26774;42206;37200;37197;9509;49369;49368;20261;22649;45003;49428;49430;10060;19880;19840;36812;42131;42132;42299;37059;41574;30855;31377;37046;43882;17592;28532;48701;11884;11845	-	ATP-binding cassette sub-family F member 1 OS=Homo sapiens OX=9606 GN=ABCF1 PE=1 SV=2	4.12784e+07	917298	ABCF1
1111_1	sp|Q14554|PDIA5_HUMAN	87.5309	NA	59556.1	AAEALHGEADSSGVLAAVDATVNK;DKNQDLCQQEAVK;DVVHLDSEK;EHSSVLVMFHAPWCGHCK;FHISEFPTLK;GHAVLAGMNVYSSEFENIK;GHAVLAGMNVYSSEFENIKEEYSVR;GPPLWEEDPGAK;GQGTICWVDCGDAESR;GYPTFHYYHYGK;KEEKPLLIMFYAPWCSMCK;KVELFHYQDGAFHTEYNR;LLSTVAQAVK;NNVLVLYSK;NPQPPQPQVPETPWADEGGSVYHLTDEDFDQFVK;NQDLCQQEAVK;SEVAAENHLR;SIVAFLKDPK;TELGFTNYIR;VELFHYQDGAFHTEYNR;VIPHFTATADAFK;VIPHFTATADAFKDDR;VSSLIER;YDSDRTELGFTNYIR	1;1;1;1;1;1;1;1;1;1;1;1;1;1;1;1;1;1;1;1;1;1;1;1	24	42	0.553	44680;44681;36133;36134;16856;43982;24216;24217;42652;42653;47601;47602;47696;27328;39771;34992;34994;34993;45524;45611;44419;44420;16465;17185;17226;17224;49694;49693;28688;20329;20330;20370;20043;24004;43307;43306;43305;31557;39671;7751;40257;40256	-	Protein disulfide-isomerase A5 OS=Homo sapiens OX=9606 GN=PDIA5 PE=1 SV=1	6.66113e+07	2.22038e+06	PDIA5
1076_1	sp|Q7L2E3|DHX30_HUMAN	85.1796	NA	133854	AIVLAAIFR;ATISLSDSDLLR;AVAGWEEVLR;AVDEAVILLQEIGVLDQR;CQSGFAYHLFPR;DPFSSSLQNR;DTILNAIEQHPVVVISGDTGCGK;ENYLEENLLYAPSLR;EYLTTLGQR;GPCGSFDVR;GPVWQEAPQLPVDPHR;GVLMAGLYPNLIQVR;GWGLLGPR;IPQLLLER;LQEALGMHESK;LQSDDILPLGK;LSQSLLELWR;LVLMSATGDNER;LVYVHTNGPK;NLLNSVIGR;NLMQFHTVGTK;SGNILLHK;TAVEFLSK;TPLENLVLQAK;VPGFMYPVK;VSCLETVWVSR;VSHELGPSLR;WLTYFMAVK	1;1;1;1;1;1;1;1;1;1;1;1;1;1;1;1;1;1;1;1;1;1;1;1;1;1;1;1	28	30	0.263	14479;27165;20518;41738;41739;33514;21383;45476;39949;18436;15207;39967;37256;9857;14758;25194;23395;25322;27711;20431;14898;26589;26587;10900;11445;24497;16750;28803;19025;21728	-	ATP-dependent RNA helicase DHX30 OS=Homo sapiens OX=9606 GN=DHX30 PE=1 SV=1	2.20717e+08	2.75897e+06	DHX30
1014_1	sp|Q00610|CLH1_HUMAN	84.5914	NA	191493	AHIAQLCEK;AHMGMFTELAILYSK;ALEHFTDLYDIK;AMLSANIR;AVNYFSK;AYEFAER;EHLELFWSR;ENPYYDSR;ESNCYDPER;HDVVFLITK;HELIEFR;HNIMDFAMPYFIQVMK;IAAYLFK;ISGETIFVTAPHEATAGIIGVNR;IYIDSNNNPER;LASTLVHLGEYQAAVDGAR;LECSEELGDLVK;LHIIEVGTPPTGNQPFPK;LLLPWLEAR;LLYNNVSNFGR;LTDQLPLIIVCDR;NLILVVR;NLQNLLILTAIK;NNLAGAEELFAR;NNRPSEGPLQTR;TLQIFNIEMK;VIQCFAETGQVQK;VMEYINR;WLLLTGISAQQNR	1;1;1;1;1;1;1;1;1;1;1;1;1;1;1;1;1;1;1;1;1;1;1;1;1;1;1;1;1	29	30	0.194	17980;38312;33042;10682;8708;11032;24133;16920;22171;18071;13329;41782;8594;45020;28759;41639;30714;41339;19740;27375;35759;8642;29479;27677;29984;29983;24945;34287;12633;34037	-	Clathrin heavy chain 1 OS=Homo sapiens OX=9606 GN=CLTC PE=1 SV=5	2.88583e+07	303771	CLTC
1131_1	sp|O14617|AP3D1_HUMAN	83.6588	NA	130076	AEGTTYRDELLTK;ALDIDLDKPLADSEK;ALDLLYGMVSK;AVFHEEEQR;AVLIMYK;DLILQCLDDK;DVPVAEEVSALFAGELNPVAPK;FAVSQMSALLDSAHLLASSTQR;HRPSEADEEELAR;ICFHHHFSVVER;KFAVSQMSALLDSAHLLASSTQR;KQEQANNPFYIK;LFGALTPLEPR;LHFSCSSYLITTPCYSDAFAK;LMTSSTNNWVLIK;LYASILQQK;MSFQNLLAK;NLMEIVK;NYLSLAPLFFK;QEQANNPFYIK;SIQGHHVCLLVK;VDSCASMYSR;VPGLPMSDQYVK;VTTLPGHIQAVYVQNVVK	1;1;1;1;1;1;1;1;1;1;1;1;1;1;1;1;1;1;1;1;1;1;1;1	24	31	0.2428	33944;37234;23805;24485;21131;21132;9110;24782;44405;44404;44912;35266;35964;35966;45708;33451;33452;24018;45763;34271;17773;17260;17905;9518;27986;29388;30697;22431;28736;41577;41581	-	AP-3 complex subunit delta-1 OS=Homo sapiens OX=9606 GN=AP3D1 PE=1 SV=1	1.376e+08	2.41404e+06	AP3D1
253_4	sp|P38646|GRP75_HUMAN	82.4777	NA	73634.8	AMQDAEVSK;AQFEGIVTDLIR;ASNGDAWVEAHGK;DAGQISGLNVLR;DSETGENIR;EQQIVIQSSGGLSK;ERVEAVNMAEGIIHDTETK;ETAENYLGHTAK;ETGVDLTK;LFEMAYK;LLGQFTLIGIPPAPR;LYSPSQIGAFVLMK;MEEFKDQLPADECNK;MKETAENYLGHTAK;NAVITVPAYFNDSQR;NTTIPTK;QAVTNPNNTFYATK;SDIGEVILVGGMTR;STNGDTFLGGEDFDQALLR;TTPSVVAFTADGER;VEAVNMAEGIIHDTETK;VINEPTAAALAYGLDK;VLENAEGAR;VQQTVQDLFGR	1;1;1;1;1;1;1;1;1;1;1;1;1;1;1;0;1;1;1;1;1;1;1;1	23	32	0.4124	14622;29780;29777;29039;29040;29085;29086;25213;16133;33297;43501;43502;28721;10152;11710;36466;36467;35679;36003;40315;40316;36458;38037;6611;35985;32511;42547;32615;40364;40365;37291;13896;27164	-	Stress-70 protein, mitochondrial OS=Homo sapiens OX=9606 GN=HSPA9 PE=1 SV=2	4.2125e+07	979651	HSPA9
65_1	sp|Q08945|SSRP1_HUMAN	80.443	NA	81024.4	ADVIQATGDAICIFR;AETLEFNDVYQEVK;ASSGLLYPLER;EGMNPSYDEYADSDEDQHDAYLER;FDEISFVNFAR;FYVPPTQEDGVDPVEAFAQNVLSK;GFIYVHKPPVHIR;GWNWGTVK;IKSDHPGISITDLSK;IPYTTVLR;ITVPGNFQGHSGAQCITCSYK;IYPTFLHLHGK;LFDFVNAK;LFLLPHK;LSDFFK;NMSGSLYEMVSR;QGTQYTFSSIER;QLSESFK;QMFFVISLDPPIK;SDHPGISITDLSK;SFDFEIETK;VALGHGLK;VDNIQAGELTEGIWR;YHFLILLFSK	1;1;1;1;1;1;1;1;1;1;1;1;1;1;1;1;1;1;1;1;1;1;1;1	24	31	0.3977	37334;37336;38556;38557;23668;47717;29152;46726;35891;35892;13497;36762;14071;44859;28458;28459;13719;10356;5927;31134;30154;30646;30647;31517;9137;35118;30022;19917;7368;38152;26796	-	FACT complex subunit SSRP1 OS=Homo sapiens OX=9606 GN=SSRP1 PE=1 SV=1	6.64384e+07	1.66096e+06	SSRP1
73_1	sp|Q15459|SF3A1_HUMAN	78.146	NA	88830.5	ASKPLPPAPAPDEYLVSPITGEK;DSNSLAYYNMANGAVIHLALK;EDSAPSKPVVGIIYPPPEVR;FNFLNPNDPYHAYYR;GLVPEDDTK;IGEEEIQKPEEK;IGLLDPR;KIGEEEIQKPEEK;LNGQVLVFTLPLTDQVSVIK;LVEQYTK;NGPEFEAR;NYQFDFLRPQHSLFNYFTK;PAGPVQAVPPPPPVPTEPK;QFLTQLMQK;QSDDEVYAPGLDIESSLK;RTDIFGVEETAIGK;TEDSLMPEEEFLR;TQQAAQANITLQEQIEAIHK;VMQQQQQTTQQQLPQK;VQVPNMQDK;VTWDGHSGSMAR	1;1;1;1;1;1;1;1;1;1;1;1;1;1;1;1;1;1;1;1;1	21	32	0.3682	45157;44489;44603;43587;43588;41196;14437;31929;6932;35793;35792;43888;43895;10859;12454;12499;45728;45727;40573;40571;20831;41572;35141;35140;36501;44295;41304;41305;17568;18188;27624;27623	-	Splicing factor 3A subunit 1 OS=Homo sapiens OX=9606 GN=SF3A1 PE=1 SV=1	3.91141e+07	977854	SF3A1
204_1	sp|P11387|TOP1_HUMAN	77.1297	NA	90668.9	AEEVATFFAK;AGNEKEEGETADTVGCCSLR;AVAILCNHQR;AVALYFIDK;CDFTQMSQYFK;DEPEDDGYFVPPK;EEGETADTVGCCSLR;ELTAPDENIPAK;ENGFSSPPQIK;EYGFCIMDNHK;FYYDGK;GPVFAPPYEPLPENVK;HLQDLMEGLTAK;IEPPGLFR;LEEQLMK;LEVQATDREENK;LNTGILNK;MLDHEYTTK;NLQLFMENK;QPEDDLFDR;TYNASITLQQQLK;WGVPIEK;WWEEER;YIMLNPSSR	1;1;1;1;1;1;1;1;1;1;1;1;1;1;1;1;1;1;1;1;1;1;1;1	24	36	0.3111	19792;43871;43870;22700;22699;16805;33194;32726;34278;37835;27412;23587;23623;31410;31408;31967;7275;7274;38935;29533;30085;29532;12783;11272;32039;32038;10569;20846;20848;21477;20824;20715;34290;8716;13005;18428	-	DNA topoisomerase 1 OS=Homo sapiens OX=9606 GN=TOP1 PE=1 SV=2	1.20279e+08	2.55913e+06	TOP1
138_1	sp|O60231|DHX16_HUMAN	75.9645	NA	119189	AITAGYFYHTAR;AVDLVEEESGAPGEEQR;CTSAEEFVQR;DTDTLDLSGPAR;EFLSEPDLASYSVVMVDEAHER;ELLVLPIYANLPSDMQAR;FPVDIFYTK;FSTFFDDAPVFR;HVAQFLIGTAQR;LGNEVGYSIR;LYTAWAYQHELEETTVPEIQR;QQQTVFIHPNSSLFEQQPR;QQTEKPESEDEWER;SLPVFPFR;TLHTDILFGLIK;TSLGNVVLLLK;VEVGLSSCQGDYIR;VLVASATMDTAR;WLLYHELVLTTK;WVQDELHSVLGLSER;YMTDGMLLR	1;1;1;1;1;1;1;1;1;1;1;1;1;1;1;1;1;1;1;1;0	20	27	0.2699	30051;30050;30048;39838;24508;25985;46138;42577;20517;32554;29018;29017;19589;46405;46404;44619;39482;14068;30072;30071;21667;36249;25563;34515;34512;34514;39138;19210	-	Pre-mRNA-splicing factor ATP-dependent RNA helicase DHX16 OS=Homo sapiens OX=9606 GN=DHX16 PE=1 SV=2	4.87506e+07	870546	DHX16
253_2	sp|P0DMV8|HS71A_HUMAN	75.1135	NA	70009	AAAIGIDLGTTYSCVGVFQHGK;AFYPEEISSMVLTK;AQIHDLVLVGGSTR;ATAGDTHLGGEDFDNR;CQEVISWLDANTLAEKDEFEHK;DAGVIAGLNVLR;ELEQVCNPIISGLYQGAGGPGPGGFGAQGPK;FEELCSDLFR;FGDPVVQSDMK;HWPFQVINDGDKPK;IINEPTAAAIAYGLDR;LLQDFFNGR;LSKEEIER;LVNHFVEEFK;LVNHFVEEFKR;NALESYAFNMK;NQVALNPQNTVFDAK;SAVEDEGLK;SINPDEAVAYGAAVQAAILMGDK;STLEPVEK;TTPSYVAFTDTER;VEIIANDQGNR;VQVSYK	1;1;1;1;1;1;1;1;1;1;1;1;1;1;1;1;1;1;1;1;0;0;1	21	27	0.4774	44490;36823;33073;33072;33070;37708;37709;46772;23351;48885;28067;24363;37790;37920;19718;19680;15554;26033;26032;31561;27042;37462;13494;44742;44740;11771;33665;24612;24650;4774	-	Heat shock 70 kDa protein 1A OS=Homo sapiens OX=9606 GN=HSPA1A PE=1 SV=1 >sp|P0DMV9|HS71B_HUMAN Heat shock 70 kDa protein 1B OS=Homo sapiens OX=9606 GN=HSPA1B PE=1 SV=1	5.15166e+07	1.43102e+06	HSPA1B
620_1	sp|Q7L014|DDX46_HUMAN	74.7138	NA	117290	ALELSGTAVPPDLEK;DSIINDFK;FDETEQALANER;GAEIIVCTPGR;GYAYTFITEDQAR;HLILVVNYSCPNHYEDYVHR;IVDNVRPDR;LLEPVDHGK;LLVATSVAAR;LQNSYQPTNK;NFYVEVPELAK;QDGGQNESFK;QTVMFSATFPR;SLEEGEGPIAVIMTPTR;SVVCSDVEQQVIVIEEEK;SVVCSDVEQQVIVIEEEKK;SWVQCGISMK;TIAFLLPMFR;VTYVVLDEADR;VVTVVTTK;YEEELEINDFPQTAR	1;1;1;1;1;1;1;1;1;1;1;1;1;1;1;1;1;1;1;1;1	21	26	0.2318	35303;13639;31705;22323;35070;46175;46174;18570;15718;15467;23154;27833;19664;26919;27526;39613;39866;42870;44149;23259;23776;24453;26747;26746;9527;40317	-	Probable ATP-dependent RNA helicase DDX46 OS=Homo sapiens OX=9606 GN=DDX46 PE=1 SV=2	1.25914e+08	2.09856e+06	DDX46
253_3	sp|P11142|HSP7C_HUMAN	72.8773	NA	70854.2	ARFEELNADLFR;CNEIINWLDK;DAGTIAGLNVLR;DNNLLGK;EIAEAYLGK;FEELNADLFR;GPAVGIDLGTTYSCVGVFQHGK;GTLDPVEK;IINEPTAAAIAYGLDKK;LLQDFFNGK;MKEIAEAYLGK;MVNHFIAEFK;NQVAMNPTNTVFDAK;NSLESYAFNMK;NTTIPTK;RFDDAVVQSDMK;SFYPEEVSSMVLTK;SINPDEAVAYGAAVQAAILSGDK;SQIHDIVLVGGSTR;TTPSYVAFTDTER;TVTNAVVTVPAYFNDSQR;VEIIANDQGNR;VQVEYKGETK	1;1;1;1;1;1;1;1;1;1;1;1;1;1;0;1;1;1;1;0;1;0;1	20	28	0.4118	33482;27672;27671;23438;23436;6557;15194;25687;44477;9988;39459;18522;18521;25652;25649;24903;37560;27627;27669;6611;31288;36863;44460;33499;33498;33500;33665;41759;41760;24612;24650;22663	-	Heat shock cognate 71 kDa protein OS=Homo sapiens OX=9606 GN=HSPA8 PE=1 SV=1	5.40261e+07	1.46016e+06	HSPA8
506_1	sp|Q13435|SF3B2_HUMAN	72.646	NA	100165	AELQLPPPPPPGHYGAWAAQELQAK;ATEHPEPPK;EDFSDMVAEHAAK;EHELLEQQK;EMDDPSVGPK;EQQAQVEKEDFSDMVAEHAAK;GIEKPPFELPDFIK;GPPPPPGDENR;IEEAMDGSETPQLFTVLPEK;IPGLNSPIPESCSFGYHAGGWGKPPVDETGKPLYGDVFGTNAAEFQTK;LAQQQAALLMQQEER;LHDAFFK;LTIHGDLYYEGK;QLVARPDVVEMHDVTAQDPK;QTGIVLNRPVLR;SSLGQSASETEEDTVSVSK;TGIQEMR;VGEPVALSEEER;VPPPWLIAMQR;YGPPPSYPNLK	1;1;1;1;1;1;1;1;1;1;1;1;1;1;1;1;1;1;1;1	20	28	0.3274	46807;17085;32584;21514;18182;18839;45238;45237;37054;37055;20631;44279;49950;38979;38980;10753;31224;31220;44381;29915;41295;8972;28040;27798;27800;28387;24784;24787	-	Splicing factor 3B subunit 2 OS=Homo sapiens OX=9606 GN=SF3B2 PE=1 SV=2	2.67156e+07	513761	SF3B2
928_2	sp|O00203|AP3B1_HUMAN	72.1359	NA	121244	ALKDPNQLIR;ATGYLELSNWPEVAPDPSVR;DRDHFQLGTLSHTLNIK;EGDELEDNGK;EGSTAQLIINTEK;ELKPVLSQG;EVQYIVLQNIATMSIQR;GLAAHYFFPR;IAPDVLR;IENIHIGEK;IFLAQKPAPLLESPFK;KIENIHIGEK;KLVYVYLVR;LLTQYILNLGK;LQILNLGAK;LVYVYLVR;NFYESDDDQK;NFYESDDDQKEK;NVEVIELAK;SEAGIISK;SFTSEDDLVK;STDPTMIK;TQFVSPWK;TVIGSVLLR;VPIIVPIMMLAIK;VVNVANVGAVPSGQDNIHR;YAEEQQDLALLSISTFQR;YDQNYDIR	1;1;1;1;1;1;1;1;0;1;1;1;0;1;1;0;1;1;1;1;1;1;1;1;0;1;0;0	22	25	0.2651	22118;44016;41895;19481;19518;19517;31078;14330;42209;22590;6931;17311;39607;39606;22669;21491;26616;14300;16290;25966;34546;15934;7794;20952;11362;15165;13879;32227;32723;32724;41355;43122;18680	-	AP-3 complex subunit beta-1 OS=Homo sapiens OX=9606 GN=AP3B1 PE=1 SV=3	3.00103e+07	484037	AP3B1
555_1	sp|Q8NI27|THOC2_HUMAN	70.1079	NA	182659	AAAAVVVPAEWIK;ASVHCLETGEYTHIR;DFQQALYELSYHVIK;DNWLLAK;ECGNYPGFLTILR;FVELVHQQK;ILPWYPK;KLTMVVLSSEK;LDPETLESLGLIK;LGLLEALLK;LIHITIEPLYR;LSHSNPTILFDYILSQIQK;NETYNSHPLLVK;NILIVLTK;QAESFEDLR;SESPCESPYPNEK;SFDLLILK;TFPYQHR;TPNFSTLLCYDR;TPVSGSLK;VFSDIIYTVASCTENEASR	1;1;1;1;1;1;1;1;1;1;1;1;1;1;1;1;1;1;1;1;1	21	22	0.1494	29929;39226;40326;10032;35295;20432;20434;12359;24880;31905;14307;29963;44143;31461;12247;19012;34729;13557;13534;33638;7138;43692	-	THO complex subunit 2 OS=Homo sapiens OX=9606 GN=THOC2 PE=1 SV=2	1.20305e+07	141535	THOC2
271_1	sp|Q08211|DHX9_HUMAN	68.9419	NA	140869	AAECNIVVTQPR;AAMEALVVEVTK;AENNSEVGASGYGVPGPTWDR;AIEPPPLDAVIEAEHTLR;DFVNYLVR;DINTDFLLVVLR;DVVQAYPEVR;EGETVEPYK;FSDHVALLSVFQAWDDAR;GISHVIVDEIHER;GMTLVTPLQLLLFASK;LETHMTPEMFR;LNQYFQK;MGGEEAEIR;MTWEAK;NELMYQLEQDHDLQAILQER;QLYHLGVVEAYSGLTK;TPLHEIALSIK;VFDPVPVGVTK;YPSPFFVFGEK	1;1;1;1;1;1;1;1;1;1;1;1;1;1;1;1;1;1;1;1	20	26	0.1976	29594;26652;43701;41625;16313;31564;22444;17247;42742;34144;34143;34142;38852;30707;31185;13213;15107;15698;6259;45902;39316;39314;24352;24350;21696;28160	-	ATP-dependent RNA helicase A OS=Homo sapiens OX=9606 GN=DHX9 PE=1 SV=4	2.74644e+07	376225	DHX9
224_3	sp|P23246|SFPQ_HUMAN	68.5932	NA	76101.6	AELDDTPMR;ANLSLLR;AVVIVDDR;DKLESEMEDAYHEHQANLLR;EEEMMIR;EMEEQMR;FAQHGTFEYEYSQR;FATHAAALSVR;FGQGGAGPVGGQGPR;GIVEFASKPAAR;GMGPGTPAGYGR;ISDSEGFK;LESEMEDAYHEHQANLLR;LFVGNLPADITEDEFK;LFVGNLPADITEDEFKR;MEELHNQEMQK;MGGGGAMNMGDPYGSGGQK;NLSPYVSNELLEEAFSQFGPIER;SPPPGMGLNQNR;YGEPGEVFINK	1;1;0;1;1;1;1;1;1;1;1;1;1;1;1;1;1;1;1;1	19	27	0.3154	17078;17742;7065;11098;11100;45504;45503;45595;45594;13112;13666;39073;39072;21107;29047;25361;20137;10916;43893;39731;41546;41544;31512;39668;46669;46670;26274;26882;25643	-	Splicing factor, proline- and glutamine-rich OS=Homo sapiens OX=9606 GN=SFPQ PE=1 SV=2	8.71905e+07	2.7247e+06	SFPQ
253_1	sp|P11021|BIP_HUMAN	68.1704	NA	72288.4	AKFEELNMDLFR;DAGTIAGLNVMR;DNHLLGTFDLTGIPPAPR;EFFNGK;ELEEIVQPIISK;FEELNMDLFR;IEWLESHQDADIEDFK;IINEPTAAAIAYGLDKR;ITITNDQNR;ITPSYVAFTPEGER;KSDIDEIVLVGGSTR;LTPEEIER;MKETAEAYLGK;NQLTSNPENTVFDAK;SQIFSTASDNQPTVTIK;TFAPEEISAMVLTK;TKPYIQVDIGGGQTK;TWNDPSVQQDIK;VEIIANDQGNR;VTHAVVTVPAYFNDAQR	1;1;1;1;1;1;1;1;1;1;1;1;1;1;1;1;1;1;0;1	19	25	0.3838	34407;34408;24176;41225;41226;41224;5397;30886;28007;41675;41676;39870;18196;35944;36376;36377;14923;25113;37748;40109;35182;36662;36663;32014;24612;24650;40721	-	Endoplasmic reticulum chaperone BiP OS=Homo sapiens OX=9606 GN=HSPA5 PE=1 SV=2	3.6057e+07	924538	HSPA5
138_2	sp|O43143|DHX15_HUMAN	66.7332	NA	90875.2	ALVTGYFMQVAHLER;DNQVVQLHPSTVLDHKPEWVLYNEFVLTTK;DYLEAAIR;DYYINIR;EAMNDPLLER;FAHIDGDHLTLLNVYHAFK;FTDILVR;IFEPPPPK;IRVESLLVTAISK;LDLGEDYPSGK;QNHESVQWCYDNFINYR;STDFTSR;TCTDIKPEWLVK;TEMQDNTYPEILR;THPVEIFYTPEPER;TLATDILMGVLK;TTQIPQWCVEYMR;VESLLVTAISK;VIVMSATLDAGK;YMTDGMLLR;YYDILK	1;1;1;1;1;1;1;1;1;1;1;1;1;1;1;1;1;1;1;0;1	20	26	0.3057	38680;38679;49519;13617;13809;23580;23577;44090;44089;44087;10200;12650;31959;31958;23179;44556;8078;33714;36737;38363;38362;27170;38305;21806;23639;19210;8127	-	ATP-dependent RNA helicase DHX15 OS=Homo sapiens OX=9606 GN=DHX15 PE=1 SV=2	2.79317e+07	649573	DHX15
874_1	sp|Q9Y262|EIF3L_HUMAN	66.0306	NA	66684.4	EPFLQQLK;FLSPVVPNYDNVHPNYHK;IDESIHLQLR;IQLLVFK;IWNVHSVLNVLHSLVDK;LAGFLDLTEQEFR;LHSLLGDYYQAIK;LYTTMPVAK;MLGYFSLVGLLR;NFIQYFHK;QYEQQTYQVIPEVIK;SEEEIDFLR;VFANILLYIQR;VFSDEVQQQAQLSTIR;VLENIELNK;VLENIELNKK;VSSDVIDQK;VYEIQDIYENSWTK;VYELQASR;YGDFFIR	1;1;1;1;1;1;1;1;1;1;1;1;1;1;1;1;1;1;1;1	20	23	0.3794	15533;43492;24424;24423;10099;41658;35273;34667;34666;16248;29998;19091;19092;40455;20849;29355;40253;18066;23445;15072;39449;14166;12382	-	Eukaryotic translation initiation factor 3 subunit L OS=Homo sapiens OX=9606 GN=EIF3L PE=1 SV=1	1.54868e+07	483963	EIF3L
804_1	sp|P12956|XRCC6_HUMAN	64.4163	NA	69799.1	DIISIAEDEDLR;DSLIFLVDASK;ELVYPPDYNPEGK;FDDPGLMLMGFKPLVLLK;FTVPMLK;IISSDRDLLAVVFYGTEK;ILELDQFK;IMATPEQVGK;IMLFTNEDNPHGNDSAK;IQVTPPGFQLVFLPFADDK;KPGGFDISLFYR;LGSLVDEFK;NIPPYFVALVPQEEELDDQK;NIYVLQELDNPGAK;QELLEALTK;SDSFENPVLQQHFR;TFNTSTGGLLLPSDTK;VEYSEEELK	1;1;1;1;1;1;1;1;1;1;1;1;1;1;1;1;1;1	18	21	0.3875	30628;23741;34656;42339;42655;9029;42262;42261;15638;18805;40889;43392;30946;30947;15714;44964;36103;16985;38196;37363;20325	-	X-ray repair cross-complementing protein 6 OS=Homo sapiens OX=9606 GN=XRCC6 PE=1 SV=2	1.60326e+07	400815	XRCC6
92_2	sp|O43707|ACTN4_HUMAN	64.2931	NA	104788	AGTQIENIDEDFR;ASIHEAWTDGK;CQLEINFNTLQTK;DGLAFNALIHR;EAILAIHK;EGLLLWCQR;ETTDTDTADQVIASFK;GISQEQMQEFR;HRPELIEYDK;HTNYTMEHIR;KHEAFESDLAAHQDR;LASDLLEWIR;LVSIGAEEIVDGNAK;NVNVQNFHISWK;QGEAEFNR;SIVDYKPNLDLLEQQHQLIQEALIFDNK;TINEVENQILTR;VGWEQLLTTIAR;VLAVNQENEHLMEDYEK	1;1;1;1;1;1;1;1;1;1;1;1;1;1;1;1;1;1;1	19	22	0.2645	34282;24044;36725;24532;11449;22416;38777;29409;27481;27480;27555;38928;38927;24111;34470;33607;33606;13605;49297;31983;30585;42601	-	Alpha-actinin-4 OS=Homo sapiens OX=9606 GN=ACTN4 PE=1 SV=2	1.37662e+07	225676	ACTN4
1029_1	sp|P55884|EIF3B_HUMAN	64.2205	NA	92423.8	DPVSIEER;DQYSVIFESGDR;ETIIAFAWEPNGSK;FAVLHGEAPR;FSHQGVQLIDFSPCER;GFHCESSAHWPIFK;GTQGVVTNFEIFR;GYIFLEYASPAHAVDAVK;ISVSFYHVK;ITNDFYPEEDGK;MTLDTLSIYETPSMGLLDK;MTLDTLSIYETPSMGLLDKK;QVPVDVVEMK;TMMEDFR;TMMEDFRK;TSIFWNDVK;TSIFWNDVKDPVSIEER;WTETYVR;YVVTSVSWWSHK	1;1;1;1;1;1;1;1;1;1;1;1;1;1;1;1;1;1;1	19	23	0.2359	13383;31478;35885;19101;41084;41083;38176;33131;41420;41419;18395;18393;31890;43338;44434;21100;12808;17521;19676;42351;13743;33424;33425	-	Eukaryotic translation initiation factor 3 subunit B OS=Homo sapiens OX=9606 GN=EIF3B PE=1 SV=3	3.47475e+07	939120	EIF3B
1169_1	sp|Q8WUA2|PPIL4_HUMAN	63.3809	NA	57189.5	ACLNFLK;DFIIQTGDPTGTGR;DFVPYQDIR;EDEDYMPIK;EQDKPPNLVLK;GGESIFGQLYGDQASFFEAEK;IGADEEIDDFK;IGADEEIDDFKGR;INETFVDKDFVPYQDIR;INHTVILDDPFDDPPDLLIPDR;MDNVLIDDR;NTNQDIYR;SAEEVEEIK;SAEEVEEIKAEK;TGESLCYAFIEFEK;YDLILDEQAEDSK;YQTDLYER;YYNYCLIHNVQR	1;1;1;1;1;1;1;1;1;1;1;1;1;1;1;1;1;1	18	21	0.3862	10272;33397;21475;20912;21584;26794;44590;25581;33038;33037;42954;46192;18845;19523;16238;16578;29760;38012;35267;18730;37229	-	Peptidyl-prolyl cis-trans isomerase-like 4 OS=Homo sapiens OX=9606 GN=PPIL4 PE=1 SV=1	4.08595e+07	1.45927e+06	PPIL4
656_1	sp|Q96N67|DOCK7_HUMAN	62.586	NA	242407	DMTHWR;DTEMVER;EAYTAVVYHNR;ESILGGVLK;GFVFSLIK;GLLRPHVPPAAITTLAR;GSWACSIFDLK;GYQTSPDLR;LEEAILGSIGAR;LSVPDIPK;NLLYIYPQSLNFANR;QNFEIGNNFAR;SMVHHLYFNDK;SPSGSAFGSQENLR;SQADQFCQR;SSISALNSSQLEPVVR;TPNEEIDR;VLIPIHEANR;WFTDLSVLQLNR	1;1;1;1;1;1;1;1;1;1;1;1;1;1;1;1;1;1;1	19	19	0.0953	9452;10816;28332;12327;12109;39390;26880;16692;24631;10379;39969;27856;30673;32195;20911;37905;14434;21886;33783	-	Dedicator of cytokinesis protein 7 OS=Homo sapiens OX=9606 GN=DOCK7 PE=1 SV=4	7.59253e+07	638028	DOCK7
81_1	sp|Q9UHX1|PUF60_HUMAN	61.8201	NA	59837.6	AQSSQDAVSSMNLFDLGGQYLR;AVTPPMPLLTPATPGGLPPAAAVAAAAATAK;DIDDDLEGEVTEECGK;GYGFIEYEK;IYVASVHQDLSDDDIK;KQESTVMVLR;KVVAEVYDQER;KYAMEQSIK;LGLPPLTPEQQEALQK;QAFAPFGPIK;QESTVMVLR;QGEEEDAEIIVK;SIDMSWDSVTMK;SVFEAFGK;VIIYQEK;VVAEVYDQER;VYVGSIYYELGEDTIR	1;1;1;1;1;1;1;1;1;1;1;1;1;1;1;1;1	17	23	0.3667	45213;47444;39945;19487;39886;39887;23089;23716;28812;28811;19125;39069;39067;18253;17713;29673;30931;31476;11002;11380;23735;40596;40597	-	Poly(U)-binding-splicing factor PUF60 OS=Homo sapiens OX=9606 GN=PUF60 PE=1 SV=1	4.86977e+07	1.7392e+06	PUF60
1127_1	sp|P52272|HNRPM_HUMAN	61.6485	NA	77464.3	AFITNIPFDVK;FEPYANPTK;FESPEVAER;FGSGMNMGR;GIGMGNIGPAGMGMEGIGFGINK;GNFGGSFAGSFGGAGGHAPGVAR;LKEVFSMAGVVVR;MEEESGAPGVPSGNGAPGPK;MGAGLGHGMDR;MGAGMGFGLER;MGANSLER;MGLSMER;MGLVMDR;MGPAMGPALGAGIER;MGPGIDR;MGPVMDR;NLPFDFTWK;QGGGGGGGSVPGIER;VGEVTYVELLMDAEGK	1;1;1;1;1;1;1;1;1;1;1;1;1;1;1;1;1;1;1	19	27	0.3151	26165;17858;17749;17748;13802;43825;43826;42347;42346;32154;32153;40474;19318;20324;21005;21004;10748;8522;8461;32893;31895;32395;5542;7809;22102;26917;39148	-	Heterogeneous nuclear ribonucleoprotein M OS=Homo sapiens OX=9606 GN=HNRNPM PE=1 SV=3	2.77682e+07	534004	HNRNPM
461_1	sp|Q92900|RENT1_HUMAN	61.2381	NA	124267	ADSVVVLLCR;AGAKPDQIGIITPYEGQR;AGLSQSLFER;DETGELSSADEK;DINWDSSQWQPLIQDR;EAIDSPVSFLALHNQIR;ESQTQDNITVR;GNTSGSHIVNHLVR;IAYFTLPK;IPSEQEQLR;LEADYDK;LVNTINPGAR;LVVLGIRPIR;NVFLLGFIPAK;QITAQQINK;TVTSATIVYHLAR;YEDAYQYQNIFGPLVK;YGVIIVGNPK	1;1;1;1;1;1;1;1;1;1;1;1;1;1;1;1;1;1	18	19	0.1869	20605;41028;19587;26773;41955;40978;27154;33760;33758;13694;19223;9761;17405;20799;24225;16944;32057;41385;17623	-	Regulator of nonsense transcripts 1 OS=Homo sapiens OX=9606 GN=UPF1 PE=1 SV=2	1.28525e+07	210697	UPF1
516_1	sp|Q15029|U5S1_HUMAN	60.243	NA	109366	DSIVQGFQWGTR;FFDDPMLLELAK;GLSEDVSISK;GNEEAQIFRPLK;IAVEPVNPSELPK;ILDAVVAQEPLHR;ITMIAEPLEK;LGEFFQTK;LNIRPLLR;LPPTDAYYK;MYSEIDIK;SFVEFILEPLYK;TATITEPR;TCFVDCLIEQTHPEIR;TLDELGIHLTK;VLSGTIHAGQPVK;VPAGNWVLIEGVDQPIVK;VVYSAFLMATPR	1;1;1;1;1;1;1;1;1;1;1;1;1;1;1;1;1;1	18	23	0.2109	30776;32242;16627;31019;31018;30758;32942;32940;21157;14281;15242;17899;15366;33586;11168;42169;25084;25082;27756;27755;41233;41232;29503	-	116 kDa U5 small nuclear ribonucleoprotein component OS=Homo sapiens OX=9606 GN=EFTUD2 PE=1 SV=1	2.42877e+07	433709	EFTUD2
880_1	sp|P49411|EFTU_HUMAN	57.4949	NA	49510.2	AEAGDNLGALVR;DKPHVNVGTIGHVDHGK;DLEKPFLLPVEAVYSVPGR;DPELGLK;EHLLLAR;ELAMPGEDLK;ELLTEFGYK;GEETPVIVGSALCALEGR;GITINAAHVEYSTAAR;KGDECELLGHSK;KYEEIDNAPEER;LLDAVDTYIPVPAR;QIGVEHVVVYVNK;TIGTGLVTNTLAMTEEEK;TVVTGIEMFHK;VEAQVYILSK;YEEIDNAPEER	1;1;1;1;1;1;1;1;1;1;1;1;1;1;1;1;1	17	24	0.4535	22865;39765;39764;39763;43351;43352;43353;6468;9720;19370;19219;40375;37682;37683;30125;33807;35379;33556;41125;26037;26036;26678;21369;29853	-	Elongation factor Tu, mitochondrial OS=Homo sapiens OX=9606 GN=TUFM PE=1 SV=2	2.94226e+07	919456	TUFM
293_1	sp|P10809|CH60_HUMAN	56.8275	NA	61016.4	AAVEEGIVLGGGCALLR;ALMLQGVDLLADAVAVTMGPK;CEFQDAYVLLSEK;EIGNIISDAMK;GVMLAVDAVIAELK;GVMLAVDAVIAELKK;GYISPYFINTSK;IQEIIEQLDVTTSEYEK;ISSIQSIVPALEIANAHR;LVQDVANNTNEEAGDGTTTATVLAR;NAGVEGSLIVEK;TLNDELEIIEGMK;TVIIEQSWGSPK;VGEVIVTK;VGLQVVAVK	1;1;1;1;1;1;1;1;1;1;1;1;1;1;1	15	21	0.3543	37870;43350;43348;43349;43364;36604;23080;31954;35799;36089;30658;42377;41078;46329;46330;24105;34183;34658;29163;9440;12189	-	60 kDa heat shock protein, mitochondrial OS=Homo sapiens OX=9606 GN=HSPD1 PE=1 SV=2	2.24947e+07	624854	HSPD1
53_1	sp|Q00839|HNRPU_HUMAN	55.7132	NA	90528	DIDIHEVR;DLPEHAVLK;EKPYFPIPEEYTFIQNVPLEDR;FIEIAAR;GYFEYIEENK;GYFEYIEENKYSR;KDCEVVMMIGLPGAGK;LLEQYKEESK;LNTLLQR;MCLFAGFQR;MMVAGFK;NGQDLGVAFK;NQSQGYNQWQQGQFWGQKPWSQHYHQGYY;SSGPTSLFAVTVAPPGAR;TCNCETEDYGEK;YNILGTNTIMDK	1;1;1;1;1;1;1;1;1;1;1;1;1;1;1;1	16	25	0.2291	15314;16189;47119;47118;8404;27185;38077;38078;38209;26241;26238;9960;20506;21171;6918;17130;17173;49609;49608;38370;38371;38369;34202;30433;30899	-	Heterogeneous nuclear ribonucleoprotein U OS=Homo sapiens OX=9606 GN=HNRNPU PE=1 SV=6	3.31703e+07	753871	HNRNPU
6_1	sp|Q12874|SF3A3_HUMAN	55.6731	NA	58812.3	DLYDDKDGLR;EELNAISGPNEFAEFYNR;ENPSEEAQNLVEFTDEEGYGR;HFAEWR;IQAEFEK;KEELNAISGPNEFAEFYNR;LMDVMAK;METILEQQR;SALLALGLK;SLESLDTSLFAK;TYEDLKR;VKPLQDQNELFGK;WENGTFPGWPK;WQPDTEEEYEDSSGNVVNK;WQPDTEEEYEDSSGNVVNKK;YMEVSGNLR	1;1;1;1;1;1;1;1;1;1;1;1;1;1;1;1	16	21	0.3194	23794;42963;45405;45406;9458;10230;44223;7895;23039;11068;27902;12638;34508;34510;28210;28179;28177;28212;44201;45023;18608	-	Splicing factor 3A subunit 3 OS=Homo sapiens OX=9606 GN=SF3A3 PE=1 SV=1	6.26624e+07	2.32083e+06	SF3A3
908_1	sp|Q14152|EIF3A_HUMAN	55.0985	NA	166468	ALEVIKPAHILQEK;AVEDIHGLFSLSK;EEQHQLAVTAYLK;FCLQYTR;FLWESYR;FNVLQYVVPEVK;GADDDRPSWR;GPAEESSSWR;IGLINDMVR;ILQEHEQIK;LESLNIQR;LLLTPWVK;LLQQVSQIYQSIEFSR;LYHDIAQQAFK;LYHLSR;SGNALFHASTLHR;TLSFGSDLNYATR;VLLATLSIPITPER;VSTVFWK	1;1;1;1;1;1;1;1;1;1;1;1;1;1;1;1;1;1;1	19	24	0.1447	36381;31493;31492;34895;34894;14959;15432;32152;22401;19482;16501;20864;14400;14304;41277;28729;28734;7135;31297;31295;31296;32432;34726;10314	-	Eukaryotic translation initiation factor 3 subunit A OS=Homo sapiens OX=9606 GN=EIF3A PE=1 SV=1	3.43785e+07	369662	EIF3A
547_1	sp|P23396|RS3_HUMAN	54.1352	NA	26671.4	AELNEFLTR;DEILPTTPISEQK;ELAEDGYSGVEVR;ELTAVVQK;FGFPEGSVELYAEK;FIMESGAK;FVADGIFK;FVDGLMIHSGDPVNYYVDTAVR;GCEVVVSGK;GGKPEPPAMPQPVPTA;GLCAIAQAESLR;IMLPWDPTGK;KFVADGIFK;KPLPDHVSIVEPK;LLGGLAVR;QGVLGIK;TEIIILATR;TQNVLGEK	1;1;1;1;1;1;1;1;1;1;1;1;1;1;1;1;1;1	18	22	0.7737	18946;33207;31744;31743;11136;36078;10918;11527;11529;45766;13013;36101;36390;27093;21684;16282;32871;32873;7518;4519;16466;11166	-	40S ribosomal protein S3 OS=Homo sapiens OX=9606 GN=RPS3 PE=1 SV=2	7.60544e+07	4.00286e+06	RPS3
981_1	sp|P43243|MATR3_HUMAN	53.4	NA	94564.8	ALWFQGR;DDSFFGETSHNYHK;DLSAAGIGLLAAATQSLSMPASLGR;FDSEYER;GDADQASNILASFGLSAR;GNLGAGNGNLQGPR;GPGPLQER;GPSLNPVLDYDHGSR;IGPYQPNVPVGIDYVIPK;ITPENLPQILLQLK;MDYEDDR;NYILMR;SQAFIEMETR;SQESGYYDR;TEEGPTLSYGR;YQLLQLVEPFGVISNHLILNK	1;1;1;1;1;1;1;1;1;1;1;1;1;1;1;1	16	19	0.2409	10756;37836;45219;45220;13417;39527;28416;28444;9769;37005;41602;36904;13321;7956;24570;23889;19431;23795;45577	-	Matrin-3 OS=Homo sapiens OX=9606 GN=MATR3 PE=1 SV=2	7.10215e+06	151110	MATR3
1088_1	sp|P35659|DEK_HUMAN	53.0449	NA	42647.9	CPEILSDESSSDEDEK;EPEMPGPR;EPFTIAQGK;ESESEDSSDDEPLIK;KESESEDSSDDEPLIK;KPPTDEELK;KPPTDEELKETIK;KVYENYPTYDLTER;LLASANLEEVTMK;LLYNRPGTVSSLK;LTMQVSSLQR;NVGQFSGFPFEK;SASAPAAEGEGTPTQPASEK;SGVNSELVK;SICEVLDLER	1;1;1;1;1;1;1;1;1;1;1;1;1;1;1	15	19	0.4347	40138;12164;15079;37771;39726;39725;17483;34842;39484;39501;32145;32548;32546;22593;29564;29563;41161;12953;24816	-	Protein DEK OS=Homo sapiens OX=9606 GN=DEK PE=1 SV=1	3.97704e+07	1.6571e+06	DEK
965_1	sp|O14744|ANM5_HUMAN	52.1143	NA	72637.5	AAILPTSIFLTNK;AAILPTSIFLTNKK;DDIIENAPTTHTEEYSGEEK;DPEAQFEMPYVVR;DTNVQVLMVLGAGR;DWNTLIVGK;EGQTICVR;GPLVNASLR;KVWYEWAVTAPVCSAIHNPTGR;QGFDFLCMPVFHPR;TWMWWHNFR;VPEEEKDTNVQVLMVLGAGR;VPLVAPEDLR;VWYEWAVTAPVCSAIHNPTGR;WLGEPIK;YSQYQQAIYK	1;1;1;1;1;1;1;1;1;1;1;1;1;1;1;1	16	20	0.259	30641;34544;44583;44582;36218;36522;33699;17019;14050;12703;46249;46264;38881;29823;30331;43885;19651;45421;9307;27194	-	Protein arginine N-methyltransferase 5 OS=Homo sapiens OX=9606 GN=PRMT5 PE=1 SV=4	2.99744e+07	810119	PRMT5
308_1	sp|Q16643|DREB_HUMAN	50.5381	NA	71385.4	EDENAEPVGTTYQK;EQFWEQAK;EQSIFGDHR;KSESEVEEAAAIIAQRPDNPR;LAASGEGGLQELSGHFENQK;LELLAAYEEVIR;LREDENAEPVGTTYQK;LSSPVLHR;QQTLEAEEAK;SESEVEEAAAIIAQRPDNPR;SPSDSSTASTPVAEQIER;TDAAVEMK;VMYGFCSVK;YVLINWVGEDVPDAR	1;1;1;1;1;1;1;1;1;1;1;1;1;1	14	16	0.2373	36217;17808;18763;44767;42707;31600;40261;40258;12059;21216;43862;43863;40420;10224;18843;38831	-	Drebrin OS=Homo sapiens OX=9606 GN=DBN1 PE=1 SV=4	2.89757e+07	1.15903e+06	DBN1
723_1	sp|P19338|NUCL_HUMAN	50.3741	NA	76568.4	ALELTGLK;EAMEDGEIDGNK;ESFDGSVR;EVFEDAAEIR;FGYVDFESAEDLEK;GIAYIEFK;GLSEDTTEETLK;GYAFIEFASFEDAK;KFGYVDFESAEDLEK;LELQGPR;NSTWSGESK;SISLYYTGEK;TLVLSNLSYSATEETLQEVFEK;VAVATPAK;VEGTEPTTAFNLFVGNLNFNK;VVVSPTK	1;1;1;1;1;1;1;1;1;1;1;1;1;1;1;1	16	20	0.2408	9439;27764;28351;27763;11508;22583;37316;13216;28329;36480;39288;8052;15250;21821;46016;46018;5935;44779;44780;5032	-	Nucleolin OS=Homo sapiens OX=9606 GN=NCL PE=1 SV=3	3.50598e+07	762170	NCL
173_1	sp|Q13428|TCOF_HUMAN	48.9693	NA	152015	AGPVAVQVK;DEPEEELQK;ELLPLIYHHLLR;GMGTVEGGDQSNPK;GPASVPSVGK;GSLGQGTAPVLPGK;KNPASLPLTQAALK;LDSSPSVSSTLAAK;LGAGEGGEASVSPEK;LPEVQQATK;NPQNSTVLAR;TGPTVTQVK;TNVVTMPTAHPR;TVANLLSGK;VLTELLEQER	1;1;1;1;1;1;1;1;1;1;1;1;1;1;1	15	18	0.1142	10382;19963;34542;34543;30239;11598;26830;32671;29798;30601;15894;19229;12878;28378;28379;28971;11781;24657	-	Treacle protein OS=Homo sapiens OX=9606 GN=TCOF1 PE=1 SV=3	3.9274e+07	510052	TCOF1
176_1	sp|Q96AG4|LRC59_HUMAN	48.6355	NA	34908.9	ATILDLSCNK;DKLDGNELDLSLSDLNEVPVK;DNPLDPVLAK;HEILQWVLQTDSQQ;LDGNELDLSLSDLNEVPVK;LQQLPADFGR;LTTLPSDFCGLTHLVK;LVNLQHLDLLNNK;LVTLPVSFAQLK;RHEILQWVLQTDSQQ;SWAVLK;VTELQQQPLCTSVNTIYDNAVQGLR;WLDLKDNPLDPVLAK	1;1;1;1;1;1;1;1;1;1;1;1;1	13	22	0.4658	20728;44786;18476;38521;42696;42695;42694;21151;39640;39644;35050;35049;35120;35119;28096;40643;40642;4218;47704;47705;38706;38705	-	Leucine-rich repeat-containing protein 59 OS=Homo sapiens OX=9606 GN=LRRC59 PE=1 SV=1	7.22577e+07	4.01431e+06	LRRC59
510_1	sp|O94874|UFL1_HUMAN	47.8763	NA	89539.7	AVFVPDIYSR;DLQEEVSNLYNNIR;FINDCTELFR;GVIFTEAFVAR;HVQLVLGQLIDENYLDR;LAEEVNDK;NCIEIVNK;NNPVHLITEEDLK;QISTLESVSTSK;QLEVVHTLDGK;SVFMSSTTSASGTGR;TQSTWVDSFFR;TTQLLFLK	1;1;1;1;1;1;1;1;1;1;1;1;1	13	17	0.1864	22086;38232;28034;23810;42249;42250;12383;15034;34697;34696;26752;25032;25030;33329;33771;30158;14110	-	E3 UFM1-protein ligase 1 OS=Homo sapiens OX=9606 GN=UFL1 PE=1 SV=2	1.14545e+07	224597	UFL1
170_2	sp|Q14573|ITPR3_HUMAN	47.5531	NA	303912	ACDTLLMCIVTVMNHGLR;DYDSNLNASR;EAFAIVSVPVSEIR;EVGHNIYILALQLSR;FLQLLCENHNR;GGEGPLVR;HVQYLDFLHTVIK;IADVVLLQK;ISYLLSVFK;LPALLEK;NLDWFPR;NVYTEIK;QVFGILK;SSENYQIVK;TDSFVPR;TEVETFVSLVR;VSDFFDQSSFLHNEMEWQR;VTPTANQWDYK;YGSVIQLLHMK	1;1;1;1;0;1;1;1;1;0;0;0;1;1;1;1;1;1;1	15	15	0.076	43013;21541;34536;38539;32401;32400;6966;36798;15386;17991;6934;13496;10311;7799;17901;8464;26754;45328;28330;27102	-	Inositol 1,4,5-trisphosphate receptor type 3 OS=Homo sapiens OX=9606 GN=ITPR3 PE=1 SV=2	5.69509e+06	39007.5	ITPR3
32_2	sp|Q9Y2W1|TR150_HUMAN	47.1591	NA	108601	AEEYTEETEER;ASAVSELSPR;EEEWDPEYTPK;EESTTGFDK;EQTFSGGTSQDTK;ESEFDDEPK;FSGEEGEIEDDESGTENR;GDFPTGK;GSFSDTGLGDGK;NREEEWDPEYTPK;SIFQHIQSAQSQR;SPSELFAQHIVTIVHHVK;TEELEEESFPER;WEGLVYAPPGK	1;1;0;1;1;1;1;1;1;1;1;1;1;1	13	15	0.1634	30515;15994;31701;15875;30517;19041;41947;4717;20948;37989;34891;34892;42410;42409;33856;24141	-	Thyroid hormone receptor-associated protein 3 OS=Homo sapiens OX=9606 GN=THRAP3 PE=1 SV=2	4.2041e+07	737561	THRAP3
350_3	sp|P20700|LMNB1_HUMAN	47.0312	NA	66367.6	AEHDQLLLNYAK;AGGPTTPLSPTR;EYEAALNSK;IESLSSQLSNLQK;IGDTSVSYK;IQELEDLLAK;KLLEGEEER;LAQALHEMR;LAVYIDK;LSSEMNTSTVNSAR;LVEVDSGR;LYKEELEQTYHAK;NQNSWGTGEDVK;SMYEEEINETR;TTIPEEEEEEEEAAGVVVEEELFHQQGTPR	1;1;1;1;1;1;0;1;1;1;1;1;1;1;1	14	15	0.3038	31459;21558;16270;32516;14279;22290;19373;17946;17945;8473;33933;10642;37361;28757;30969;49403	-	Lamin-B1 OS=Homo sapiens OX=9606 GN=LMNB1 PE=1 SV=2	9.70205e+06	255317	LMNB1
1176_1	sp|Q9BZI7|REN3B_HUMAN	46.9457	NA	57727.1	AYINFK;DRFDGYVFLDNK;DRPAMQLYQPGAR;EQLQEHLQPMPEHDYFEFFSNDTSLYPHMYAR;FDGYVFLDNK;GQEYPAIVEFAPFQK;KTTPLLSFLK;LPPTLTK;MTSTPETLLEEIEAK;NQEDIILFR;TTPLLSFLK;VGTIDDDPEYR;VGTIDDDPEYRK;VTLLTPAGATGSGGGTSGDSSK	1;1;1;1;1;1;1;1;1;1;1;1;1;1	14	21	0.3168	5887;33685;34104;34575;34102;34574;34576;49726;49725;24164;38497;21296;6397;6395;6396;38250;21273;16120;26728;31189;41092	-	Regulator of nonsense transcripts 3B OS=Homo sapiens OX=9606 GN=UPF3B PE=1 SV=1	2.51332e+07	1.25666e+06	UPF3B
373_2	sp|P17844|DDX5_HUMAN	46.7986	NA	69104.7	DGWPAMGIHGDK;DWVLNEFK;FVINYDYPNSSEDYIHR;GDGPICLVLAPTR;GVEICIATPGR;LIDFLECGK;LLQLVEDR;LMEEIMSEK;MLDMGFEPQIR;NFYQEHPDLAR;QLAEDFLK;QTLMWSATWPK;QVSDLISVLR;STCIYGGAPK;TAQEVETYR;TGTAYTFFTPNNIK;TLSYLLPAIVHINHQPFLER;TTYLVLDEADR;WNLDELPK	1;1;1;0;0;1;1;1;0;1;1;0;1;0;1;1;1;1;1	14	17	0.342	26875;26876;17210;43381;29993;22322;19018;14897;19670;29413;30653;30652;14092;29295;20527;17337;19087;36120;45053;45056;27331;15917	-	Probable ATP-dependent RNA helicase DDX5 OS=Homo sapiens OX=9606 GN=DDX5 PE=1 SV=1	1.7815e+07	508999	DDX5
395_1	sp|O14776|TCRG1_HUMAN	45.9778	NA	123823	AIVPLEAR;AKPVATAPIPGTPWCVVWTGDER;EALFNEFVAAAR;EFEEYIR;ESAWTKPDGVK;GPPPPPTASEPTR;GVSAFSTWEK;LFNEHIEALTK;LIQESDQHLK;LIVAYVDDLDR;SDFFELLSNHHLDSQSR;SSDVSWSDTR;WESGSLLER;YLVLDCVPEER	1;1;1;1;1;1;1;1;1;1;1;1;1;1	14	15	0.1485	10381;46045;28887;14880;24171;27648;19751;28047;23846;27209;42306;42304;20913;18277;30744	-	Transcription elongation regulator 1 OS=Homo sapiens OX=9606 GN=TCERG1 PE=1 SV=2	2.68531e+07	537062	TCERG1
174_2	sp|P11940|PABP1_HUMAN	45.7973	NA	70625.9	AKEFTNVYIK;ALDTMNFDVIK;EFSPFGTITSAK;EFTNVYIK;FSPAGPILSIR;GFGFVCFSSPEEATK;GFGFVSFER;GYGFVHFETQEAAER;IMWSQR;IVATKPLYVALAQR;KEFSPFGTITSAK;LFPLIQAMHPTLAGK;LKDLFGK;NFGEDMDDER;QAHLTNQYMQR;SKVDEAVAVLQAHQAK;SLGYAYVNFQQPADAER;VDEAVAVLQAHQAK;YQGVNLYVK	0;0;1;0;1;0;1;1;0;1;1;1;1;1;1;1;0;1;1	13	18	0.2972	23967;26231;26847;26920;15887;21702;37516;17005;38759;38758;9054;35384;31398;37151;37152;8448;25226;24565;30654;30655;38021;41172;33434;33430;18569	-	Polyadenylate-binding protein 1 OS=Homo sapiens OX=9606 GN=PABPC1 PE=1 SV=2	1.98885e+07	523381	PABPC1
242_1	sp|Q14247|SRC8_HUMAN	45.3095	NA	61548.5	CALGWDHQEK;DYSSGFGGK;ENVFQEHQTLK;FGVQMDR;GPVSGTEPEPVYSMEAADYR;LPSSPVYEDAASFK;NASTFEDVTQVSSAYQK;QDSAAVGFDYK;SAVGFEYQGK;TQTPPVSPAPQPTEER;TVPVEAVTSK;YGLFPANYVELR;YGVQADR	1;1;1;1;1;1;1;1;1;1;1;1;1	13	16	0.28	25230;25229;12376;30128;9727;43634;34343;40569;23459;18639;38678;38676;38677;16504;32341;7920	-	Src substrate cortactin OS=Homo sapiens OX=9606 GN=CTTN PE=1 SV=2	3.54447e+07	1.18149e+06	CTTN
85_2	sp|P08238|HS90B_HUMAN	45.2541	NA	83212.1	ADLINNLGTIAK;APFDLFENK;EDQTEYLEER;EQVANSAFVER;GFEVVYMTEPIDEYCVQQLK;HFSVEGQLEFR;HLEINPDHPIVETLR;HSQFIGYPITLYLEK;IDIIPNPQER;IEDVGSDEEDDSGK;KHLEINPDHPIVETLR;LGIHEDSTNR;NPDDITQEEYGEFYK;SIYYITGESK;SLTNDWEDHLAVK;SLVSVTK;YESLTDPSK;YHTSQSGDEMTSLSEYVSR;YIDQEELNK	0;1;0;1;1;0;1;1;1;1;1;1;1;1;0;1;0;1;0	13	15	0.3039	25217;18424;27919;25518;45620;29294;29292;39386;39751;39752;23227;33851;40992;21014;21013;40246;21822;34833;34832;5158;16785;43818;21434	-	Heat shock protein HSP 90-beta OS=Homo sapiens OX=9606 GN=HSP90AB1 PE=1 SV=4	1.46696e+07	366740	HSP90AB1
224_2	sp|Q15233|NONO_HUMAN	45.2063	NA	54197.3	AAPGAEFAPNK;AAPGAEFAPNKR;AVVIVDDR;EKLEMEMEAAR;FACHSASLTVR;FAQPGSFEYEYAMR;FGQAATMEGIGAIGGTPPAFNR;GIVEFSGKPAAR;GTFPDAR;HEHQVMLMR;LFVGNLPPDITEEEMR;MEELHNQEVQK;MGQMAMGGAMGINNR;TLAEIAK;VELDNMPLR	1;1;0;1;1;1;1;1;1;1;1;1;1;0;1	13	25	0.3482	18094;24614;11098;11100;29406;29407;29405;28834;29404;25469;38302;38043;43709;43834;43708;24736;6183;6184;22646;23297;40399;40400;40582;30495;35239;5563;18695;19371	-	Non-POU domain-containing octamer-binding protein OS=Homo sapiens OX=9606 GN=NONO PE=1 SV=4	4.82508e+07	1.93003e+06	NONO
1117_1	sp|Q13045|FLII_HUMAN	45.074	NA	144659	ADLTALFLPR;EGEEATAEAEEK;FVFLLDR;GAQATLSSTTK;KFESLFPGK;LEHLSVSHNNLTTLHGELSSLPSLR;LVHLQTLVLNGNPLLHAQLR;MEATGVLPFVR;NAEAVLQSPGLSGK;SLEGTEAQVFK;VPFESEDNQGIVYAWVGR;WDQGLEKPR;YWVPVEYEEEEK	1;1;1;1;1;1;1;1;1;1;1;1;1	13	14	0.1332	19990;27222;12080;17786;17313;47254;44389;44395;26034;30057;23766;42654;20471;36576	-	Protein flightless-1 homolog OS=Homo sapiens OX=9606 GN=FLII PE=1 SV=2	1.7236e+07	253471	FLII
861_1	sp|P15924|DESP_HUMAN	44.9964	NA	331569	AELIVQPELK;AITGFDDPFSGK;DLIDFDDR;DMLANFR;ETQSQLETER;EYENELAK;FFDQYR;FLDQNLQK;FLEFQYLTGGLVDPEVHGR;LPVDIAYK;LTYEIEDEK;LVFDGLR;NDLNLK;SNKPIILR;STLEAETR;TLELQGLINDLQR;YEVTSGGGGTSR	1;1;1;1;1;1;1;1;1;1;1;1;1;1;1;1;1	17	17	0.0554	20944;25725;15734;10301;24282;15254;10673;15634;43822;12441;20922;8406;4588;13231;11939;34418;22217	-	Desmoplakin OS=Homo sapiens OX=9606 GN=DSP PE=1 SV=3	1.21272e+07	59447.2	DSP
420_1	sp|P13010|XRCC5_HUMAN	44.9594	NA	82652.3	ANPQVGVAFPHIK;EPLPPIQQHIWNMLNPPAEVTTK;ETVYCLNDDDETEVLKEDIIQGFR;FFMGNQVLK;HIEIFTDLSSR;LFQCLLHR;LGGHGPSFPLK;LTIGSNLSIR;QYMFSSLK;SQLDIIIHSLK;SQLDIIIHSLKK;TDTLEDLFPTTK;TLFPLIEAK;YAPTEAQLNAVDALIDSMSLAK	1;1;1;1;1;1;1;1;1;1;1;1;1;1	14	17	0.235	30288;30289;30287;46739;48038;18566;28166;18703;19686;18165;15549;26248;26250;30819;30367;16543;44838	-	X-ray repair cross-complementing protein 5 OS=Homo sapiens OX=9606 GN=XRCC5 PE=1 SV=3	2.02728e+07	460746	XRCC5
450_1	sp|Q9BRS2|RIOK1_HUMAN	44.3506	NA	65541.7	AMEIASQR;DCANVNDFFMR;DDMPAPLLK;DKYVSGEFR;EANVYHASTANGESR;GYVWNGGSNPQANR;LNTAEIPCPEPIMLR;LNVTDSVINK;NVQLSESK;SSQDHVDEEVFK;SSQDHVDEEVFKR;TSILVFK;VPALLENQVEER	1;1;1;1;1;1;1;1;1;1;1;1;1	13	14	0.2306	11876;30622;31104;15400;19259;36683;34652;38933;19388;11842;31612;36132;7908;30863	-	Serine/threonine-protein kinase RIO1 OS=Homo sapiens OX=9606 GN=RIOK1 PE=1 SV=2	1.08428e+07	373891	RIOK1
317_1	sp|A3KN83|SBNO1_HUMAN	44.0313	NA	154216	AGFLIGDGAGVGK;ALWFSVSNDLK;EFSDFIQAVER;FASIVAK;IEEVLLSQSYVK;LESLGALTHGDR;LGIWGEGTPFR;NALEIVMK;NILVHSLNK;QGLIGVGLINVEDR;QLSFTGVTFK;TGLAVLELQNK;TIAGIIYENYLLSR;VVSNDDGSISYESR	1;1;1;1;1;1;1;1;1;1;1;1;1;1	14	14	0.1127	21879;26750;29002;5225;31200;26323;24788;12398;16756;33531;20428;22881;36995;34825	-	Protein strawberry notch homolog 1 OS=Homo sapiens OX=9606 GN=SBNO1 PE=1 SV=1	4.66403e+06	63027.5	SBNO1
471_2	sp|Q9Y2T2|AP3M1_HUMAN	43.9733	NA	46909.3	AADVENVPPVISTPHHYLISIYR;ELIKPPTILR;FDITIGPK;GLVNLQSGAPKPEENPSLNIQFK;IQQLAISGLK;LLDDVSFHPCIR;LSGMPDLSLSFMNPR;SVVNSITGSSNVGDTLPTGQLSNIPWR;SVVSQSVCDYFFEAQEK;TIEGITVTVHMPK;VLSFIPPDGNFR;VLTWDVGK;VSSQNLVAIPVYVK;VVLNMNLTPTQGSYTFDPVTK	1;0;1;1;0;1;1;1;1;1;1;1;1;1	12	18	0.5096	46458;46459;22636;22637;11288;45858;18032;33237;37788;47465;42224;42223;31852;32349;32351;31850;29773;12397;34539;44863;44862	-	AP-3 complex subunit mu-1 OS=Homo sapiens OX=9606 GN=AP3M1 PE=1 SV=1	1.36819e+07	594867	AP3M1
757_1	sp|P23284|PPIB_HUMAN	43.4734	NA	23727.5	DFMIQGGDFTR;DKPLKDVIIADCGK;DTNGSQFFITTVK;FPDENFK;HYGPGWVSMANAGK;IEVEKPFAIAK;IEVEKPFAIAKE;IGDEDVGR;TVDNFVALATGEK;VIFGLFGK;VIKDFMIQGGDFTR;VLEGMEVVR	1;1;1;1;1;1;1;1;1;1;1;1	12	25	0.5185	26999;27594;36053;32828;32852;11512;11509;11510;11511;33311;33310;33739;25326;25327;30174;30173;10062;29872;29873;29868;29871;10867;10868;37007;17094	-	Peptidyl-prolyl cis-trans isomerase B OS=Homo sapiens OX=9606 GN=PPIB PE=1 SV=2	1.17385e+08	7.33655e+06	PPIB
559_1	sp|Q9NX58|LYAR_HUMAN	43.3057	NA	43606.9	DFWGDDYK;ELLEQISAFDNVPR;EQDQRPLHPVANPHAEISTK;FQNWMK;GQEADLEAGGEEVPEANGSAGK;KVLAQYYTVTDEHHR;LPEHPEGGEPEDDEAPAK;NCECLSCIDCGK;QAPDNEITIK;SEEELLVIFNKK;VFFTCNACGESVK;VLAQYYTVTDEHHR	1;1;1;1;1;1;1;1;1;1;1;1	12	16	0.3958	16998;37068;44516;44517;9762;43177;43181;40410;41053;41054;34474;20473;32572;32569;34564;38638	-	Cell growth-regulating nucleolar protein OS=Homo sapiens OX=9606 GN=LYAR PE=1 SV=3	1.72014e+07	819113	LYAR
1108_1	sp|Q96PK6|RBM14_HUMAN	43.0387	NA	69448.9	AAIAQLNGK;AQPSVSLGAAYR;AQPSVSLGAPYR;ASYDDPYK;DYAFVHMEK;KGPGLAVQSGDK;LPDAHSDYAR;LSESQLSFR;QFAFVHMR;QPTPPFFGR;TQPMTAQAASYR;TQSSASLAASYAAQQHPQAAASYR;YSGSYNDYLR	1;1;1;1;1;1;1;1;1;1;1;1;1	13	15	0.2152	11097;24257;25351;13884;20917;21586;21653;21652;21135;17864;16657;17054;28410;45726;24971	-	RNA-binding protein 14 OS=Homo sapiens OX=9606 GN=RBM14 PE=1 SV=2	2.26107e+07	904428	RBM14
115_2	sp|Q9NR30|DDX21_HUMAN	42.955	NA	87290.4	AAVIGDVIR;APQVLVLAPTR;DVESYIHR;EAQELSQNSAIK;EEYQLVQVEQK;GAVEALAAALAHISGATSVDQR;IGVPSATEIIK;LSVACFYGGTPYGGQFER;NGIDILVGTPGR;QDAQSLHGDIPQK;TAITVEHLAIK;TFSFAIPLIEK;TGVCICFYQHK;WQLSVATEQPELEGPR	1;1;1;1;1;1;1;1;0;1;1;1;1;1	13	15	0.2248	12227;22015;16060;28163;30747;43069;20449;42062;23964;32201;32203;23287;23286;26198;31380;40146	-	Nucleolar RNA helicase 2 OS=Homo sapiens OX=9606 GN=DDX21 PE=1 SV=5	1.57951e+07	367329	DDX21
380_1	sp|P42704|LPPRC_HUMAN	42.662	NA	157805	DAHLLVESK;EEGFPIRPHYFWPLLVGR;IPENIYR;LDDLFLK;LDSSAVLDTGK;MEEANIQPNR;MVFINNIALAQIK;NVQGIIEILK;SEAANGNLDFVLSFLK;SGGLGGSHALLLLR;SVLELIPELNEK;TVLDQQQTPSR;VIEEQLEPAVEK	1;1;1;1;1;1;1;1;1;1;1;1;1	13	13	0.1076	15837;44102;11846;10198;19493;23499;33325;20400;38526;29372;30486;26457;30479	-	Leucine-rich PPR motif-containing protein, mitochondrial OS=Homo sapiens OX=9606 GN=LRPPRC PE=1 SV=3	9.57709e+06	93893	LRPPRC
649_1	sp|Q9ULV4|COR1C_HUMAN	42.6492	NA	53215.1	AIFLADGNVFTTGFSR;CDLISIPK;CEPIIMTVPR;DTICNQDER;KCEPIIMTVPR;NADPILISLK;NDQCYDDIR;NGSLICTASK;NILDSKPTANK;QLALWNPK;SIKDTICNQDER;VGIVAWHPTAR;YFEITDESPYVHYLNTFSSK	1;1;1;1;1;1;1;1;1;1;1;1;1	13	16	0.2658	38387;13429;24096;21379;29126;29125;18585;23362;17211;23481;14294;33420;23718;23719;45579;45580	-	Coronin-1C OS=Homo sapiens OX=9606 GN=CORO1C PE=1 SV=1	1.64287e+07	684530	CORO1C
51_2	sp|P09651|ROA1_HUMAN	42.1139	NA	38723	DYFEQYGK;EDSQRPGAHLTVK;GFAFVTFDDHDSVDK;GFGFVTYATVEEVDAAMNARPHK;IEVIEIMTDR;IFVGGIKEDTEEHHLR;KIFVGGIK;KLFIGGLSFETTDESLR;NQGGYGGSSSSSSYGSGR;SESPKEPEQLR;SHFEQWGTLTDCVVMR;SSGPYGGGGQYFAKPR	1;1;1;1;1;1;0;1;1;1;1;1	11	18	0.4409	17163;32223;32222;38123;38121;46064;24867;40629;40632;40631;40627;10141;10140;41017;38031;27478;27476;41756;37032;37030	-	Heterogeneous nuclear ribonucleoprotein A1 OS=Homo sapiens OX=9606 GN=HNRNPA1 PE=1 SV=5	1.11683e+07	587804	HNRNPA1
367_1	sp|O60832|DKC1_HUMAN	41.7265	NA	57637.8	AGLESGAEPGDGDSDTTK;ALETLTGALFQRPPLIAAVK;APQVVAEAAK;DSAVNAICYGAK;EVVAEVVK;HGKPTDSTPATWK;IMLPGVLR;LDTSQWPLLLK;LHNAIEGGTQLSR;MIEYDPER;QEYVDYSESAK;TGFINLDKPSNPSSHEVVAWIR;TTHYTPLACGSNPLK	1;1;1;1;1;1;1;1;1;1;1;1;1	13	15	0.3288	38225;43093;43094;14815;26313;10567;31832;11602;28024;30832;17287;17930;28175;45762;37471	-	H/ACA ribonucleoprotein complex subunit DKC1 OS=Homo sapiens OX=9606 GN=DKC1 PE=1 SV=3	6.47062e+06	190312	DKC1
390_1	sp|Q92541|RTF1_HUMAN	41.7179	NA	80264.6	AMAEDLGDQDK;FNDQDIEEIVK;IDLQVPSSESK;LTQIQESQVTSHNK;NISAISYINQR;NQQMDPFTR;SLNLEDYK;SQPVSLPEELNR;TAELLAK;VAEITGVVETAK;VYQLGGTR;WCHMPFFAK;YGSGVLPDAPK	1;1;1;1;1;1;1;1;1;1;1;1;1	13	13	0.1887	23759;29335;23551;36795;26717;20807;14726;29987;5564;24149;11412;24398;19412	-	RNA polymerase-associated protein RTF1 homolog OS=Homo sapiens OX=9606 GN=RTF1 PE=1 SV=4	1.8682e+07	444810	RTF1
596_1	sp|O95470|SGPL1_HUMAN	41.5044	NA	63482.7	AASYFGMK;AFEPYLEILEVYSTK;ASGTVYSGEEK;DFDIYR;ESVTQIMK;GIFVFGNPQLSVIALGSR;GSSLVLYSDK;GSSLVLYSDKK;GVTSISADTHK;LTELLVK;MMEVDVR;TTGMGAIYGMAQTTVDR;VAIQFLK	1;1;1;1;1;1;1;1;1;1;1;1;1	13	13	0.2218	10630;39638;20413;8701;13055;40574;17944;23306;19929;8227;10817;39225;8358	-	Sphingosine-1-phosphate lyase 1 OS=Homo sapiens OX=9606 GN=SGPL1 PE=1 SV=3	9.16826e+06	305609	SGPL1
43_1	sp|Q8IX18|DHX40_HUMAN	40.8455	NA	88503.8	CLFSAFR;DRENTAYIQAIVK;FSVIILDEAHER;GCTSQEGGTTPTFPIQK;HILGDPNLTK;IFLPPPPGIR;LGLDILEVVPISK;LILEALK;LSAFFGNCPIFDIPGR;TLTTDILFGLLK;TSLTSVVLTLK;YVVDGGFVK	1;1;1;1;1;1;1;1;1;1;1;1	12	13	0.1759	11668;34665;31934;31935;39739;19604;19562;30852;7567;39775;28783;21892;14809	-	Probable ATP-dependent RNA helicase DHX40 OS=Homo sapiens OX=9606 GN=DHX40 PE=1 SV=2	4.74721e+06	91292.6	DHX40
964_1	sp|P06576|ATPB_HUMAN	40.5613	NA	56524.6	AHGGYSVFAGVGER;AIAELGIYPAVDPLDSTSR;FLSQPFQVAEVFTGHMGK;FTQAGSEVSALLGR;IMNVIGEPIDER;IPVGPETLGR;LVLEVAQHLGESTVR;SLQDIIAILGMDELSEEDKLTVSR;TIAMDGTEGLVR;TVLIMELINNVAK;VVDLLAPYAK	1;1;1;1;1;1;1;1;1;1;1	11	13	0.3043	31168;41816;42226;42381;32180;31007;16774;37348;46843;26711;32836;33301;18786	-	ATP synthase subunit beta, mitochondrial OS=Homo sapiens OX=9606 GN=ATP5F1B PE=1 SV=3	1.00969e+07	336563	ATP5F1B
207_3	sp|Q9NZI8|IF2B1_HUMAN	40.5085	NA	63441.2	AEQEIMK;IIGHFYASQMAQR;ILAHNNFVGR;ISYSGQFLVK;LEIEHSVPK;LLVPTQYVGAIIGK;LYIGNLNESVTPADLEK;MILEIMHK;MVIITGPPEAQFK;QGSPVAAGAPAK;QQQVDIPLR;TADEVPLK;TVNELQNLTAAEVVVPR;VSYIPDEQIAQGPENGR	1;1;0;1;1;1;1;1;0;1;1;1;1;1	12	15	0.2842	9573;34693;34692;35215;35218;20968;20967;21018;17267;33253;40586;15924;32023;17349;19105;10554;40312;40556	-	Insulin-like growth factor 2 mRNA-binding protein 1 OS=Homo sapiens OX=9606 GN=IGF2BP1 PE=1 SV=2	2.26757e+07	647876	IGF2BP1
69_1	sp|P14625|ENPL_HUMAN	40.1964	NA	92411.3	DISTNYYASQK;EAESSPFVER;EFEPLLNWMK;EVEEDEYK;FAFQAEVNR;FQSSHHPTDITSLDQYVER;GLFDEYGSK;LGVIEDHSNR;LIINSLYK;SILFVPTSAPR;TDDEVVQR;YLNFVK;YNDTFWK;YSQFINFPIYVWSSK	1;1;1;1;1;1;1;1;1;1;1;1;1;1	14	14	0.1756	27122;21381;27739;16819;18460;44455;15948;20927;14109;22961;14008;6922;14432;40614	-	Endoplasmin OS=Homo sapiens OX=9606 GN=HSP90B1 PE=1 SV=1	7.10373e+06	144974	HSP90B1
826_1	sp|P61978|HNRPK_HUMAN	39.8515	NA	50944.4	DLAGSIIGK;DYDDMSPR;GGDLMAYDR;GSYGDLGGPIITTQVTIPK;IDEPLEGSEDR;IILDLISESPIK;IITITGTQDQIQNAQYLLQNSVK;LLIHQSLAGGIIGVK;NLPLPPPPPPR;NTDEMVELR;RPAEDMEEEQAFK;VVLIGGKPDR	1;1;1;1;1;1;1;1;1;1;1;1	12	20	0.3218	10612;15351;15872;15329;41063;25921;29027;46452;46453;34601;34600;23240;23238;23239;23236;19524;20203;36202;17367;17368	-	Heterogeneous nuclear ribonucleoprotein K OS=Homo sapiens OX=9606 GN=HNRNPK PE=1 SV=1	1.85809e+07	688181	HNRNPK
786_1	sp|O43719|HTSF1_HUMAN	39.271	NA	85800.6	AESGWFHVEEDR;DPEEADYCIQTLDGR;DPQTEEFK;GDGLCCYLK;HPDGVASVSFR;KAESGWFHVEEDR;LLDEDEIR;MQELYGDGK;NMFHPMDFEDDPLVLNEIR;QLDWRPER;TEDGGEFEEGASENNAK;VFDDESDEK	1;1;1;1;1;1;1;1;1;1;1;1	12	14	0.1669	32946;39366;15187;18635;22274;36386;15519;16823;17463;44983;19217;19216;39393;18547	-	HIV Tat-specific factor 1 OS=Homo sapiens OX=9606 GN=HTATSF1 PE=1 SV=1	2.52321e+07	450573	HTATSF1
363_1	sp|P62701|RS4X_HUMAN	39.2021	NA	29579.1	DANGNSFATR;ERHPGSFDVVHVK;GIPHLVTHDAR;GNKPWISLPR;HPGSFDVVHVK;HWMLDK;KIFVGTK;LRECLPLIIFLR;LSNIFVIGK;TDITYPAGFMDVISIDK;TGENFR;YALTGDEVKK;YPDPLIK	1;1;1;1;1;1;1;1;1;1;1;1;1	13	18	0.4487	17288;17333;34267;34268;24103;22114;24327;24330;8742;7299;35382;35383;15092;40690;40874;4768;20258;9474	-	40S ribosomal protein S4, X isoform OS=Homo sapiens OX=9606 GN=RPS4X PE=1 SV=2	4.40687e+07	2.20344e+06	RPS4X
1048_1	sp|Q69YQ0|CYTSA_HUMAN	39.034	NA	124467	AALAATLEEYK;AQLGINEDHSEGDEK;ATVASDQIEMNR;DVEILHLR;LHDNLIISDLENTVK;SEAQEEIGDLKR;SSTSSEPTPTVK;STLDINEMVR;TKDVEILHLR;VAELYSIHNSGDK;VILMESLCQQSDKLEHFSR;VYNYMNAVER;YMELEQR	1;1;1;1;1;1;1;1;1;1;1;1;1	13	15	0.1307	22629;37214;37215;29362;15238;38503;38504;30189;24286;23182;24426;32081;44834;25888;14245	-	Cytospin-A OS=Homo sapiens OX=9606 GN=SPECC1L PE=1 SV=3	2.30701e+07	334350	SPECC1L
946_1	sp|P13639|EF2_HUMAN	38.4471	NA	95276.9	CLYASVLTAQPR;DLEEDHACIPIK;DSVVAGFQWATK;EGIPALDNFLDKL;KEDLYLKPIQR;TFCQLILDPIFK;TILMMGR;VFDAIMNFK;VNFTVDQIR;WLPAGDALLQMITIHLPSPVTAQK;YEWDVAEAR;YFDPANGK	1;1;1;1;1;1;1;1;1;1;1;1	12	13	0.1608	30307;32269;27828;32440;31058;33865;33867;8468;18611;18897;46494;20883;12126	-	Elongation factor 2 OS=Homo sapiens OX=9606 GN=EEF2 PE=1 SV=4	6.64353e+06	127760	EEF2
615_1	sp|O43809|CPSF5_HUMAN	38.3806	NA	26210.7	ALFAVPK;KLFLVQLQEK;LFLVQLQEK;LMTEILGR;LPGGELNPGEDEVEGLK;LPGGELNPGEDEVEGLKR;LPHVLLLQLGTTFFK;RTVEGVLIVHEHR;SQTGWPR;TVEGVLIVHEHR;YIQQTKPLTLER	1;1;1;1;1;1;1;1;1;1;1	11	17	0.3965	5568;25371;25369;20041;12958;13545;38920;40957;38563;38564;35434;35433;8835;30638;30639;33727;33725	-	Cleavage and polyadenylation specificity factor subunit 5 OS=Homo sapiens OX=9606 GN=NUDT21 PE=1 SV=1	4.53166e+07	3.02111e+06	NUDT21
333_2	sp|O75369|FLNB_HUMAN	38.0478	NA	277990	AGPGTLSVTIEGPSK;EVGEHLVSIK;GEAGVPAEFSIWTR;IAGPGLGSGVR;LDVTILSPSR;LIALLEVLSQK;LLGWIQNK;LPNNHIGISFIPR;MDCQETPEGYK;SPFEVSVDK;TFEMSDFIVDTR;TYSVEYLPK;VFGPGIEGK;VQAQGPGLK;VTVLFAGQHISK	1;1;1;1;1;0;0;1;1;1;1;1;1;1;1	13	14	0.0626	31433;19733;19732;34611;14816;19281;24562;14370;33409;29583;15704;32919;19220;11805;11561;27498	-	Filamin-B OS=Homo sapiens OX=9606 GN=FLNB PE=1 SV=2	8.33483e+06	57087.9	FLNB
987_1	sp|O94906|PRP6_HUMAN	37.94	NA	106858	AAELETDIR;AEVLWLMGAK;AVVAQAVR;CPHSTPLWLLLSR;DANDPVDDR;DIANWQK;EAYNQGLK;FELQHGTEEQQEEVR;HGELWCAVSK;IDSDLGDAWAFFYK;IQQQFSDLK;NPGLWLESVR;SEDVWLEAAR	1;1;1;1;1;1;1;1;1;1;1;1;1	13	14	0.1403	16023;20035;8100;36205;15977;10636;12570;40385;40386;22899;37307;19541;22235;22437	-	Pre-mRNA-processing factor 6 OS=Homo sapiens OX=9606 GN=PRPF6 PE=1 SV=1	2.35877e+07	374407	PRPF6
993_1	sp|Q8IWX8|CHERP_HUMAN	37.8357	NA	103637	ELLAALQK;GDPGWNGQR;ITADGAHFELR;LALEQQQLICK;LAQFVAR;LHLIYLINDVLHHCQR;LLAAVEAFYSPPSHDRPR;NGPEFEK;NSEGWEQNGLYEFFR;QEQVTAAVAHAVEQQMQK;VVVPIYCTSFLAVEEDKQQK	1;1;1;1;1;1;1;1;1;1;1	11	13	0.1528	11056;14914;24653;24652;29128;7797;42426;42258;8420;40580;41905;45016;45017	-	Calcium homeostasis endoplasmic reticulum protein OS=Homo sapiens OX=9606 GN=CHERP PE=1 SV=3	1.07993e+07	308551	CHERP
529_1	sp|P36578|RL4_HUMAN	37.6903	NA	47667.4	AAAAAAALQAK;APIRPDIVNFVHTNLR;AWNDIK;EAVLLLK;FCIWTESAFR;GPCIIYNEDNGIIK;IEEVPELPLVVEDK;KLDELYGTWR;NIPGITLLNVSK;NVTLPAVFK;QPYAVSELAGHQTSAESWGTGR;SGQGAFGNMCR	1;1;1;1;1;1;1;1;1;1;1;1	12	13	0.3326	13821;40429;40428;5590;7023;28113;36673;36728;26789;26335;15014;44903;22797	-	60S ribosomal protein L4 OS=Homo sapiens OX=9606 GN=RPL4 PE=1 SV=5	1.51245e+07	504150	RPL4
170_3	sp|Q14571|ITPR2_HUMAN	37.4096	NA	307866	ADLDQLR;EIETFVSLLR;FLQLLCENHNR;FLQTIVK;GQLTEASSATSK;LENGTITQNER;LFENFLVDMAR;LLLAIMESR;LPALLEK;LTFEVVHLAR;LWTEIPTK;NLDWFPR;NNPALFWFSR;NVYTEIK;SEGDNIVVGDK;STVTVNTIDLGNK;VLATTVK;YQLNLFAR;YSNVIQLLHIK	1;1;0;0;1;1;1;0;0;1;1;0;1;0;1;1;1;0;1	12	15	0.0655	8798;23717;32401;32400;9596;22619;26584;29500;17036;6934;22828;22829;14975;13496;25599;10311;20634;29775;29776;5095;16277;28546;28545	-	Inositol 1,4,5-trisphosphate receptor type 2 OS=Homo sapiens OX=9606 GN=ITPR2 PE=1 SV=2	7.29591e+06	48965.8	ITPR2
532_1	sp|Q9UHB6|LIMA1_HUMAN	37.3784	NA	85173.4	ETPHSPGVEDAPIAK;IAWPPPTELGSSGSALEEGIK;ISANENSLAVR;LLANQQVFHISCFR;LSLGTYASLHGR;QSSSTNYTNELK;SQDVELWEGEVVK;SRPFTVAASFQSTSVK;SSAIVEIFSK;VGVLAASMEAK	1;1;1;1;1;1;1;1;1;1	10	13	0.1779	35510;35509;43467;22370;38656;26531;26530;30081;34548;38333;38331;18439;18250	-	LIM domain and actin-binding protein 1 OS=Homo sapiens OX=9606 GN=LIMA1 PE=1 SV=1	9.89218e+06	173547	LIMA1
1020_1	sp|P39023|RL3_HUMAN	37.0448	NA	46079.8	AFMGPLK;AGMTHIVR;AHLMEIQVNGGTVAEK;DDPSKPVHLTAFLGYK;HGSLGFLPR;IGQGYLIK;KSLLVQTK;LEQQVPVNQVFGQDEMIDVIGVTK;NNASTDYDLSDK;SINPLGGFVHYGEVTNDFVMLK;TVFAEHISDECK	1;1;1;1;1;1;1;1;1;1;1	11	15	0.3524	6189;11005;38068;39453;39452;14813;11343;12370;46902;47003;29083;45563;45562;45658;32166	-	60S ribosomal protein L3 OS=Homo sapiens OX=9606 GN=RPL3 PE=1 SV=2	2.77648e+07	1.26204e+06	RPL3
425_1	sp|P22626|ROA2_HUMAN	37.0347	NA	37406.7	DYFEEYGK;GFGFVTFDDHDPVDK;GGGGNFGPGPGSNFR;GGNFGFGDSR;IDTIEIITDR;KLFIGGLSFETTEESLR;LFIGGLSFETTEESLR;NMGGPYGGGNYGPGGSGGSGGYGGR;QEMQEVQSSR;TLETVPLER;YHTINGHNAEVR	1;1;1;1;1;1;1;1;1;1;1	11	19	0.3711	17194;38046;38047;38045;38048;30268;15873;15874;23001;23002;41154;39601;43923;44049;24316;17537;31336;31334;31335	-	Heterogeneous nuclear ribonucleoproteins A2/B1 OS=Homo sapiens OX=9606 GN=HNRNPA2B1 PE=1 SV=2	3.25354e+07	1.71239e+06	HNRNPA2B1
618_1	sp|Q8IWS0|PHF6_HUMAN	36.4505	NA	41264	AEFGDFDIK;CGFCHVGEEENEAR;CMLFSSALVSSHSDNESLGGFSIEDVQK;DKECGQLLISENQK;ECGQLLISENQK;EKPSQGIYMVYCR;GKVEIDQQQLTQQQLNGN;STSSHGTDEMESSSYR;TAHNSEADLEESFNEHELEPSSPK;TVLQEIK	1;1;1;1;1;1;1;1;1;1	10	13	0.3918	16850;38009;38008;48863;37504;31582;37060;42407;42403;39034;39033;46978;8818	-	PHD finger protein 6 OS=Homo sapiens OX=9606 GN=PHF6 PE=1 SV=1	2.11019e+07	917473	PHF6
660_1	sp|Q02878|RL6_HUMAN	36.2592	NA	32707.6	AIPQLQGYLR;ASITPGTILIILTGR;EKYEITEQR;HLTDAYFK;HQEGEIFDTEK;QLASGLLLVTGPLVLNR;SVFALTNGIYPHK;VLATVTKPVGGDK;YEITEQR;YYPTEDVPR	1;1;1;1;1;1;1;1;1;1	10	14	0.3646	21746;34797;34796;23270;15220;28685;39088;32513;32512;32537;26939;26938;13145;20920	-	60S ribosomal protein L6 OS=Homo sapiens OX=9606 GN=RPL6 PE=1 SV=3	2.84449e+07	1.4971e+06	RPL6
573_1	sp|P61158|ARP3_HUMAN	36.2287	NA	47341	AEPEDHYFLLTEPPLNTPENR;DYEEIGPSICR;EFSIDVGYER;FMEQVIFK;GVDDLDFFIGDEAIEKPTYATK;HGIVEDWDLMER;LSEELSGGR;NIVLSGGSTMFR;QYTGINAISK;TLTGTVIDSGDGVTHVIPVAEGYVIGSCIK;YSYVCPDLVK	1;1;1;1;1;1;1;1;1;1;1	11	15	0.3708	45866;28912;24038;16862;45596;45597;34015;34017;34481;13498;26825;27411;19022;48912;25234	-	Actin-related protein 3 OS=Homo sapiens OX=9606 GN=ACTR3 PE=1 SV=3	1.30641e+07	622098	ACTR3
497_1	sp|Q9Y3I0|RTCB_HUMAN	36.0309	NA	55174.9	EGYAWAEDK;GLPQLGTLGAGNHYAEIQVVDEIFNEYAAK;GMAAAGNYAWVNR;GQVCVMIHSGSR;IASPEGQDYLK;LMFEELR;NVTDVVNTCHDAGISK;QIGNVAALPGIVHR;SSMTFLTR;TLLVHR;VFNTTPDDLDLHVIYDVSHNIAK	1;1;1;1;1;1;1;1;1;1;1	11	12	0.295	17928;49168;30355;28626;24290;13126;38601;38603;32447;13295;5308;46613	-	RNA-splicing ligase RtcB homolog OS=Homo sapiens OX=9606 GN=RTCB PE=1 SV=1	5.17647e+06	178499	RTCB
705_1	sp|Q9P258|RCC2_HUMAN	35.9486	NA	56049.2	AGGAAVVITEPEHTK;DVACGANHTLVLDSQK;ESTMYPK;IEYDCELVPR;LFDFPGR;LIEGLSHEVIVSAACGR;NHTLALTETGSVFAFGENK;NLGQNLWGPHR;TVVSGSCAAHSLLITTEGK;VAIFIEK;VFSWGFGGYGR	1;1;1;1;1;1;1;1;1;1;1	11	14	0.2663	33458;33456;38574;38575;9839;27249;9708;39778;42362;27203;41187;41184;8410;24770	-	Protein RCC2 OS=Homo sapiens OX=9606 GN=RCC2 PE=1 SV=2	1.73139e+07	541061	RCC2
361_1	sp|Q6WCQ1|MPRIP_HUMAN	35.8866	NA	116461	EASDLLEQNR;EGYVLQATCER;ELEVLSEQYSQK;FEALDIEK;HWFVLADQSLR;NWIQTIMK;NYGFQIHTK;QEAELGEPDPEQK;QEISSLKDELQTALR;SPGLPMSDLK;SQISSVNSDVEALR;WHQVETTPLR	1;1;1;1;1;1;1;1;1;1;1;1	12	13	0.1278	22409;28437;32686;14133;30089;30088;16590;19581;33175;38625;16969;34185;26239	-	Myosin phosphatase Rho-interacting protein OS=Homo sapiens OX=9606 GN=MPRIP PE=1 SV=3	6.25012e+06	104169	MPRIP
894_1	sp|O15372|EIF3H_HUMAN	35.0818	NA	39905.1	EFTAQNLGK;GEPPLPEEDLSK;HELLSLASSNHLGK;LFMAQALQEYNN;NLQLLMDR;NSHLINVLMWELEK;QVQIDGLVVLK;SAVADKHELLSLASSNHLGK;TAQGSLSLK;VDEMSQDIVK;YNTYMR	1;1;1;1;1;1;1;1;1;1;1	11	13	0.3153	15708;27896;34220;32330;15526;38537;23935;42751;42752;42753;11850;21945;9541	-	Eukaryotic translation initiation factor 3 subunit H OS=Homo sapiens OX=9606 GN=EIF3H PE=1 SV=1	1.13225e+07	471773	EIF3H
234_1	sp|Q8TBB5|KLDC4_HUMAN	34.9373	NA	57855.4	DLWVLHLATK;EVVAEDGTVVTIK;HGVLYVYGGMFEAGDR;HSDMFLLKPEDGR;KEEEDLEALIAHFQTLDAK;QLILFGGFHESTR;QVLTAPGSAGQPR;TFLYNELYVYNTR;TQTVELPCPPPSPR;VDIPSPPPR	1;1;1;1;1;1;1;1;1;1	10	13	0.2558	23284;23283;29686;39178;39179;35420;44008;34188;34187;26827;38052;36187;14605	-	Kelch domain-containing protein 4 OS=Homo sapiens OX=9606 GN=KLHDC4 PE=1 SV=1	7.52747e+06	327281	KLHDC4
337_1	sp|O75955|FLOT1_HUMAN	34.6201	NA	47325.6	AQADLAYQLQVAK;AQQVAVQEQEIAR;FSEQVFK;HGVPISVTGIAQVK;ISLNTLTLNVK;ITLVSSGSGTMGAAK;TEAEIAHIALETLEGHQR;VASSDLVNMGISVVSYTLK;VQVQVVER;VSAQYLSEIEMAK	1;1;1;1;1;1;1;1;1;1	10	12	0.3068	31596;33185;11001;31156;24121;30338;42171;42170;41769;41770;13822;33161	-	Flotillin-1 OS=Homo sapiens OX=9606 GN=FLOT1 PE=1 SV=3	5.28163e+06	170375	FLOT1
373_1	sp|Q92841|DDX17_HUMAN	34.5496	NA	80222	DMVGIAQTGSGK;DWVLNEFR;FGNPGER;FVINYDYPNSSEDYVHR;GDGPICLVLAPTR;GVEICIATPGR;LIDFLESGK;LMQLVDHR;MLDMGFEPQIR;NFYVEHPEVAR;QTLMWSATWPK;STCIYGGAPK;TLAYLLPAIVHINHQPYLER;VLEEANQAINPK;WDLSELPK	1;1;1;1;0;0;1;1;0;1;0;0;1;1;1	10	13	0.2305	22614;18338;6667;43202;29993;22322;16187;15834;29413;29724;29723;29725;29295;17337;45054;45055;28452;14969	-	Probable ATP-dependent RNA helicase DDX17 OS=Homo sapiens OX=9606 GN=DDX17 PE=1 SV=2	1.80887e+07	476018	DDX17
228_1	sp|Q7KZF4|SND1_HUMAN	34.4521	NA	101934	ADDADEFGYSR;DTPDEPWAFPAR;DYVAPTANLDQK;EYGMIYLGK;FVDGEWYR;IHVFYIDYGNR;LRPLYDIPYMFEAR;QFLPFLQR;SEAVVEYVFSGSR;TDAVDSVVR;VMQVLNADAIVVK	1;1;1;1;1;1;1;1;1;1;1	11	13	0.1319	25334;30999;28762;18131;18044;30862;30861;39400;39401;17148;31975;14017;30962	-	Staphylococcal nuclease domain-containing protein 1 OS=Homo sapiens OX=9606 GN=SND1 PE=1 SV=1	1.33144e+07	229559	SND1
74_1	sp|P60228|EIF3E_HUMAN	34.4221	NA	52187.4	ETIDNNSVSSPLQSLQQR;HLVFPLLEFLSVK;LASEILMQNWDAAMEDLTR;LNMTPEEAER;MLFDYLADK;NLYSDDIPHALR;QEYLDTLYR;QLQAETEPIVK;TTVVAQLK;VLVPATDR	1;1;1;1;1;1;1;1;1;1	10	12	0.2629	42138;35353;35352;44057;23027;19924;31431;31429;23463;25787;10042;10470	-	Eukaryotic translation initiation factor 3 subunit E OS=Homo sapiens OX=9606 GN=EIF3E PE=1 SV=1	1.25773e+07	393042	EIF3E
196_1	sp|Q2TAY7|SMU1_HUMAN	34.2491	NA	57507.2	DTEMLATGAQDGK;DVIGIAHHPHQNLIATYSEDGLLK;GVTCLSFSK;LIMQYLK;LMALLGQALK;NPEHFVVCNR;SNTVVIMNMQGQIVR;TTECSNTFK;WQQHQGLLPPGMTIDLFR;YIHLENLLAR	1;1;1;1;1;1;1;1;1;1	10	12	0.2437	28830;46678;15368;12058;17557;26413;26418;37957;18727;43452;25165;25164	-	WD40 repeat-containing protein SMU1 OS=Homo sapiens OX=9606 GN=SMU1 PE=1 SV=2	1.19588e+07	373712	SMU1
793_1	973-NC	34.1544	NA	29635.6	EDGNILGHK;FEGDTLVNR;FSVSGEGEGDATYGK;GEELFTGVVPILVELDGDVNGHK;GIDFKEDGNILGHK;HNIEDGSVQLADHYQQNTPIGDGPVLLPDNHYLSTQSALSK;LEYNYNSHNVYIMADK;SAMPEGYVQER;TIFFKDDGNYK	1;1;1;1;1;1;1;1;1	9	19	0.5344	14777;14776;17209;34128;45565;45564;35370;35371;35369;49816;49817;41662;41840;41839;41661;26843;26215;29262;29259	-	-	2.54934e+07	1.82096e+06
589_1	sp|P55010|IF5_HUMAN	33.9143	NA	49191.8	ALNRPPTYPTK;AMGPLVLTEVLFNEK;FVLCPECENPETDLHVNPK;LCTFILK;MDEISDHAK;SVSDQFYR;TVIVNMVDVAK;VLTLSDDLER;VNILFDFVK;YLLHGLECVVAMHQAQLISK	1;1;1;1;1;1;1;1;1;1	10	12	0.2761	25874;37494;37738;44685;11447;16999;15478;23008;21831;19029;44770;44768	-	Eukaryotic translation initiation factor 5 OS=Homo sapiens OX=9606 GN=EIF5 PE=1 SV=2	1.43102e+07	550392	EIF5
590_1	sp|Q3YEC7|RABL6_HUMAN	33.7892	NA	79499.6	DDPSDVTDEDEGPAEPPPPPK;DFIDNLDRPPGSSYFR;GVQYNMK;LPLPAFR;NDSDLFGLGLEEAGPK;QWTFNYILR;SFLEDTTPAR;TAAPPWPGGVSVR;TALWHR;VEVWDVVDK;VILPDDVR	1;1;1;1;1;1;1;1;1;1;1	11	11	0.1674	44041;40834;9173;8101;37500;25118;20816;27302;6921;18776;12700	-	Rab-like protein 6 OS=Homo sapiens OX=9606 GN=RABL6 PE=1 SV=2	1.47603e+07	447282	RABL6
470_1	sp|P18124|RL7_HUMAN	33.7836	NA	29207.2	AGNFYVPAEPK;ASINMLR;EVPAVPETLK;EVPAVPETLKK;IALTDNALIAR;IVEPYIAWGYPNLK;KVLQLLR;SVNELIYK;TTHFVEGGDAGNR;TTHFVEGGDAGNREDQINR;YGIICMEDLIHEIYTVGK	1;1;1;1;1;1;1;1;1;1;1	11	14	0.4274	23153;8434;7792;18535;23870;22253;37520;10450;14168;29713;43183;43619;43622;43770	-	60S ribosomal protein L7 OS=Homo sapiens OX=9606 GN=RPL7 PE=1 SV=1	2.30897e+07	1.44311e+06	RPL7
304_1	sp|Q8N684|CPSF7_HUMAN	33.7678	NA	52018.3	ATPSENLVPSSAR;DCLHGIEAK;DSGPPPSTVSEAEFEDIMK;GYAEVVVASENSVHK;HDDYFQER;LLELLPGK;SSSTEPPPPVR;SYSVGASGSSSR;TPAILYTYSGLR;VLISSLK	1;1;1;1;1;1;1;1;1;1	10	10	0.242	28566;16885;42359;36369;19662;10937;21512;21130;29508;6086	-	Cleavage and polyadenylation specificity factor subunit 7 OS=Homo sapiens OX=9606 GN=CPSF7 PE=1 SV=1	2.61845e+07	1.09102e+06	CPSF7
1005_1	sp|Q14331|FRG1_HUMAN	33.5025	NA	29154.1	DDIPEEDKGNVK;DGFLHETLLDR;EQWEPVFQNGK;EVDEGPSPPEQFTAVK;GTYIHALDNGLFTLGAPHK;KDGFLHETLLDR;MALLASNSCFIR;SDAIGPR;TAGEEEMIK;YLGINSDGLVVGR	1;1;1;1;1;1;1;1;1;1	10	17	0.4302	29632;28074;28075;29759;29790;38604;42248;42246;42247;42257;42256;32405;32407;30430;4534;15700;29799	-	Protein FRG1 OS=Homo sapiens OX=9606 GN=FRG1 PE=1 SV=1	6.22924e+07	4.79172e+06	FRG1
1069_1	sp|O43684|BUB3_HUMAN	33.4451	NA	37131.2	FSPNTSQFLLVSSWDTSVR;LNQPPEDGISSVK;MHDLNTDQENLVGTHDAPIR;NMGYVQQR;QGYVLSSIEGR;RVLVWDLR;TPCNAGTFSQPEK;VAVEYLDPSPEVQK;VLVWDLR;YQHTGAVLDCAFYDPTHAWSGGLDHQLK	1;1;1;1;1;1;1;1;1;1	10	11	0.4085	43783;30476;44661;44574;15257;23770;17500;32194;36102;11680;49144	-	Mitotic checkpoint protein BUB3 OS=Homo sapiens OX=9606 GN=BUB3 PE=1 SV=1	1.47945e+07	924657	BUB3
325_1	sp|Q9Y2W2|WBP11_HUMAN	33.2108	NA	69953.9	ADDTSAATIEK;AQLSQYFDAVK;AVSILPLLGHGVPR;ENPDIYK;FMNPTDQAR;KLEVEYEQK;KPPGPPPGPPPPQVVQMYGR;KSEDDSAVPLAK;LEVEYEQK;MAGQEIPEEGR;VGFALDLPPR	1;1;1;1;1;1;1;1;1;1;1	11	12	0.1778	20163;26358;31957;10777;18368;22034;42929;43123;25935;16741;24751;18620	-	WW domain-binding protein 11 OS=Homo sapiens OX=9606 GN=WBP11 PE=1 SV=1	1.36844e+07	471874	WBP11
1191_1	sp|P26368|U2AF2_HUMAN	33.0026	NA	53467.2	ELLTSFGPLK;IFVEFTSVFDCQK;LFIGGLPNYLNDDQVK;LGGLTQAPGNPVLAVQINQDK;NFAFLEFR;RPHDYQPLPGMSENPSVYVPGVVSTVVPDSAHK;SIEIPRPVDGVEVPGCGK;SVDETTQAMAFDGIIFQGQSLK;YCDPDSYHR	1;1;1;1;1;1;1;1;1	9	18	0.3158	19465;36896;39704;43407;43406;16933;49528;49547;49529;49548;40959;40960;45202;45332;45203;45201;23938;23939	-	Splicing factor U2AF 65 kDa subunit OS=Homo sapiens OX=9606 GN=U2AF2 PE=1 SV=4	2.69483e+07	1.41833e+06	U2AF2
775_1	sp|P61247|RS3A_HUMAN	32.9274	NA	29925.7	ACQSIYPLHDVFVR;APAMFNIR;DWYDVK;EVQTNDLK;KDWYDVK;LFCVGFTK;LMELHGEGSSSGK;MMEIMTR;NCLTNFHGMDLTR;TTDGYLLR;VVDPFSK	1;1;1;1;1;1;1;1;1;1;1	11	15	0.3523	38210;12469;13053;8581;13459;13712;14362;28657;28656;12125;36176;36177;36478;13150;7248	-	40S ribosomal protein S3a OS=Homo sapiens OX=9606 GN=RPS3A PE=1 SV=2	2.259e+07	1.18895e+06	RPS3A
774_1	sp|P05388|RLA0_HUMAN	32.9196	NA	34251.8	AGAIAPCEVTVPAQNTGLGPEK;AVVLMGK;CFIVGADNVGSK;GNVGFVFTK;GTIEILSDVQLIK;IIQLLDDYPK;LLPHIR;TSFFQALGITTK;VLALSVETDYTFPLAEK	1;1;1;1;1;1;1;1;1	9	10	0.3407	43848;43847;4623;26224;14252;31955;24188;5665;28017;40800	-	60S acidic ribosomal protein P0 OS=Homo sapiens OX=9606 GN=RPLP0 PE=1 SV=1	2.25272e+07	1.25151e+06	RPLP0
85_1	sp|P07900|HS90A_HUMAN	32.6211	NA	84606.7	ADLINNLGTIAK;APFDLFENR;EDQTEYLEER;ELHINLIPNK;ELISNSSDALDK;FYEQFSK;HFSVEGQLEFR;HIYYITGETK;HSQFIGYPITLFVEK;NPDDITNEEYGEFYK;SLTNDWEDHLAVK;TDTGEPMGR;TLTIVDTGIGMTK;TLVSVTK;YESLTDPSK;YIDQEELNK	0;1;0;1;1;1;0;1;1;1;0;1;1;1;0;0	10	16	0.2336	25217;19632;27919;23097;23096;27197;13530;29294;29292;24444;39326;39327;40059;34833;34832;14075;29352;29353;29903;5640;5639;5641;16785;21434	-	Heat shock protein HSP 90-alpha OS=Homo sapiens OX=9606 GN=HSP90AA1 PE=1 SV=5	1.14363e+07	293239	HSP90AA1
280_1	sp|P25705|ATPA_HUMAN	32.4875	NA	59713.6	APGIIPR;EAYPGDVFYLHSR;EVAAFAQFGSDLDAATQQLLSR;FENAFLSHVVSQHQALLGTIR;HALIIYDDLSK;NVQAEEMVEFSSGLK;TGAIVDVPVGEELLGR;TSIAIDTIINQK;VLSIGDGIAR	1;1;1;1;1;1;1;1;1	9	10	0.2297	4783;35658;35660;44931;45081;27060;37582;36981;28140;15455	-	ATP synthase subunit alpha, mitochondrial OS=Homo sapiens OX=9606 GN=ATP5F1A PE=1 SV=1	1.43879e+07	399664	ATP5F1A
223_1	sp|O14950|ML12B_HUMAN	32.4599	NA	19766.5	ATSNVFAMFDQSQIQEFK;DGFIDKEDLHDMLASLGK;EAFNMIDQNR;EDLHDMLASLGK;ELLTTMGDR;FTDEEVDELYR;GNFNYIEFTR;KGNFNYIEFTR;LNGTDPEDVIR	1;1;1;1;1;1;1;1;1	9	20	0.5116	42876;43035;42877;41991;41990;41989;41987;41988;25677;24974;25678;28559;29149;17251;31477;25984;30630;24648;24611;24647	sp|P19105|ML12A_HUMAN	Myosin regulatory light chain 12B OS=Homo sapiens OX=9606 GN=MYL12B PE=1 SV=2	1.63732e+07	1.48847e+06	MYL12B
984_1	sp|Q9NVP1|DDX18_HUMAN	32.4086	NA	75359.4	ELMTHHVHTYGLIMGGSNR;GGGGGFGYQK;GHALLILRPEELGFLR;ISDIQSQLEK;LGNGINIIVATPGR;NGTGVLILSPTR;NLQCLVIDEADR;QTMLFSATQTR;TLAFLIPAVELIVK;VPLSEFDFSWSK	1;1;1;1;1;1;1;1;1;1	10	11	0.194	43611;12720;40071;21830;30844;30845;24630;32464;26886;34814;32334	-	ATP-dependent RNA helicase DDX18 OS=Homo sapiens OX=9606 GN=DDX18 PE=1 SV=2	3.26399e+06	90666.3	DDX18
1167_1	sp|P42285|MTREX_HUMAN	32.3638	NA	117729	AIGNTELENK;AIPGVVEK;DVDFEGTDEPIFGK;EYPFILDAFQR;GEMQVVPVLVHLLSAISSVR;GIGIHHGGLLPILK;LDFNTDEEK;LTEQLAGPLR;SFYQFQHYR;TVLQMDELK	1;1;1;1;1;1;1;1;1;1	10	11	0.1094	18775;8054;35978;30906;43589;31813;19709;19139;26576;26575;18282	-	Exosome RNA helicase MTR4 OS=Homo sapiens OX=9606 GN=MTREX PE=1 SV=3	4.19987e+06	71184.2	MTREX
844_1	sp|Q15428|SF3A2_HUMAN	32.3106	NA	49224.3	DPYFMK;FMSAYEQR;FWTHWNR;LCLTLHNNEGSYLAHTQGK;MDFQHRPGGK;MEKPPAPPSLPAGPPGVK;QFFLQFHFK;QLALETIDINKDPYFMK;WQYLLMAAEPYETIAFK	1;1;1;1;1;1;1;1;1	9	18	0.2263	7581;17077;16524;17045;43640;43641;43639;24039;24675;39172;39436;39173;39435;25150;42386;42385;42534;42722	-	Splicing factor 3A subunit 2 OS=Homo sapiens OX=9606 GN=SF3A2 PE=1 SV=2	1.13265e+07	707905	SF3A2
941_1	sp|P46100|ATRX_HUMAN	32.2851	NA	282412	AAWAEYEAEK;DTILAELLQIHK;EAIYNDVLTK;EEEELTEEER;FGQTKPVYVYR;HEYVLAVR;LFIISTK;QATDNSEISSATK;VVEATNSVTAVR;WAEEFNDETNVR	1;1;1;1;1;1;1;1;1;1	10	11	0.0421	22100;30791;30790;22036;27223;29607;14931;8478;29382;25360;34310	-	Transcriptional regulator ATRX OS=Homo sapiens OX=9606 GN=ATRX PE=1 SV=6	2.81248e+06	21306.7	ATRX
733_1	sp|P26599|PTBP1_HUMAN	31.8598	NA	57185.6	DYGNSPLHR;GQPIYIQFSNHK;HQNVQLPR;IAIPGLAGAGNSVLLVSNLNPER;LPIDVTEGEVISLGLPFGK;LSLDGQNIYNACCTLR;NNQFQALLQYADPVSAQHAK;VLFSSNGGVVK;VTPQSLFILFGVYGDVQR	1;1;1;1;1;1;1;1;1	9	14	0.2561	17562;32052;32050;15123;15164;44569;44570;41779;40822;44356;44357;19600;42387;42388	-	Polypyrimidine tract-binding protein 1 OS=Homo sapiens OX=9606 GN=PTBP1 PE=1 SV=1	1.04409e+07	474586	PTBP1
25_1	sp|O75330|HMMR_HUMAN	31.7814	NA	84048.7	EITVSFLQK;ELQIDSLLQQEK;ENTTAELTEEINK;ILSLELMK;IQDLETELEK;LDIAQLEENLK;NDEILSLK;NLFEEELK;QSLEENIVILSK;SSAAHTQATLLLQEK	1;1;1;1;1;1;1;1;1;1	10	10	0.1464	17793;32408;33776;13474;24177;26969;12917;16177;30144;36551	-	Hyaluronan mediated motility receptor OS=Homo sapiens OX=9606 GN=HMMR PE=1 SV=2	6.72092e+06	117911	HMMR
5_4	sp|P68400|CSK21_HUMAN	31.4533	NA	45114.8	EAMEHPYFYTVVK;EPFFHGHDNYDQLVR;FNDILGR;FVHSENQHLVSPEALDFLDK;FYMYEILK;GGPNIITLADIVK;GGPNIITLADIVKDPVSR;ILENLR;LIDWGLAEFYHPGQEYNVR;QLYQTLTDYDIR	1;1;1;1;1;1;1;0;1;1	9	10	0.3018	36808;40555;40554;8981;44861;19536;27915;40450;5975;44751;34870	-	Casein kinase II subunit alpha OS=Homo sapiens OX=9606 GN=CSNK2A1 PE=1 SV=1	5.72611e+06	272672	CSNK2A1
942_1	sp|Q9Y2X3|NOP58_HUMAN	31.1635	NA	59540.5	EWYGWHFPELGK;FQDTAEALAAFTALMEGK;HAASTVQILGAEK;LIAHAGSLLNLAK;SQMDGLIPGVEPR;TQLYEYLQNR;TYDPSGDSTLPTCSK;YGLIYHASLVGQTSPK	1;1;1;1;1;1;1;1	8	11	0.2079	35532;41024;41023;28427;28290;28291;30904;28537;37028;38668;38669	-	Nucleolar protein 58 OS=Homo sapiens OX=9606 GN=NOP58 PE=1 SV=1	5.87474e+07	2.02577e+06	NOP58
714_1	sp|Q07955|SRSF1_HUMAN	30.9449	NA	27727.8	DAEDAVYGR;DGTGVVEFVR;DGYDYDGYR;DIEDVFYK;EAGDVCYADVYR;EDMTYAVR;GGPPFAFVEFEDPR;KEDMTYAVR;SHEGETAYIR;TKDIEDVFYK	1;1;1;1;1;1;1;1;1;1	10	12	0.3347	15251;18344;20234;20235;16394;31542;14838;35915;19788;21902;21900;25867	-	Serine/arginine-rich splicing factor 1 OS=Homo sapiens OX=9606 GN=SRSF1 PE=1 SV=2	1.45654e+07	971025	SRSF1
873_1	sp|Q53H12|AGK_HUMAN	30.901	NA	47107.4	AAHFFSTLK;EQPVFAMTGLR;GDFITIGSR;GETVPLDVLQIK;IPIGFIPLGETSSLSHTLFAESGNK;NAAPILHLSGMDVTIVK;TDEATFSK;VQHITDATLAIVK;YWYLGPLK	1;1;1;1;1;1;1;1;1	9	12	0.2654	16184;26159;25477;14164;27949;46571;39331;39330;11584;31236;31234;16802	-	Acylglycerol kinase, mitochondrial OS=Homo sapiens OX=9606 GN=AGK PE=1 SV=2	2.02789e+07	921767	AGK
2_5	sp|Q16352|AINX_HUMAN	30.8902	NA	55357.4	DGLAEEVQR;EYQDLLNVK;FAVFIEK;KVESLLDELAFVR;LLEGEETR;LSGAGGAGGFR;NLQSAEEWYK;SFGSEHYLCSSSSYR;SNIEETTISSQK;TIEIEGLR;TSQIGESFEEILEETVISTK;VGELFQR	1;0;1;1;0;1;1;1;1;1;1;1	10	11	0.2585	15984;20177;9773;34596;34593;13457;13572;26271;39738;28835;12877;44334;9583	-	Alpha-internexin OS=Homo sapiens OX=9606 GN=INA PE=1 SV=2	1.64207e+07	456131	INA
1098_1	sp|Q07157|ZO1_HUMAN	30.8239	NA	195340	DNSILPPLDK;EAGFLRPVTIFGPIADVAR;EGLEEGDQILR;ESPYGLSFNK;GGPAEGQLQENDR;KNEEYGLR;LGSWLAIR;LNYAQWYPIVVFLNPDSK;VVDTLYNGK	1;1;1;1;1;1;1;1;1	9	10	0.0606	19758;42280;25890;21011;30046;15741;12325;43754;43752;15745	-	Tight junction protein ZO-1 OS=Homo sapiens OX=9606 GN=TJP1 PE=1 SV=3	9.46398e+06	106337	TJP1
441_1	sp|O95218|ZRAB2_HUMAN	30.7335	NA	37382	AVGPASILK;CGNVNFAR;EESDGEYDEFGR;LDEDEDEDDADLSK;TCSNVNWAR;TGYGGGFNER;VSDGDWICPDK;YKLDEDEDEDDADLSK;YNLDASEEEDSNK	1;1;1;1;1;1;1;1;1	9	10	0.2667	9871;13113;32068;32069;36713;19569;17519;27183;40844;34431	-	Zinc finger Ran-binding domain-containing protein 2 OS=Homo sapiens OX=9606 GN=ZRANB2 PE=1 SV=2	1.21683e+07	640436	ZRANB2
744_2	sp|Q9NVI7|ATD3A_HUMAN	30.7105	NA	71324.7	ATLNAFLYR;DALNLAQMQEQTLQLEQQSK;DKWSNFDPTGLER;ENADIIR;GEGAGPPPPLPPAQPGAEGGGDR;GLLLFVDEADAFLR;INEMVHFDLPGQEER;ITVLEALR;LFDWANTSR;LLSRPQDALEGVVLSPSLEAR;LTEGMSGR;NILMYGPPGTGK;SWLFGINK;TAGTLFGEGFR;WSNFDPTGLER;YVLKPATEGK	1;1;0;0;0;1;1;0;0;1;0;1;1;0;0;1	8	11	0.2965	17953;44802;44801;35913;35914;8799;8797;42785;36189;40004;39814;12292;19671;44394;9656;25427;26122;15682;21594;28302;19503	-	ATPase family AAA domain-containing protein 3A OS=Homo sapiens OX=9606 GN=ATAD3A PE=1 SV=2	1.2904e+07	286757	ATAD3A
498_1	sp|Q12906|ILF3_HUMAN	30.6703	NA	95279.1	AYAALAALEK;EDITQSAQHALR;EKPTTALLDK;FNYSGSGGR;HSSVYPTQEELEAVQNMVSHTER;LAAFGQLHK;LNQLKPGLQYK;SCVIVIR;YELISETGGSHDK;YELISETGGSHDKR	1;1;1;1;1;1;1;1;1;1	10	12	0.1174	16155;29980;19945;13374;46822;46821;14864;27585;9520;32167;36428;36431	-	Interleukin enhancer-binding factor 3 OS=Homo sapiens OX=9606 GN=ILF3 PE=1 SV=3	2.87761e+07	737849	ILF3
424_1	sp|Q16630|CPSF6_HUMAN	30.4601	NA	59173.4	AISSSAISR;GAAPNVVYTYTGK;GFALVGVGSEASSK;GPPPTDPYGRPPPYDR;KLMDLLPK;QFLSQFEMQSR;TPLSEAEFEEIMNR;VLISSLQDCLHGIESK	1;1;1;1;1;1;1;1	8	13	0.1833	11335;29008;27831;39370;39371;13877;31513;37558;37798;37557;37799;39605;39604	-	Cleavage and polyadenylation specificity factor subunit 6 OS=Homo sapiens OX=9606 GN=CPSF6 PE=1 SV=2	2.97381e+07	1.4161e+06	CPSF6
393_1	sp|O15371|EIF3D_HUMAN	30.335	NA	63932.4	EEMDFPQLMK;GAVIATELK;IFHTVTTTDDPVIR;NEIASVAYR;NMLQFNLQILPK;SDWEVK;SVYSWDIVVQR;TQGNVFATDAILATLMSCTR;VADWTGATYQDK	1;1;1;1;1;1;1;1;1	9	11	0.188	26265;11741;36829;16215;32870;6181;29389;43768;43769;29491;29490	-	Eukaryotic translation initiation factor 3 subunit D OS=Homo sapiens OX=9606 GN=EIF3D PE=1 SV=1	8.4626e+06	313429	EIF3D
550_1	sp|Q9H078|CLPB_HUMAN	29.9795	NA	78680	ANNMQEVSR;ELLDGGANPLQR;ENVIRPILK;EVADVLVDGYNVHYGAR;FIGSPPGYVGHEEGGQLTK;GCTALHYAVLADDYR;HNITLLWDR;LDMSEFQER;LGWTALMVAAINR	1;1;1;1;1;1;1;1;1	9	11	0.1584	17115;26854;18496;18492;40594;41653;38515;22109;22214;21542;31500	-	Caseinolytic peptidase B protein homolog OS=Homo sapiens OX=9606 GN=CLPB PE=1 SV=1	2.17125e+07	516964	CLPB
101_1	sp|Q9NNW5|WDR6_HUMAN	29.7629	NA	121647	DGAYYQLFVR;DGQLQPVLR;GLGVSALCFK;GMNWLAGLR;GSVLLFPSRPGLLK;ILQLLAETFHHK;ISWGQGHFWELWR;LDEYWDR;QAWVITGGDDSGIR;VQNLLGHYLIHGFR	1;1;1;1;1;1;1;1;1;1	10	10	0.0999	24715;16324;17261;16028;33562;32596;38159;15299;33321;37576	-	WD repeat-containing protein 6 OS=Homo sapiens OX=9606 GN=WDR6 PE=1 SV=1	2.6483e+06	50928.9	WDR6
1062_1	sp|Q86UE4|LYRIC_HUMAN	29.6723	NA	63798.8	EVDEGAWETK;GDSHLNVQVSNFK;NKGDSHLNVQVSNFK;QGEDNSTAQDTEELEK;SETSWESPK;SSSQVPPILQETDK;TLPPATSTEPSVILSK;TVEVAEGEAVR;WNSVSPASAGK	1;1;1;1;1;1;1;1;1	9	10	0.1753	21939;32431;37902;37901;39533;17197;34872;37207;21771;19405	-	Protein LYRIC OS=Homo sapiens OX=9606 GN=MTDH PE=1 SV=2	8.21907e+06	304410	MTDH
63_1	sp|P05023|AT1A1_HUMAN	29.6301	NA	112824	LIFDNLK;LNIPVSQVNPR;NSVFQQGMK;QGAIVAVTGDGVNDSPALK;SPDFTNENPLETR;TSATWLALSR;VDWDDR;YEPAAVSEQGDK;YHTEIVFAR	1;1;1;1;1;1;1;1;1	9	9	0.0938	10168;24956;17387;39789;34607;19499;7808;27247;20779	-	Sodium/potassium-transporting ATPase subunit alpha-1 OS=Homo sapiens OX=9606 GN=ATP1A1 PE=1 SV=1	8.41093e+06	164920	ATP1A1
59_1	sp|Q6WKZ4|RFIP1_HUMAN	29.3828	NA	137083	ALLGLDK;EGLSFLGGLR;EPAEGGGLSSDR;GPGGTSDAYAVIQVGK;GSEGENPLTVPGR;IPTQVGK;NNMTASMFDLSMK;QLNQVNFTLPK;SSLLSLMTGK	1;1;1;1;1;1;1;1;1	9	9	0.0772	5030;17147;22403;34616;27978;5452;33707;27577;16709	-	Rab11 family-interacting protein 1 OS=Homo sapiens OX=9606 GN=RAB11FIP1 PE=1 SV=3	7.0769e+06	119947	RAB11FIP1
847_1	sp|P07355|ANXA2_HUMAN	29.3465	NA	38579.8	AYTNFDAER;DIISDTSGDFR;GVDEVTIVNILTNR;LMVALAK;SLYYYIQQDTK;SYSPYDMLESIR;TNQELQEINR;TPAQYDASELK;WISIMTER	1;1;1;1;1;1;1;1;1	9	10	0.2743	18682;24478;35378;5569;31684;32917;25301;25303;24367;16659	-	Annexin A2 OS=Homo sapiens OX=9606 GN=ANXA2 PE=1 SV=2	6.82801e+06	284500	ANXA2
51_1	sp|P51991|ROA3_HUMAN	29.2047	NA	39570.6	EDSVKPGAHLTVK;EDTEEYNLR;GFAFVTFDDHDTVDK;IETIEVMEDR;IFVGGIKEDTEEYNLR;KIFVGGIK;LFIGGLSFETTDDSLREHFEK;SSGSPYGGGYGSGGGSGGYGSR;WGTLTDCVVMR	1;1;1;1;1;0;1;1;1	8	10	0.2884	30374;22138;38346;38347;25549;24860;40662;10141;10140;45584;40980;28873	-	Heterogeneous nuclear ribonucleoprotein A3 OS=Homo sapiens OX=9606 GN=HNRNPA3 PE=1 SV=2	4.16303e+06	208152	HNRNPA3
904_1	sp|O15144|ARPC2_HUMAN	28.9776	NA	34311.5	ASHTAPQVLFSHR;DDETMYVESK;DNTINLIHTFR;DYLHYHIK;ELQAHGADELLK;EPPLELK;NCFASVFEK;TSDFLK;VFMQEFK;YFQFQEEGK	1;1;1;1;1;1;1;1;1;1	10	12	0.3067	32626;24124;29122;29120;18774;18773;28383;8592;19322;4404;12774;22436	-	Actin-related protein 2/3 complex subunit 2 OS=Homo sapiens OX=9606 GN=ARPC2 PE=1 SV=1	8.25571e+06	375260	ARPC2
369_1	sp|P06748|NPM_HUMAN	28.8791	NA	32554.8	DELHIVEAEAMNYEGSPIK;DYHFK;MQASIEK;MSVQPTVSLGGFEITPPVVLR;MTDQEAIQDLWQWR;TVSLGAGAKDELHIVEAEAMNYEGSPIK;VDNDENEHQLSLR;VTLATLK	1;1;1;1;1;1;1;1	8	11	0.3231	43682;43530;43531;4378;7859;44220;40086;48482;35980;35979;5573	-	Nucleophosmin OS=Homo sapiens OX=9606 GN=NPM1 PE=1 SV=2	2.81666e+07	1.76041e+06	NPM1
715_1	sp|P49756|RBM25_HUMAN	28.7673	NA	100124	DREEDEEDAYER;EDINAIEMEEDKR;EEDEEDAYER;EFLEDYDDDR;EYSSELNAPSQESDSHPR;FEDEDSDDVPR;FPVAPLIPYPLITK;LLHDLQIGEK	1;1;1;1;1;1;1;1	8	8	0.1044	35737;36420;26909;28108;42319;28350;35995;22045	-	RNA-binding protein 25 OS=Homo sapiens OX=9606 GN=RBM25 PE=1 SV=3	2.14695e+06	63145.5	RBM25
803_1	sp|Q92922|SMRC1_HUMAN	28.7417	NA	122790	AGGALCHILGAAYK;ALPEFFNGK;EEVPLELVEAHVK;EKPVDLQNFGLR;FDLQNPSR;HVTNPAFTK;NFMIDTYR;SLVALLVETQMK;TPEIYLAYR;TQDECILHFLR	1;1;1;1;1;1;1;1;1;1	10	10	0.095	31011;16218;33785;31494;14563;15920;17602;29271;20340;32037	-	SWI/SNF complex subunit SMARCC1 OS=Homo sapiens OX=9606 GN=SMARCC1 PE=1 SV=3	1.67334e+07	298810	SMARCC1
456_2	sp|P46821|MAP1B_HUMAN	28.651	NA	270468	AIGNIELGIR;AVLDALLEGK;HNLQDFINIK;LEMYVLNPVK;LSMKPEPLFR;NLISPDLGVVFLNVPENLK;SSYYVVSGNDPAAEEPSR;SVGNTIDPVILFQK;SWDTNLIECNLDQELK	1;0;1;1;1;1;1;1;1	8	8	0.0474	17444;16420;25156;23673;24185;42789;41160;34940;41701	-	Microtubule-associated protein 1B OS=Homo sapiens OX=9606 GN=MAP1B PE=1 SV=2	1.52223e+06	13471.1	MAP1B
127_1	sp|P04843|RPN1_HUMAN	28.4934	NA	68526.8	ALTSEIALLQSR;FPLFGGWK;LPVALDPGAK;QFVVFEGNHYFYSPYPTK;SEDLLDYGPFR;TEGSDLCDR;TVDLSSHLAK;VACITEQVLTLVNK;VHYENNSPFLTITSMTR	1;1;1;1;1;1;1;1;1	9	9	0.1796	27582;13648;14709;44177;27924;17283;18016;36350;42067	-	Dolichyl-diphosphooligosaccharide--protein glycosyltransferase subunit 1 OS=Homo sapiens OX=9606 GN=RPN1 PE=1 SV=1	7.57521e+06	189380	RPN1
56_1	sp|Q9NVU7|SDA1_HUMAN	28.4145	NA	79820.5	ALILLR;DPPAYIEEFLQQYNHYK;KKPEVFNFSAIHLIHDPQDFAEK;MMLMNLISR;TLIHLFR;TLYTHIVTDIK;VNVVLQNFMYTMLR;YIEIDSDEEPR	1;1;1;1;1;1;1;1	8	8	0.1426	4043;43636;47054;19639;11643;27658;38578;29888	-	Protein SDA1 homolog OS=Homo sapiens OX=9606 GN=SDAD1 PE=1 SV=3	2.60608e+06	65152	SDAD1
167_1	sp|P14866|HNRPL_HUMAN	28.3182	NA	64092.4	AITHLNNNFMFGQK;ASLNGADIYSGCCTLK;FSTPEQAAK;SDALETLGFLNHYQMK;SKPGAAMVEMADGYAVDR;SSSGLLEWESK;TPASPVVHIR;YGPQYGHPPPPPPPPEYGPHADSPVLMVYGLDQSK	1;1;1;1;1;1;1;1	8	11	0.219	37108;38599;14627;40458;40459;40660;40468;24366;18290;18289;49652	-	Heterogeneous nuclear ribonucleoprotein L OS=Homo sapiens OX=9606 GN=HNRNPL PE=1 SV=2	1.17705e+07	490437	HNRNPL
1105_1	sp|Q12923|PTN13_HUMAN	28.3131	NA	276733	EIALETAMTQR;GVLVFEVHNGVR;ITLQNTSDGIK;LHNTYVGASEK;LTEYGVHFHR;MEHYLPAR;QSNQDAQDIER;WSIVSSPER	1;1;1;1;1;1;1;1	8	11	0.0334	26074;28457;28456;23055;24209;24208;25893;25891;15982;27626;17640	-	Tyrosine-protein phosphatase non-receptor type 13 OS=Homo sapiens OX=9606 GN=PTPN13 PE=1 SV=2	3.5889e+06	26984.2	PTPN13
99_1	sp|P54577|SYYC_HUMAN	28.2741	NA	59106.1	DFAAEVVHPGDLK;HVLFPLK;IADFLK;NLQEVLGEEK;NSEPEEVIPSR;SEFVILR;TVVSGLVQFVPK;TYTAYVDLEK;VDAQFGGIDQR;YLPALGYSK	1;1;1;1;1;1;1;1;1;1	10	11	0.1818	30878;30876;9783;4322;21727;25826;10199;26505;23544;23651;15838	-	Tyrosine--tRNA ligase, cytoplasmic OS=Homo sapiens OX=9606 GN=YARS1 PE=1 SV=4	2.21849e+07	504203	YARS1
545_2	sp|P35611|ADDA_HUMAN	28.2655	NA	80904.7	AAVVTSPPPTTAPHK;GSDSIAYDK;INLQGDIVDR;LADLFGWSQLIYNHITTR;MLDNLGYR;SLVQGELVTASK;SPGSPVGEGTGSPPK;TGYPYR;TLASAGGPDNLVLLNPEK;TSTSAVPNLFVPLNTNPK	1;1;1;1;0;1;1;1;1;1	9	9	0.175	33298;13768;21068;43571;15332;24737;29446;5922;39766;40853	-	Alpha-adducin OS=Homo sapiens OX=9606 GN=ADD1 PE=1 SV=2	1.78093e+07	556542	ADD1
477_1	sp|Q92747|ARC1A_HUMAN	27.9443	NA	41542.7	DGVWKPTLVILR;EHNGHITGIDWAPK;EVDEKPASTPWGSK;FAVGSGAR;GCLTFVSK;NAYVWSQK;TLESSIQGLR;TQIALSPNNHEVHIYK;VFSAYIK;WSPLENK	1;1;1;1;1;1;1;1;1;1	10	13	0.2811	30872;30870;36118;36135;34918;6231;12134;15259;19416;40436;40437;8672;10596	-	Actin-related protein 2/3 complex subunit 1A OS=Homo sapiens OX=9606 GN=ARPC1A PE=1 SV=2	9.13843e+06	397323	ARPC1A
193_1	sp|Q14204|DYHC1_HUMAN	27.5719	NA	532072	ASVVTLPVYLNFTR;DLFQVAFNR;GWDDLFNK;LDPYVQR;LLLIQAFRPDR;NTISLLVAGLK;SLLQALNEVK;TPVSITEHPK;TSFLDDAFR;VPQIEVETHK	1;1;1;1;1;1;1;1;1;1	10	10	0.0213	36208;19677;15209;11283;29073;20497;19894;19644;18049;22630	-	Cytoplasmic dynein 1 heavy chain 1 OS=Homo sapiens OX=9606 GN=DYNC1H1 PE=1 SV=5	3.81781e+06	13586.5	DYNC1H1
1115_1	sp|P46777|RL5_HUMAN	27.5664	NA	34340.7	ENPVYEK;FPGYDSESK;GAVDGGLSIPHSTK;HIMGQNVADYMR;IEGDMIVCAAYAHELPK;QFSQYIK;VGLTNYAAAYCTGLLLAR;YLMEEDEDAYK;YLMEEDEDAYKK	1;1;1;1;1;1;1;1;1	9	13	0.3232	10778;16434;28934;32132;41057;41211;41058;12214;41152;31133;35031;35550;35548	-	60S ribosomal protein L5 OS=Homo sapiens OX=9606 GN=RPL5 PE=1 SV=3	1.66486e+07	979328	RPL5
677_1	sp|P62805|H4_HUMAN	27.5464	NA	11360.4	DAVTYTEHAK;DNIQGITKPAIR;ISGLIYEETR;KTVTAMDVVYALK;RISGLIYEETR;TVTAMDVVYALK;TVTAMDVVYALKR;VFLENVIR	1;1;1;1;1;1;1;1	8	13	0.534	20720;28463;28464;22662;32252;32251;28850;27904;28495;28496;27903;33105;15044	-	Histone H4 OS=Homo sapiens OX=9606 GN=H4C1 PE=1 SV=2	3.44022e+07	5.73369e+06	H4C1
1066_1	sp|O15042|SR140_HUMAN	27.1814	NA	118219	EINNPMFR;FLFENQTPAHVYYR;LYSILQGDSPTK;MIMSFEMK;NCGFVAFMNR;NLLALIHR;TIQGHLQSENFK;VANASYYR	1;1;1;1;1;1;1;1	8	9	0.0777	16136;39418;28312;15979;24088;13599;13600;31009;13324	-	U2 snRNP-associated SURP motif-containing protein OS=Homo sapiens OX=9606 GN=U2SURP PE=1 SV=2	2.73781e+07	608403	U2SURP
374_1	sp|P21127|CD11B_HUMAN	27.1576	NA	92563.2	DSLEEGELR;FLTYFPGR;IEEGTYGVVYR;IYIVMNYVEHDLK;QPFLPGEVK;SEIDQINK;TLMIQLLR;TSNLLLSHAGILK;VGDFGLAR	1;1;1;1;1;1;1;1;1	9	10	0.1094	17082;15439;26959;37143;15930;13458;14986;29931;29932;8980	-	Cyclin-dependent kinase 11B OS=Homo sapiens OX=9606 GN=CDK11B PE=1 SV=4	1.2351e+07	280704	CDK11B
215_1	sp|P60660|MYL6_HUMAN	27.0946	NA	16919.1	ALGQNPTNAEVLK;CDFTEDQTAEFK;DQGTYEDYVEGLR;EAFQLFDR;EGNGTVMGAEIR;HVLVTLGEK;NKDQGTYEDYVEGLR;VLDFEHFLPMLQTVAK	1;1;1;1;1;1;1;1	8	9	0.5629	29506;34989;35417;16307;24856;15278;39438;40727;40726	-	Myosin light polypeptide 6 OS=Homo sapiens OX=9606 GN=MYL6 PE=1 SV=2	1.31995e+07	1.19995e+06	MYL6
206_1	sp|O00541|PESC_HUMAN	27.0086	NA	67960	AGEGTYALDSESCMEK;EALAFIIR;FLLHEPIVNK;ITHQIVDRPGQQTSVIGR;LTVEFMHYIIAAR;SEWNTVER;SFGGEVSWDK;TFYLIK;YPTFIDALR	1;1;1;1;1;1;1;1;1	9	10	0.1667	39083;12965;23823;42011;42012;35906;16134;19749;6973;19054	-	Pescadillo homolog OS=Homo sapiens OX=9606 GN=PES1 PE=1 SV=1	1.10062e+07	305727	PES1
2_7	sp|P13647|K2C5_HUMAN	26.982	NA	62340	AQYEEIANR;DVDAAYMNK;EYQELMNTK;FLEQQNK;KLLEGEECR;LAELEEALQK;LALDVEIATYR;NKYEDEINK;NLDLDSIIAEVK;QNLEPLFEQYINNLR;SLYNLGGSK;TEAESWYQTK;VDALMDEINFMK;VSLAGACGVGGYGSR;WTLLQEQGTK;YEDEINK;YEELQQTAGR	1;0;1;0;0;1;0;0;0;0;1;1;1;1;0;0;1	8	9	0.2814	18983;16884;21588;11948;11946;20674;21105;26131;21470;28609;28637;40754;13151;25184;31824;32331;31289;23599;12092;23210	-	Keratin, type II cytoskeletal 5 OS=Homo sapiens OX=9606 GN=KRT5 PE=1 SV=3	2.01948e+07	576994	KRT5
468_1	sp|Q9Y4P3|TBL2_HUMAN	26.8581	NA	49766.2	AFIVWLANGDTLR;ANVELDHATLVR;APVIDIGIANTGK;FEEAAGAAPCR;GEFQEVVR;GHSAAVHSFAFSNDSR;LALSPNAQVLALASGSSIHLYNTR;VWEVCFGK	1;1;1;1;1;1;1;1	8	9	0.2349	33348;28894;28893;26329;22572;14087;37950;45978;16267	-	Transducin beta-like protein 2 OS=Homo sapiens OX=9606 GN=TBL2 PE=1 SV=1	2.18302e+06	70420	TBL2
303_1	sp|Q7L0Y3|TM10C_HUMAN	26.8323	NA	47316.6	EFIEMWR;ELQNTVSQLLESEGWNR;EVPEHITEEELK;HTGFLEISQHSQEFINR;LLETTEEDKQK;LLLTSTEK;NVDPFHIYFCNLK;SSVQEECVSTISSSK	1;1;1;1;1;1;1;1	8	9	0.2481	15792;41992;32688;32687;42416;28732;11857;37573;37019	-	tRNA methyltransferase 10 homolog C OS=Homo sapiens OX=9606 GN=TRMT10C PE=1 SV=2	5.47548e+06	188810	TRMT10C
465_1	sp|Q9UDY2|ZO2_HUMAN	26.6875	NA	133876	AYDPDYER;DGNLHEGDIILK;EDAVLYLLEIPK;GLDHDFGPSR;GRPGPIGVLLMK;GSYGSDAEEEEYR;LGNWLAVR;LQLVVLR;SIDQDYER;VAAIVVK	1;1;1;1;1;1;1;1;1;1	10	10	0.0815	16391;28381;31056;19256;25004;33769;12789;9240;16303;4084	-	Tight junction protein ZO-2 OS=Homo sapiens OX=9606 GN=TJP2 PE=1 SV=2	1.70448e+06	21575.7	TJP2
437_1	sp|P06396|GELS_HUMAN	26.5494	NA	85644.2	DPDQTDGLGLSYLSSHIANVER;GGVASGFK;HVVPNEVVVQR;QTQVSVLPEGGETPLFK;SEDCFILDHGK;TPITVVK;TPSAAYLWVGTGASEAEK	1;1;1;1;1;1;1	7	10	0.1202	45215;45222;4744;26611;26610;40011;28265;28263;5981;40125	-	Gelsolin OS=Homo sapiens OX=9606 GN=GSN PE=1 SV=1	3.04e+06	84444.4	GSN
208_1	sp|Q14974|IMB1_HUMAN	26.3864	NA	97108	ESCLEAYTGIVQGLK;GALQYLVPILTQTLTK;LAATNALLNSLEFTK;SDYDMVDYLNELR;SNEILTAIIQGMR;TTLVIMER;VLANPGNSQVAR;YMEAFKPFLGIGLK	1;1;1;1;1;1;1;1	8	9	0.121	37587;39007;39008;36678;37091;32481;14064;24491;36816	-	Importin subunit beta-1 OS=Homo sapiens OX=9606 GN=KPNB1 PE=1 SV=2	1.83419e+06	48268	KPNB1
29_1	sp|P22087|FBRL_HUMAN	26.0637	NA	33763.4	DHAVVVGVYRPPPK;IVALNAHTFLR;LAAAILGGVDQIHIKPGAK;NGGHFVISIK;NLVPGESVYGEK;VSISEGDDK;VSISEGDDKIEYR	1;1;1;1;1;1;1	7	9	0.2461	35045;35047;25747;40541;40540;18101;27200;13568;34341	-	rRNA 2'-O-methyltransferase fibrillarin OS=Homo sapiens OX=9606 GN=FBL PE=1 SV=2	4.73914e+06	215416	FBL
213_1	sp|Q5T8P6|RBM26_HUMAN	25.8705	NA	113527	AISSTEAVLNNR;EGSTQQLQTTSPK;MIIENFEALK;MQAGEEVTELR;TLEVLTK;TNSPGFQK;VEFFPHQEK;YTELQLEAAK;YVLALVK	1;1;1;1;1;1;1;1;1	9	9	0.0864	26525;31111;23740;26068;7755;10780;21819;22035;7838	-	RNA-binding protein 26 OS=Homo sapiens OX=9606 GN=RBM26 PE=1 SV=3	6.0453e+06	143936	RBM26
742_1	sp|P35269|T2FA_HUMAN	25.7384	NA	58205.1	AALGPSSQNVTEYVVR;GNSRPGTPSAEGGSTSSTLR;IYQEEEMPESGAGSEFNR;LDTGPQSLSGK;TTPNSGDVQVTEDAVR;VLNHFSIMQQR;VNFATWNQAR	1;1;1;1;1;1;1	7	7	0.1973	38655;41073;42713;19376;37928;30632;23700	-	General transcription factor IIF subunit 1 OS=Homo sapiens OX=9606 GN=GTF2F1 PE=1 SV=2	4.30002e+06	179168	GTF2F1
385_1	sp|Q9BXP5|SRRT_HUMAN	25.7129	NA	100604	ECELSPGVNR;EGNPAEINVER;EICWNLQNIR;ESLSEEEAQK;FVTSNTQELGK;ISHGEVLEWQK;MEGGTENDLR;VALSEPQPER	1;1;1;1;1;1;1;1	8	9	0.0947	21817;24573;29184;21353;24410;28450;20158;20840;20337	-	Serrate RNA effector molecule homolog OS=Homo sapiens OX=9606 GN=SRRT PE=1 SV=1	7.4289e+06	151610	SRRT
449_1	sp|Q9UMS4|PRP19_HUMAN	25.6072	NA	55146.3	ALQDEWDAVMLHSFTLR;ATVLTTER;QELSHALYQHDAACR;SLICSISNEVPEHPCVSPVSNHVYER;SSEQILATLK;TLQLDNNFEVK;VTSVVFHPSQDLVFSASPDATIR	1;1;1;1;1;1;1	7	8	0.2183	42308;42307;11285;39594;48879;18821;28277;45811	-	Pre-mRNA-processing factor 19 OS=Homo sapiens OX=9606 GN=PRPF19 PE=1 SV=1	3.35873e+06	176775	PRPF19
32_1	sp|Q9NYF8|BCLF1_HUMAN	25.5895	NA	106059	DDGVDYWAK;DLFDYSPPLHK;EEEWDPEYTPK;ETGYVVERPSTTK;FTSYQK;LLASTLVHSVK;SAAMTLNER;SIFDHIK;STSESFIQHIVSLVHHVK	1;1;0;1;1;1;1;1;1	8	12	0.1033	17929;28663;31701;33100;33099;6550;22127;22126;15735;15156;10030;42480;42481	-	Bcl-2-associated transcription factor 1 OS=Homo sapiens OX=9606 GN=BCLAF1 PE=1 SV=2	1.16322e+07	228082	BCLAF1
685_2	sp|Q07666|KHDR1_HUMAN	25.5773	NA	48197.2	DDEENYLDLFSHK;DSLDPSFTHAMQLLTAEIEK;FNFVGK;GVPPPPTVR;ILGPQGNTIK;KDDEENYLDLFSHK;QPPLPHR;SGSMDPSGAHPSVR;YLPELMAEK	1;1;0;1;1;1;1;1;0	7	22	0.2009	36977;36978;36976;36974;36973;36975;44373;44471;44374;44473;44472;44474;4427;4424;12486;16842;38915;38918;38917;38914;38916;9431;30491;30490;18992;19674	-	KH domain-containing, RNA-binding, signal transduction-associated protein 1 OS=Homo sapiens OX=9606 GN=KHDRBS1 PE=1 SV=1	5.28983e+07	2.40447e+06	KHDRBS1
731_1	sp|Q10570|CPSF1_HUMAN	25.5452	NA	160782	DGFVQNVHTPR;EVLLVALGSR;HGFLILSR;NVLDGELLNR;SSFLPSYIIDVR;VDATAGWSAAGK;VLVDSSFGQPTTQGEAR;YIVQVSPLGIR	1;1;1;1;1;1;1;1	8	8	0.0631	26353;17502;13311;21067;30864;20672;39506;25328	-	Cleavage and polyadenylation specificity factor subunit 1 OS=Homo sapiens OX=9606 GN=CPSF1 PE=1 SV=2	5.01543e+06	61918.9	CPSF1
476_1	sp|Q96HS1|PGAM5_HUMAN	25.5263	NA	31984.6	AIETTDIISR;EPLSLINVR;HIFLIR;HSQYHVDGSLEK;LSLNNGSITHLVIRPNGR;NVESGEEELASK;REPLSLINVR;TLGDTGFMPPDK	1;1;1;1;1;1;1;1	8	10	0.2768	20074;16840;7513;30936;41515;41538;41539;27189;23311;26705	-	Serine/threonine-protein phosphatase PGAM5, mitochondrial OS=Homo sapiens OX=9606 GN=PGAM5 PE=1 SV=2	1.53758e+08	8.54209e+06	PGAM5
289_1	sp|Q6UN15|FIP1_HUMAN	25.4856	NA	66486.5	ANENSNIQVLSER;DHSPTPSVFNSDEER;ETALPSTK;LPGAIDVIGQTITISR;MGLEVIPVTSTTNK;QWDYYAR;RLPGAIDVIGQTITISR	1;1;1;1;1;1;1	7	8	0.1246	33287;38397;38396;9514;37388;33718;15476;39769	-	Pre-mRNA 3'-end-processing factor FIP1 OS=Homo sapiens OX=9606 GN=FIP1L1 PE=1 SV=1	5.5565e+06	252568	FIP1L1
751_1	sp|Q9Y450|HBS1L_HUMAN	25.4802	NA	75425.6	GFPVLLHYQTVSEPAVIK;GQNALVELQTQRPIALELYK;IEAGYIQTGDR;INVGCIFCGPK;LISVLNK;MDQVNWQQER;SLGVTQLAVAVNK	1;1;1;1;1;1;1	7	7	0.1316	41940;44626;24371;26157;7070;28718;27500	-	HBS1-like protein OS=Homo sapiens OX=9606 GN=HBS1L PE=1 SV=1	3.37295e+06	78440.8	HBS1L
832_1	sp|P08865|RSSA_HUMAN	25.3633	NA	32833.4	AIVAIENPADVSVISSR;EHPWEVMPDLYFYR;FAAATGATPIAGR;FTPGTFTNQIQAAFR;GAHSVGLMWWMLAR;KSDGIYIINLK;SGALDVLQMK	1;1;1;1;1;1;1	7	7	0.3186	38762;40646;23603;38107;36822;26146;19411	-	40S ribosomal protein SA OS=Homo sapiens OX=9606 GN=RPSA PE=1 SV=4	2.89097e+06	192731	RPSA
309_1	sp|P63244|RACK1_HUMAN	25.3148	NA	35054.6	DETNYGIPQR;GHNGWVTQIATTPQFPDMILSASR;HLYTLDGGDIINALCFSPNR;LWNTLGVCK;QEVISTSSK;TIIMWK;VWQVTIGTR;YTVQDESHSEWVSCVR	1;1;1;1;1;1;1;1	8	9	0.3249	23149;46617;44576;44575;18856;14636;7252;17620;41743	-	Receptor of activated protein C kinase 1 OS=Homo sapiens OX=9606 GN=RACK1 PE=1 SV=3	5.66733e+06	257606	RACK1
282_1	sp|Q53GS9|SNUT2_HUMAN	25.2688	NA	65339.7	ANDYANAVLQALSNVPPLR;EQLIIPQVPLFNILAK;EYLSEEVQAVHK;NPTIVNFPITNVDLR;NTTYDLIANIVHDGKPSEGSYR;RPPGDIMFLLVQR;TFQITK	1;1;1;1;1;1;1	7	10	0.1823	42263;42260;40094;32044;32042;38335;45637;45638;35350;5275	-	U4/U6.U5 tri-snRNP-associated protein 2 OS=Homo sapiens OX=9606 GN=USP39 PE=1 SV=2	3.10297e+06	100096	USP39
1153_1	sp|Q9Y230|RUVB2_HUMAN	24.8794	NA	51124.6	ALESDMAPVLIMATNR;AVLIAGQPGTGK;DKVQAGDVITIDK;EVVHTVSLHEIDVINSR;EYQDAFLFNELK;TTEMETIYDLGTK;VYSLFLDESR	1;1;1;1;1;1;1	7	7	0.2009	38640;19767;31020;41375;34523;34065;24610	-	RuvB-like 2 OS=Homo sapiens OX=9606 GN=RUVBL2 PE=1 SV=3	5.68289e+06	202960	RUVBL2
97_1	sp|P07910|HNRPC_HUMAN	24.799	NA	33649.5	GFAFVQYVNER;MIAGQVLDINLAAEPK;QKVDSLLENLEK;SDVEAIFSK;VDSLLENLEK;VFIGNLNTLVVK;VPPPPPIAR	1;1;1;1;1;1;1	7	8	0.2255	28593;38115;31499;31496;15262;21780;28147;13361	-	Heterogeneous nuclear ribonucleoproteins C1/C2 OS=Homo sapiens OX=9606 GN=HNRNPC PE=1 SV=4	2.28224e+07	1.03738e+06	HNRNPC
457_1	sp|O60264|SMCA5_HUMAN	24.761	NA	121828	ANYAVDAYFR;APFHQLR;CNTLITLIER;EILFYR;FVFMLSTR;LDSIVIQQGR;LFELLEK;LLNILMQLR;VLIFSQMTR	1;1;1;1;1;1;1;1;1	9	9	0.0722	23031;10374;24794;9222;15441;20485;11341;19859;19026	-	SWI/SNF-related matrix-associated actin-dependent regulator of chromatin subfamily A member 5 OS=Homo sapiens OX=9606 GN=SMARCA5 PE=1 SV=1	5.07405e+06	78062.4	SMARCA5
331_1	sp|P28289|TMOD1_HUMAN	24.7513	NA	40543.9	DREDLVPYTGEK;EELLDHLEK;IDNQSQPLGNK;LADLTGPIIPK;LVEALPYNTSLVEMK;SNDPVAYALAEMLK;TLNVESNFISGAGILR	1;1;1;1;1;1;1	7	8	0.2451	31683;20334;20332;24002;20869;38236;34691;37969	-	Tropomodulin-1 OS=Homo sapiens OX=9606 GN=TMOD1 PE=1 SV=1	2.71833e+06	143070	TMOD1
960_1	sp|O43172|PRP4_HUMAN	24.7243	NA	58412.4	APDDLVAPVVK;CIMFLEGHLK;GHNTNVGAIVFHPK;IWTHPGWSPLK;KPHIYYGSLEEK;LWIANYSLPR;NILSVVGTDALK;NILSVVGTDALKK	1;1;1;1;1;1;1;1	8	9	0.1552	20263;25425;33763;28313;33013;33017;24796;24664;29616	-	U4/U6 small nuclear ribonucleoprotein Prp4 OS=Homo sapiens OX=9606 GN=PRPF4 PE=1 SV=2	4.74646e+06	163671	PRPF4
18_2	sp|P60842|IF4A1_HUMAN	24.7114	NA	46124.6	ATQALVLAPTR;DQIYDIFQK;GFKDQIYDIFQK;GIYAYGFEKPSAIQQR;GVAINMVTEEDK;GYDVIAQAQSGTGK;KEELTLEGIR;KVDWLTEK;QFYINVER;VLITTDLLAR	1;1;1;0;1;1;1;0;1;1	8	8	0.2488	20977;22180;34072;39989;39988;27708;30814;22958;16072;17938;19900	-	Eukaryotic initiation factor 4A-I OS=Homo sapiens OX=9606 GN=EIF4A1 PE=1 SV=1	7.10684e+06	308993	EIF4A1
268_1	sp|Q9Y295|DRG1_HUMAN	24.6699	NA	40516.8	DHTLEDEDVIQIVK;GQLPDYTSPVVLPYSR;IGFVGFPSVGK;IIENELEGFGIR;IQLLDLPGIIEGAK;QVIAVAR;WNFDDLLEK	1;1;1;1;1;1;1	7	7	0.2262	37384;39510;19606;30661;33467;5936;22613	-	Developmentally-regulated GTP-binding protein 1 OS=Homo sapiens OX=9606 GN=DRG1 PE=1 SV=1	1.86011e+08	7.15426e+06	DRG1
815_1	sp|Q9H0S4|DDX47_HUMAN	24.6643	NA	50614.7	ILKVIPR;IQIEAIPLALQGR;KPHIIIATPGR;LFALVLTPTR;LIDHLENTK;LQQYYIFIPSK;SILLATDVASR;TFLFSATMTK	1;1;1;1;1;1;1;1	8	9	0.1802	9155;31699;23569;20572;18531;30953;30952;21193;21223	-	Probable ATP-dependent RNA helicase DDX47 OS=Homo sapiens OX=9606 GN=DDX47 PE=1 SV=1	1.05111e+07	420446	DDX47
392_1	sp|Q96A65|EXOC4_HUMAN	24.4962	NA	110429	EADLDFAR;EFAAFFAK;NIFLNQVLAEINK;NIFVLQQNLTNITMSR;NITVIFHPLLR;SQTGVGELTTQNTR;YTELEYIHALTLLHR	1;1;1;1;1;1;1	7	8	0.0873	13082;12861;34513;40759;28346;33779;40538;40537	-	Exocyst complex component 4 OS=Homo sapiens OX=9606 GN=EXOC4 PE=1 SV=1	906350	13943.8	EXOC4
174_1	sp|Q13310|PABP4_HUMAN	24.1007	NA	70738.1	AKEFTNVYIK;ALDTMNFDVIK;EFSPFGSITSAK;EFTNVYIK;FSPAGPVLSIR;GFGFVCFSSPEEATK;GYAFVHFETQEAADK;IMWSQR;NFGEEVDDESLK;SGVGNVFIK;SKVDEAVAVLQAHHAK;SLGYAYVNFQQPADAER;VDEAVAVLQAHHAK	0;0;1;0;1;0;1;0;1;1;1;0;1	7	7	0.2081	23967;26231;26847;26387;15887;21118;37516;38322;9054;30384;12514;38185;41172;33675	-	Polyadenylate-binding protein 4 OS=Homo sapiens OX=9606 GN=PABPC4 PE=1 SV=1	3.50396e+06	94701.6	PABPC4
799_1	sp|Q96T37|RBM15_HUMAN	23.738	NA	107124	DYPFYER;EVDEISPEDDQR;FENLDMSHR;LWVGGLGPWVPLAALAR;QAAGVISLPVGGNK;QDGGTAPVASASPK;VAFVNFR;VDFADTEHR	1;1;1;1;1;1;1;1	8	8	0.0911	15020;32032;21302;39286;27912;26958;9741;18797	-	RNA-binding protein 15 OS=Homo sapiens OX=9606 GN=RBM15 PE=1 SV=2	3.66799e+06	56430.6	RBM15
522_1	sp|P63162|RSMN_HUMAN	23.7107	NA	24598	CILQDGR;GENLVSMTVEGPPPK;HMNLILCDCDEFR;HMNLILCDCDEFRK;IFIGTFK;MLQHIDYR;RVLGLVLLR;VLGLVLLR	1;1;1;1;1;1;1;1	8	13	0.25	10112;35718;36023;38721;38477;38476;40270;8595;18236;18881;18237;16779;10943	sp|P14678|RSMB_HUMAN	Small nuclear ribonucleoprotein-associated protein N OS=Homo sapiens OX=9606 GN=SNRPN PE=1 SV=1	2.76174e+07	1.84116e+06	SNRPN
338_1	sp|O43175|SERA_HUMAN	23.6961	NA	56614.4	AGTGVDNVDLEAATR;DLPLLLFR;GGIVDEGALLR;GTIQVITQGTSLK;ILQDGGLQVVEK;QADVNLVNAK;TLGILGLGR	1;1;1;1;1;1;1	7	7	0.1463	33689;14951;19233;29198;27448;18056;11651	-	D-3-phosphoglycerate dehydrogenase OS=Homo sapiens OX=9606 GN=PHGDH PE=1 SV=4	7.01186e+06	292161	PHGDH
670_1	sp|Q9P0K7|RAI14_HUMAN	23.6119	NA	109973	EKENIQTLLK;ESVFFAEPPFK;IQQLQEILQDLQK;LSENAGIQSLLLSK;QLQVELQSR;QSQQLEALQQQVK;QVSELSQLYK	1;1;1;1;1;1;1	7	7	0.0816	24116;27409;36526;33272;19273;34839;23225	-	Ankycorbin OS=Homo sapiens OX=9606 GN=RAI14 PE=1 SV=2	3.0718e+06	45847.8	RAI14
1103_1	sp|P12268|IMDH2_HUMAN	23.3112	NA	55769.6	DKYPNLQVIGGNVVTAAQAK;EDLVVAPAGITLK;FGVPVIADGGIQNVGHIAK;HGFCGIPITDTGR;NLIDAGVDALR;REDLVVAPAGITLK;TSSAQVEGGVHSLHSYEK	1;1;1;1;1;1;1	7	11	0.1848	42830;42831;28467;40760;32012;32010;21651;33504;33505;41045;41044	-	Inosine-5'-monophosphate dehydrogenase 2 OS=Homo sapiens OX=9606 GN=IMPDH2 PE=1 SV=2	6.06175e+06	242470	IMPDH2
973_1	sp|Q9BUJ2|HNRL1_HUMAN	23.1556	NA	95679.3	AEPYCSVLPGFTFIQHLPLSER;AIVICPTDEDLK;FENYGDK;HLPSTEPDPHVVR;NCAVEFNFGQR;QNQFYDTQVIK;WDVLIQQATQCLNR;WMGIAFR	1;1;1;1;1;1;1;1	8	9	0.1133	46336;30169;10539;33548;29034;29035;30469;38819;10854	-	Heterogeneous nuclear ribonucleoprotein U-like protein 1 OS=Homo sapiens OX=9606 GN=HNRNPUL1 PE=1 SV=2	3.68709e+06	80154.2	HNRNPUL1
988_1	sp|Q92499|DDX1_HUMAN	23.1099	NA	82379.8	EAQTSFLHLGYLPNQLFR;ELLIIGGVAAR;FGFGFGGTGK;FNFGEEEFK;GHVDILAPTVQELAALEK;MDQAIIFCR;TGAFSIPVIQIVYETLKDQQEGK	1;1;1;1;1;1;1	7	7	0.1324	43416;19772;14485;21206;40912;21503;46355	-	ATP-dependent RNA helicase DDX1 OS=Homo sapiens OX=9606 GN=DDX1 PE=1 SV=2	1.84955e+06	40207.6	DDX1
770_1	sp|Q9HCE1|MOV10_HUMAN	23.0807	NA	113599	DVPLLPSDVK;ETGDPGGQLVLAGDPR;GDHLFALLSSETHQEDPITYK;HGLGYSLLER;HGVDVEVQGPHEAR;SVILISTVR;VGSVEEFQGQER;VLITTLITAGR	1;1;1;1;1;1;1;1	8	8	0.1027	18534;36236;45322;21152;34888;14987;29861;21712	-	Helicase MOV-10 OS=Homo sapiens OX=9606 GN=MOV10 PE=1 SV=2	3.95117e+06	65852.9	MOV10
235_2	sp|O43390|HNRPR_HUMAN	23.0276	NA	70899.2	AGPIWDLR;DYAFVHFEDR;EFNEEGALSVLQQFK;GFCFLEYEDHK;LCDSYEIRPGK;LKDYAFVHFEDR;NLATTVTEEILEK;STAYEDYYYHPPPR;TGYTLDVTTGQR;VTEGLVDVILYHQPDDK	0;1;1;0;1;1;1;1;0;1	7	8	0.1785	12740;27433;27432;38726;32424;32423;28883;35293;32933;39001;27931;27930;41297	-	Heterogeneous nuclear ribonucleoprotein R OS=Homo sapiens OX=9606 GN=HNRNPR PE=1 SV=1	3.6783e+06	89714.7	HNRNPR
605_1	sp|Q9NWT1|PK1IP_HUMAN	22.9677	NA	43935.8	DETIHIYDMK;ESLPPAAEPSPVSK;FVVTGSK;GEQYVVIIQNK;GQVTFLSIHPSGK;IEHGALVHHSGTITCLK;LALSVGTDK;LTCLGVWLDK	1;1;1;1;1;1;1;1	8	10	0.2321	26153;26154;31227;5274;27168;30061;30059;40550;11810;23633	-	p21-activated protein kinase-interacting protein 1 OS=Homo sapiens OX=9606 GN=PAK1IP1 PE=1 SV=2	4.8615e+06	231500	PAK1IP1
191_1	sp|Q13642|FHL1_HUMAN	22.9215	NA	36238.6	AITSGGITYQDQPWHADCFVCVTCSK;AIVAGDQNVEYK;CLHPLANETFVAK;FTAVEDQYYCVDCYK;FWHDTCFR;GEDFYCVTCHETK;QVIGTGSFFPK	1;1;1;1;1;1;1	7	9	0.3034	48720;27741;34026;34025;41498;22136;37283;37282;22666	-	Four and a half LIM domains protein 1 OS=Homo sapiens OX=9606 GN=FHL1 PE=1 SV=4	6.79076e+06	282948	FHL1
327_1	sp|P51532|SMCA4_HUMAN	22.9156	NA	184530	ELPEYYELIR;GLQSYYAVAHAVTER;LTQVLNTHYVAPR;QLSEVFIQLPSR;TIQTIALITYLMEHK;VDLNEEETILIIR	1;1;1;1;1;1	6	7	0.0474	28418;37551;34384;31528;39267;39266;35796	-	Transcription activator BRG1 OS=Homo sapiens OX=9606 GN=SMARCA4 PE=1 SV=2	3.29632e+06	44544.8	SMARCA4
142_2	sp|Q02880|TOP2B_HUMAN	22.8104	NA	183152	DLIQMLVQR;ELILFSNSDNER;EWLVGMLGAESTK;FLYDDNQR;GFQQISFVNSIATTK;HGFLEEFITPIVK;IVGLQYK;LLFPAVDDNLLK;LPNYDAR;SLAVSGLGVIGR;YGVFPLR	1;0;1;0;1;1;0;1;1;1;0	7	7	0.0707	19942;32197;31656;18004;37203;34898;8446;29611;9574;20493;9713	-	DNA topoisomerase 2-beta OS=Homo sapiens OX=9606 GN=TOP2B PE=1 SV=3	4.61002e+06	46100.2	TOP2B
151_1	sp|Q13347|EIF3I_HUMAN	22.784	NA	36478.6	DMTMFVTASK;DPSQIDNNEPYMK;FFHLAFEEEFGR;GHFGPINSVAFHPDGK;LFDSTTLEHQK;LWDCETGK;MKPILLQGHER	1;1;1;1;1;1;1	7	8	0.2492	20540;35576;34863;37782;28185;28184;15732;28895	-	Eukaryotic translation initiation factor 3 subunit I OS=Homo sapiens OX=9606 GN=EIF3I PE=1 SV=1	3.77544e+06	171611	EIF3I
484_1	sp|Q9Y265|RUVB1_HUMAN	22.6891	NA	50196.3	AQTEGINISEEALNHLGEIGTK;AVLLAGPPGTGK;EACGVIVELIK;LDPSIFESLQK;TEVLMENFR;TISHVIIGLK;YSVQLLTPANLLAK	1;1;1;1;1;1;1	7	8	0.1952	44855;18445;24698;26650;20887;18449;18450;34945	-	RuvB-like 1 OS=Homo sapiens OX=9606 GN=RUVBL1 PE=1 SV=1	4.70968e+06	214077	RUVBL1
1165_1	sp|P05198|IF2A_HUMAN	22.6776	NA	36089.4	AGLNCSTENMPIK;DEQLESLFQR;GYIDLSK;HVAEVLEYTKDEQLESLFQR;TAWVFDDK;TEGLSVLSQAMAVIK;VVTDTDETELAR	1;1;1;1;1;1;1	7	8	0.2381	32134;26156;7404;45542;45543;14723;35481;29291	-	Eukaryotic translation initiation factor 2 subunit 1 OS=Homo sapiens OX=9606 GN=EIF2S1 PE=1 SV=3	1.73971e+07	790776	EIF2S1
762_1	sp|P62424|RL7A_HUMAN	22.5637	NA	29977	AGVNTVTTLVENKK;KVAPAPAVVK;LKVPPAINQFTQALDR;NFGIGQDIQPK;QTATQLLK;TCTTVAFTQVNSEDK;VAPAPAVVK;VVNPLFEK	1;1;1;1;1;1;1;1	8	8	0.3083	33299;14679;39780;24139;11783;38143;9722;13437	-	60S ribosomal protein L7a OS=Homo sapiens OX=9606 GN=RPL7A PE=1 SV=2	1.17011e+07	780071	RPL7A
350_2	sp|P02545|LMNA_HUMAN	22.4144	NA	74094.7	EAALSTALSEK;EGDLIAAQAR;IDSLSAQLSQLQK;ITESEEVVSR;KLLEGEEER;LADALQELR;TLEGELHDLR;VAVEEVDEEGK	1;1;1;1;0;1;1;1	7	7	0.125	20113;16936;32025;21315;19373;16416;22728;23582	-	Prelamin-A/C OS=Homo sapiens OX=9606 GN=LMNA PE=1 SV=1	5.61612e+06	127639	LMNA
261_1	sp|Q13242|SRSF9_HUMAN	22.383	NA	25526.4	DAEDAIYGR;DLEDLFYK;EAGDVCYADVQK;EKDLEDLFYK;GSPHYFSPFRPY;HGLVPFAFVR;IYVGNLPTDVR;SHEGETSYIR	1;1;1;1;1;1;1;1	8	9	0.3348	15760;16887;29485;27474;27475;32729;21076;25400;22575	-	Serine/arginine-rich splicing factor 9 OS=Homo sapiens OX=9606 GN=SRSF9 PE=1 SV=1	1.80943e+06	113090	SRSF9
62_1	sp|Q9UJV9|DDX41_HUMAN	22.3724	NA	69793	DMIGIAFTGSGK;DVLVATDVASK;EGPYGLIICPSR;GVEAVAIHGGK;HGVHMMVATPGR;QTLLFSATMPK;SALVKPVTINVGR;TPPPVLIFAEK	1;1;1;1;1;1;1;1	8	8	0.1495	23300;20038;29770;16754;27230;24942;29475;23918	-	Probable ATP-dependent RNA helicase DDX41 OS=Homo sapiens OX=9606 GN=DDX41 PE=1 SV=2	5.85085e+06	124486	DDX41
10_1	sp|P62906|RL10A_HUMAN	22.3552	NA	24815.5	AVDIPHMDIEALK;DTLYEAVR;FSVCVLGDQQHCDEAK;KYDAFLASESLIK;VLCLAVAVGHVK;YDAFLASESLIK	1;1;1;1;1;1	6	10	0.2857	32665;32658;33129;14200;40762;40763;33585;33584;26203;29571	-	60S ribosomal protein L10a OS=Homo sapiens OX=9606 GN=RPL10A PE=1 SV=2	6.83577e+06	455718	RPL10A
524_2	sp|O43491|E41L2_HUMAN	22.3353	NA	112519	DSSQLGTDATK;EEPLPEEQR;EVPIVQTETK;FIPPWLK;LSMYGVDLHHAK;LVSPEQPPK;NWLDPAK;SYTLVVAK;VCEHLNLLEK;VCVEHHTFYR;VEGDNIYVR	1;1;1;1;0;1;0;1;0;1;1	8	8	0.1015	20204;20369;21106;11684;30052;15235;9358;10863;25735;29254;17783	-	Band 4.1-like protein 2 OS=Homo sapiens OX=9606 GN=EPB41L2 PE=1 SV=1	5.83438e+06	94102.9	EPB41L2
1027_1	sp|P13984|T2FB_HUMAN	22.3112	NA	28362.8	EHPFVLQSVGGQTLTVFTESSSDK;LQIEESSKPVR;LSLEGIVVQR;NTWELKPEYR;QHVLDMLFSAFEK;VVTTNYKPVANHQYNIEYER	1;1;1;1;1;1	6	9	0.3534	46464;26974;19856;28805;28804;35918;35916;45574;45575	-	General transcription factor IIF subunit 2 OS=Homo sapiens OX=9606 GN=GTF2F2 PE=1 SV=2	4.0603e+06	238841	GTF2F2
312_1	sp|Q00325|MPCP_HUMAN	22.1898	NA	40068.7	FGFYEVFK;GVAPLWMR;GWAPTFLGYSMQGLCK;IQTQPGYANTLR;LPRPPPPEMPESLK;TVEALYK;VLYSNMLGEENTYLWR	1;1;1;1;1;1;1	7	7	0.2238	16693;12822;39861;29772;36349;8534;41810	-	Phosphate carrier protein, mitochondrial OS=Homo sapiens OX=9606 GN=SLC25A3 PE=1 SV=2	1.05679e+07	528395	SLC25A3
1162_1	sp|P62241|RS8_HUMAN	21.9199	NA	24190.2	ADGYVLEGK;ELEFYLR;ISSLLEEQFQQGK;LDVGNFSWGSECCTR;LTPEEEEILNK;NCIVLIDSTPYR	1;1;1;1;1;1	6	6	0.3221	13638;14280;34269;39448;28043;32622	-	40S ribosomal protein S8 OS=Homo sapiens OX=9606 GN=RPS8 PE=1 SV=2	1.24412e+07	1.24412e+06	RPS8
554_1	sp|Q9H2P0|ADNP_HUMAN	21.8931	NA	123485	EHFQHVAAPYIAK;IGSLASGNVR;IGYQVTAMIGHTNVVVPR;MFQLPVNNLGSLR;NTTWEDVGLWDPSLTK;QFEPNDFYLK	1;1;1;1;1;1	6	6	0.0726	34350;14466;41465;34935;40421;27524	-	Activity-dependent neuroprotector homeobox protein OS=Homo sapiens OX=9606 GN=ADNP PE=1 SV=1	3.30494e+06	46548.4	ADNP
756_1	sp|Q9UQE7|SMC3_HUMAN	21.7833	NA	141454	AEEELGELEAK;EENAEQQALAAK;KYEAIQLTFK;LDQVEQELNELR;LHTLEEEK;SEDLDNSIDK;SMEVSTQLAR	1;1;1;1;1;1;1	7	7	0.06	24165;27559;25125;33604;15370;20763;20168	-	Structural maintenance of chromosomes protein 3 OS=Homo sapiens OX=9606 GN=SMC3 PE=1 SV=2	3.01829e+06	37262.8	SMC3
898_1	sp|O75400|PR40A_HUMAN	21.6404	NA	108737	FTNMLGQPGSTALDLFK;LAFNSLLEK;QETVADFTPK;QSTWEKPDDLK;SDSGKPYYYNSQTK;STTLDAGNIK;TYTWNTK	1;1;1;1;1;1;1	7	9	0.0815	40147;16640;20770;29223;29222;37158;37157;16113;12208	-	Pre-mRNA-processing factor 40 homolog A OS=Homo sapiens OX=9606 GN=PRPF40A PE=1 SV=2	7.79257e+06	199809	PRPF40A
1107_1	sp|Q14498|RBM39_HUMAN	21.5542	NA	59342.7	CPSIAAAIAAVNALHGR;DDVIEECNK;DLEEFFSTVGK;HGGVIHIYVDK;NSAQGNVYVK;TGIDLGTTGR;VLGVPIIVQASQAEK	1;1;1;1;1;1;1	7	7	0.1566	37981;20156;26423;24995;18382;15077;35613	-	RNA-binding protein 39 OS=Homo sapiens OX=9606 GN=RBM39 PE=1 SV=2	1.06198e+07	408455	RBM39
232_1	sp|P15880|RS2_HUMAN	21.5471	NA	31304.6	AEDKEWMPVTK;AFVAIGDYNGHVGLGVK;GTGIVSAPVPK;IMPVQK;LLMMAGIDDCYTSAR;SPYQEFTDHLVK;TYSYLTPDLWK	1;1;1;1;1;1;1	7	11	0.2833	28726;28724;28723;29333;38418;16325;4551;38856;33005;33007;30575	-	40S ribosomal protein S2 OS=Homo sapiens OX=9606 GN=RPS2 PE=1 SV=2	1.64452e+07	747511	RPS2
381_1	sp|Q9BQA1|MEP50_HUMAN	21.539	NA	36701.1	CWAGSLWLFK;DSVFLSCSEDNR;ILLWDTR;SDGALLLGASSLSGR;VWDLAQQVVLSSYR;YEHDDIVSTVSVLSSGTQAVSGSK	1;1;1;1;1;1	6	8	0.2398	26276;31915;12358;31080;37536;37533;45743;45744	-	Methylosome protein 50 OS=Homo sapiens OX=9606 GN=WDR77 PE=1 SV=1	5.492e+06	457666	WDR77
778_1	sp|Q96GQ7|DDX27_HUMAN	21.5125	NA	89779.2	ACIPVGLLGK;EAIVAALLTR;ELGIQVHSVTR;SADFNPDFVFTEK;SVSLVGEDER;TAAFALPVLER;TVINFTMPNTIK;VLVLVPTR	1;1;1;1;1;1;1;1	8	9	0.1068	16384;17503;25035;25033;34517;18852;22962;30316;11540	-	Probable ATP-dependent RNA helicase DDX27 OS=Homo sapiens OX=9606 GN=DDX27 PE=1 SV=2	2.37706e+06	55280.5	DDX27
652_1	sp|P35251|RFC1_HUMAN	21.4767	NA	128175	AIVAESLNNTSIK;ETDVFWK;GFYSNGAASSVSTK;GGIQELIGLIK;LTPTSVLDYFGTGSVQR;QLHEDEEFAR;TVNMDYLSLLR	1;1;1;1;1;1;1	7	7	0.0723	29690;12631;30240;20981;40155;26481;28420	-	Replication factor C subunit 1 OS=Homo sapiens OX=9606 GN=RFC1 PE=1 SV=4	2.44077e+06	37550.3	RFC1
38_1	sp|Q9UHR4|BI2L1_HUMAN	21.4429	NA	56847.1	AVNAMILAGK;AYYDGVAK;DGWLYGEHDVSK;FCFLVDK;HCGFANHIHYYHLQSAELLNSK;LTESTYR;NVMEQFNPGLR;YMNATLK	1;1;1;1;1;1;1;1	8	9	0.1644	14979;11080;31139;12773;46673;10412;10413;27675;9216	-	Brain-specific angiogenesis inhibitor 1-associated protein 2-like protein 1 OS=Homo sapiens OX=9606 GN=BAIAP2L1 PE=1 SV=2	6.70071e+06	186131	BAIAP2L1
734_2	sp|P35637|FUS_HUMAN	21.3104	NA	53393.8	AAIDWFDGK;AAIDWFDGKEFSGNPIK;APKPDGPGGGPGGSHMGGNYGDDR;CPNPTCENMNFSWR;GEATVSFDDPPSAK;LKGEATVSFDDPPSAK;TGQPMINLYTDR	0;1;1;1;0;1;1	5	8	0.1578	16210;40785;40786;44410;44411;39799;31649;37505;31216;31780	-	RNA-binding protein FUS OS=Homo sapiens OX=9606 GN=FUS PE=1 SV=1	3.46663e+06	203919	FUS
561_1	sp|Q07021|C1QBP_HUMAN	21.3104	NA	31342.6	AFVDFLSDEIK;AFVDFLSDEIKEER;EVSFQSTGESEWK;MSGGWELELNGTEAK;VEEQEPELTSTPNFVVEVIK	1;1;1;1;1	5	7	0.2199	26887;38087;34435;37159;36928;44635;44634	-	Complement component 1 Q subcomponent-binding protein, mitochondrial OS=Homo sapiens OX=9606 GN=C1QBP PE=1 SV=1	5.3581e+06	357206	C1QBP
344_1	sp|P26641|EF1G_HUMAN	21.2727	NA	50087.1	ALIAAQYSGAQVR;DPFAHLPK;EYFSWEGAFQHVGK;ILGLLDAYLK;LDPGSEETQTLVR;WFLTCINQPQFR	1;1;1;1;1;1	6	7	0.1602	29267;12645;37858;37861;20083;32434;36741	-	Elongation factor 1-gamma OS=Homo sapiens OX=9606 GN=EEF1G PE=1 SV=3	6.68497e+06	247591	EEF1G
92_1	sp|O15020|SPTN2_HUMAN	21.26	NA	271157	ALAQEDQGAGEVER;ALQFLK;DLEAIAAR;DLTSVNILLK;DVEDEILWVTER;ETWLSENQR;EVQTGWEDLR;GNLEVLLFTIQSK;IHCLENVDK;LAQAHGFQGFLR;LQSQDLGR;SLDDFQAWLGR;VHLENMGSHDIVDGNHR;WVNSHLAR	1;0;1;0;1;0;1;0;0;1;1;1;0;0	7	7	0.0615	33260;4679;9993;19954;34137;21901;24772;32960;20419;20420;29162;12351;27780;41177;14786	-	Spectrin beta chain, non-erythrocytic 2 OS=Homo sapiens OX=9606 GN=SPTBN2 PE=1 SV=3	1.13632e+07	71466.7	SPTBN2
35_1	sp|P63010|AP2B1_HUMAN	21.2447	NA	104486	AVWLPAVK;DEDPYVR;GLEISGTFTHR;LASQANIAQVLAELK;LQNNNVYTIAK;LSHANSAVVLSAVK;QVFLATWK	1;1;1;1;1;1;1	7	9	0.079	10974;11390;24174;24175;35994;26691;30843;30841;15173	-	AP-2 complex subunit beta OS=Homo sapiens OX=9606 GN=AP2B1 PE=1 SV=1	2.07473e+06	44143.2	AP2B1
926_1	sp|P09429|HMGB1_HUMAN	21.2368	NA	24878.2	HPDASVNFSEFSK;IKGEHPGLSIGDVAK;KHPDASVNFSEFSK;LGEMWNNTAADDK;LGEMWNNTAADDKQPYEK;RPPSAFFLFCSEYRPK	1;1;1;1;1;1	6	10	0.293	33032;34670;34674;34671;36457;33471;33029;43098;41962;41963	-	High mobility group protein B1 OS=Homo sapiens OX=9606 GN=HMGB1 PE=1 SV=3	3.03088e+07	2.75535e+06	HMGB1
251_1	sp|O75475|PSIP1_HUMAN	21.202	NA	60066.7	DFKPGDLIFAK;GFNEGLWEIDNNPK;LPIFFFGTHETAFLGPK;NMFLVGEGDSVITQVLNK;QSNASSDVEVEEK	1;1;1;1;1	5	7	0.1377	25569;37092;41108;41109;41543;41724;31682	-	PC4 and SFRS1-interacting protein OS=Homo sapiens OX=9606 GN=PSIP1 PE=1 SV=1	3.522e+06	95189.2	PSIP1
1084_1	sp|P62081|RS7_HUMAN	21.141	NA	22113.3	AIIIFVPVPQLK;HVVFIAQR;IVKPNGEKPDEFESGISQALLELEMNSDLK;KAIIIFVPVPQLK;TLTAVHDAILEDLVFPSEIVGK;VETFSGVYK	1;1;1;1;1;1	6	7	0.4227	28904;14295;49305;33080;45082;45084;16442	-	40S ribosomal protein S7 OS=Homo sapiens OX=9606 GN=RPS7 PE=1 SV=1	2.2148e+07	2.01345e+06	RPS7
160_1	sp|Q96DI7|SNR40_HUMAN	21.1157	NA	39285.7	FHPNGSTLASAGFDR;GHTSFVNSCYPAR;GPELPLVPVK;GPQLVCTGSDDGTVK;IFQGNVHNFEK;LPGHAGSINEVAFHPDEPIIISASSDK;VWDVRPFAPK	1;1;1;1;1;1;1	7	9	0.2829	36160;33891;17155;35035;28693;47471;47472;24063;24062	-	U5 small nuclear ribonucleoprotein 40 kDa protein OS=Homo sapiens OX=9606 GN=SNRNP40 PE=1 SV=1	7.74417e+06	407588	SNRNP40
345_1	sp|Q02978|M2OM_HUMAN	20.9499	NA	34039.9	EEGVLTLWR;GIYTGLSAGLLR;LGIYTVLFER;LGPHTVLTFIFLEQMNK;NGLDVLFK;NVFNALIR;TSFHALTSILK	1;1;1;1;1;1;1	7	8	0.2389	19385;24306;23856;41997;11953;13473;24189;24190	-	Mitochondrial 2-oxoglutarate/malate carrier protein OS=Homo sapiens OX=9606 GN=SLC25A11 PE=1 SV=3	1.19159e+06	59579.3	SLC25A11
725_1	sp|O00139|KIF2A_HUMAN	20.938	NA	79904.6	DLDVITIPSK;DVVMVHEPK;FSLIDLAGNER;IDILTELR;LQQQELR;QQVQVVGLQER;VFDLLNR	1;1;1;1;1;1;1	7	7	0.0892	19279;17347;24870;14403;12275;26897;10723	-	Kinesin-like protein KIF2A OS=Homo sapiens OX=9606 GN=KIF2A PE=1 SV=3	2.96495e+06	68952.4	KIF2A
332_1	sp|Q9NYL9|TMOD3_HUMAN	20.9307	NA	39570.3	DLDEDELLGNLSETELK;DREDYVPYTGEK;EDYVPYTGEK;EHLLSYLEK;QQLGTAVELEMAK;SNDPVATAFAEMLK	1;1;1;1;1;1	6	7	0.1847	41213;33228;23456;20601;20598;31556;33838	-	Tropomodulin-3 OS=Homo sapiens OX=9606 GN=TMOD3 PE=1 SV=1	1.02775e+06	44685	TMOD3
335_1	sp|O43290|SNUT1_HUMAN	20.7767	NA	90200.3	DLQGLTVEHAIDSFR;EGETMILTLK;EPVPQPLPSDDTR;GLAAALLLCQNK;TPYIVLSGSGK;YDEELEGERPHSFR	1;1;1;1;1;1	6	7	0.0938	38150;38149;20738;32616;26440;20187;39085	-	U4/U6.U5 tri-snRNP-associated protein 1 OS=Homo sapiens OX=9606 GN=SART1 PE=1 SV=1	3.25579e+06	75716.2	SART1
370_2	sp|P68104|EF1A1_HUMAN	20.6696	NA	50109.1	EVSTYIK;IGGIGTVPVGR;KDGNASGTTLLEALDCILPPTRPTDKPLR;LPLQDVYK;MDSTEPPYSQK;QTVAVGVIK;STTTGHLIYK;THINIVVIGHVDSGK;VETGVLKPGMVVTFAPVNVTTEVK;YAWVLDK;YEEIVK;YYVTIIDAPGHR	1;0;1;0;1;0;0;0;1;0;1;1	6	12	0.3225	9184;16326;49084;49081;49083;49085;14535;27431;12293;20144;20146;36380;46100;46099;46195;11443;6820;31115;31117	sp|Q5VTE0|EF1A3_HUMAN	Elongation factor 1-alpha 1 OS=Homo sapiens OX=9606 GN=EEF1A1 PE=1 SV=1	4.08857e+07	1.77764e+06	EEF1A1
749_1	sp|P45880|VDAC2_HUMAN	20.6424	NA	31546.5	GFGFGLVK;LTFDTTFSPNTGK;LTLSALVDGK;NNFAVGYR;VNNSSLIGVGYTQTLRPGVK;YQLDPTASISAK	1;1;1;1;1;1	6	6	0.2415	8557;31924;16006;13206;43011;27256	-	Voltage-dependent anion-selective channel protein 2 OS=Homo sapiens OX=9606 GN=VDAC2 PE=1 SV=2	3.33918e+06	208698	VDAC2
1047_1	sp|Q9P035|HACD3_HUMAN	20.6084	NA	43131.6	FSFTLPYPVK;LESEGSPETLTNLR;QVNITVQK;RPLFLAPDFDR;VELSDVQNPAISITENVLHFK;VLTWLR;VSQWWER	1;1;1;1;1;1;1	7	8	0.2127	23392;35453;12835;29234;29235;45018;7108;15069	-	Very-long-chain (3R)-3-hydroxyacyl-CoA dehydratase 3 OS=Homo sapiens OX=9606 GN=HACD3 PE=1 SV=2	5.96327e+06	350781	HACD3
671_1	sp|O00567|NOP56_HUMAN	20.5674	NA	66008.7	AQLGLGHSYSR;EEPVSSGPEEAVGK;EWYGYHFPELVK;LIAHAGSLTNLAK;LSFYETGEIPR;YGLIFHSTFIGR;YPASTVQILGAEK	1;1;1;1;1;1;1	7	7	0.1448	22992;31454;35965;27843;27932;31303;30251	-	Nucleolar protein 56 OS=Homo sapiens OX=9606 GN=NOP56 PE=1 SV=4	6.38952e+06	177487	NOP56
224_1	sp|Q8WXF1|PSPC1_HUMAN	20.4019	NA	58706.2	GFVEFAAKPPAR;GSQGGNFEGPNK;HEHQLMLMR;LFVGNLPTDITEEDFK;NLSPVVSNELLEQAFSQFGPVEK;TLAEIAK;YGEPSEVFINR	1;1;1;1;1;0;1	6	7	0.1721	27136;23105;23213;40126;46201;46200;5563;27895	-	Paraspeckle component 1 OS=Homo sapiens OX=9606 GN=PSPC1 PE=1 SV=1	5.42506e+06	217002	PSPC1
979_1	sp|Q14254|FLOT2_HUMAN	20.3643	NA	47034.7	DADIGVAEAER;ISLEIMTLQPR;MALVLEALPQIAAK;MGIEILSFTIK;NVVLQTLEGHLR;TAEAQLAYELQGAR	1;1;1;1;1;1	6	7	0.1706	21176;27537;33138;25617;30321;30320;34661	-	Flotillin-2 OS=Homo sapiens OX=9606 GN=FLOT2 PE=1 SV=2	2.6562e+06	80490.8	FLOT2
360_1	sp|P26583|HMGB2_HUMAN	20.2691	NA	24018.7	HPDSSVNFAEFSK;KHPDSSVNFAEFSK;KLGEMWSEQSAK;RPPSAFFLFCSEHRPK;SEHPGLSIGDTAK	1;1;1;1;1	5	9	0.2632	33034;33033;36459;30772;30773;41683;41682;27933;27927	-	High mobility group protein B2 OS=Homo sapiens OX=9606 GN=HMGB2 PE=1 SV=2	6.95076e+06	534674	HMGB2
995_1	sp|P11171|EPB41_HUMAN	20.2368	NA	96957.3	DVPIVHTETK;FLALGSK;GVPWNFTFNVK;LDGENIYIR;LSMYGVDLHK;QDIVAGR;SSFFIK;TWLDSAK	1;1;1;1;1;1;1;1	8	9	0.0775	20899;5230;27830;18945;21911;21913;6019;4979;8428	-	Protein 4.1 OS=Homo sapiens OX=9606 GN=EPB41 PE=1 SV=4	2.54634e+07	480442	EPB41
814_1	sp|P53999|TCP4_HUMAN	20.1606	NA	14386.4	DDNMFQIGK;ELVSSSSSGSDSDSEVDK;ELVSSSSSGSDSDSEVDKK;EQISDIDDAVR;GISLNPEQWSQLK	1;1;1;1;1	5	6	0.4094	17890;39836;41312;41314;25987;34028	-	Activated RNA polymerase II transcriptional coactivator p15 OS=Homo sapiens OX=9606 GN=SUB1 PE=1 SV=3	9.32168e+06	932168	SUB1
301_1	sp|P61254|RL26_HUMAN	20.086	NA	17247.5	ANGTTVHVGIHPSK;DDEVQVVR;FNPFVTSDR;HFNAPSHIR;KDDEVQVVR;KYVIYIER;VVQVYR	1;1;1;1;1;1;1	7	11	0.3793	31560;31593;31592;31590;13931;18516;18342;18737;18581;18580;6196	-	60S ribosomal protein L26 OS=Homo sapiens OX=9606 GN=RPL26 PE=1 SV=1	1.78173e+07	1.9797e+06	RPL26
744_1	sp|Q5T9A4|ATD3B_HUMAN	19.9587	NA	72527.3	ATLNAFLYHMGQHSNK;DKWSNFDPTGLER;ENADIIR;EYEAAVEQLK;GEGAGPPPPLPPAQPGAEGGGDR;HILLYGPPGTGK;ITVLEALR;LFDWANTSR;LKEYEAAVEQLK;LLSRPQDVLEGVVLSPSLEAR;LTEGMSGR;SWLFGVNK;TAGTLFGEGFR;WSNFDPTGLER	1;0;0;1;0;1;0;0;1;1;0;1;0;0	6	8	0.2284	40247;40028;35913;35914;8799;8797;22622;42785;25659;25660;12292;19671;31664;44585;9656;15166;21594;28302	-	ATPase family AAA domain-containing protein 3B OS=Homo sapiens OX=9606 GN=ATAD3B PE=1 SV=1	3.66922e+06	85330.7	ATAD3B
782_1	sp|Q02543|RL18A_HUMAN	19.9469	NA	20748.9	AHSIQIMK;DLTTAGAVTQCYR;FPLPHR;FWYFVSQLK;IFAPNHVVAK;NFGIWLR;RPNTFF	1;1;1;1;1;1;1	7	8	0.3352	12742;32759;6305;24179;19063;19064;11901;6846	-	60S ribosomal protein L18a OS=Homo sapiens OX=9606 GN=RPL18A PE=1 SV=2	9.82605e+06	701861	RPL18A
520_1	sp|Q92917|GPKOW_HUMAN	19.9049	NA	52196.6	ALVQLPR;DKEDQPQGLVPGGAVVVLSGPHR;ELQSVKPQEAPK;GMGWKPGEGIGR;SQHWLHR;TFNQVVKPR;VMVVLGPQTGR	1;1;1;1;1;1;1	7	9	0.1702	7440;45028;45027;29464;25300;14089;18785;18784;21658	-	G-patch domain and KOW motifs-containing protein OS=Homo sapiens OX=9606 GN=GPKOW PE=1 SV=2	6.70095e+06	209405	GPKOW
597_1	sp|Q13573|SNW1_HUMAN	19.8118	NA	61456.5	DISEVIALGVPNPR;DPMEPPR;GLQTVHINENFAK;LAPAQYIR;TSNEVQYDQR;YTPSQQGVAFNSGAK	1;1;1;1;1;1	6	6	0.125	33463;9256;33211;12924;25059;35713	-	SNW domain-containing protein 1 OS=Homo sapiens OX=9606 GN=SNW1 PE=1 SV=1	2.27253e+06	66839	SNW1
2_3	sp|P07197|NFM_HUMAN	19.7968	NA	102411	EEIAEYR;EIEAEIQALR;EYQDLLNVK;FVEEIIEETK;LLEGEETR;SNHEEEVADLLAQIQASHITVER;TDISTALK;VEEHEETFEEK;VHYLEQQNK	1;1;0;1;0;1;1;1;1	7	8	0.1037	12070;22287;20177;24937;13457;46450;46451;9586;31135;21724	-	Neurofilament medium polypeptide OS=Homo sapiens OX=9606 GN=NEFM PE=1 SV=3	7.36935e+06	124904	NEFM
87_1	sp|Q8NHQ9|DDX55_HUMAN	19.7841	NA	68503.1	ALEVLVK;ELGFPYMTPVQSATIPLFMR;FNQLVHFLR;QQGGNIIVATPGR;SLDVLVLDEADR;SQVGAIIITPTR	1;1;1;1;1;1	6	6	0.1217	6484;44688;22385;27907;29158;25797	-	ATP-dependent RNA helicase DDX55 OS=Homo sapiens OX=9606 GN=DDX55 PE=1 SV=3	1.12229e+06	29533.9	DDX55
118_3	sp|P05141|ADT2_HUMAN	19.7633	NA	32831.2	AAYFGIYDTAK;DFLAGGVAAAISK;EQGVLSFWR;GAWSNVLR;GMGGAFVLVLYDEIKK;GTDIMYTGTLDCWR;KGTDIMYTGTLDCWR;LLLQVQHASK;MMMQSGR;QIFLGGVDKR;TAVAPIER;TDAAVSFAK;YFPTQALNFAFK	1;1;0;0;0;1;1;0;0;1;0;1;0	6	8	0.4295	24249;24265;20173;11770;38966;38745;37926;38203;39876;20836;20835;9210;20648;20650;9891;13637;32505	-	ADP/ATP translocase 2 OS=Homo sapiens OX=9606 GN=SLC25A5 PE=1 SV=7	2.91772e+07	1.45886e+06	SLC25A5
548_1	sp|P06733|ENOA_HUMAN	19.7505	NA	47139.3	AAVPSGASTGIYEALELR;EGLELLK;IEEELGSK;IGAEVYHNLK;LAQANGWGVMVSHR;TIAPALVSK;YNQLLR	1;1;1;1;1;1;1	7	8	0.1659	39692;7653;11839;21103;34781;34806;11645;7870	-	Alpha-enolase OS=Homo sapiens OX=9606 GN=ENO1 PE=1 SV=2	7.68715e+06	265074	ENO1
396_1	sp|P38159|RBMX_HUMAN	19.668	NA	42306.3	ALEAVFGK;DSYGGPPR;DYAPPPR;DYSDHPSGGSYR;IVEVLLMK;VEQATKPSFESGR;YDDYSSSR	1;1;1;1;1;1;1	7	8	0.1637	8987;9570;8194;28991;13408;14000;32176;15144	-	RNA-binding motif protein, X chromosome OS=Homo sapiens OX=9606 GN=RBMX PE=1 SV=3	1.12323e+07	340372	RBMX
264_1	sp|Q8IYB3|SRRM1_HUMAN	19.6317	NA	102274	APQTSSSPPPVR;AVAAAAAAAVTPAAIAAATTTLAQEEPVAAPEPK;KPPAPPSPVQSQSPSTNWSPAVPVK;MMQINLTGFLNGK;VNLEVIKPWITK	1;1;1;1;1	5	8	0.1062	24413;24412;49043;49044;46426;33155;32294;32293	-	Serine/arginine repetitive matrix protein 1 OS=Homo sapiens OX=9606 GN=SRRM1 PE=1 SV=2	1.63622e+06	32082.8	SRRM1
7_1	sp|Q16531|DDB1_HUMAN	19.5949	NA	126887	ALYYLQIHPQELR;EMLGGEIIPR;IAVMELFRPK;LFMLLLEK;LPSFELLHK;LVFSNVNLK;LYDGLFK	1;1;1;1;1;1;1	7	7	0.0579	37253;19886;23610;15692;18579;16600;9851	-	DNA damage-binding protein 1 OS=Homo sapiens OX=9606 GN=DDB1 PE=1 SV=1	1.03824e+06	19589.4	DDB1
919_1	sp|Q3B726|RPA43_HUMAN	19.5726	NA	37408.8	DPETYEVDSGTTK;EQLDAELLR;HIALSPR;LMGIVNK;YSCLVAGPHQR;YSESLLGVPIAYDNIK	1;1;1;1;1;1	6	7	0.1864	32325;18699;7336;6616;27045;27043;39374	-	DNA-directed RNA polymerase I subunit RPA43 OS=Homo sapiens OX=9606 GN=POLR1F PE=1 SV=1	1.11566e+07	929717	POLR1F
42_1	sp|P08754|GNAI3_HUMAN	19.5605	NA	40506.3	EIYTHFTCATDTK;EYQLNDSASYYLNDLDR;IDFGEAAR;TTGIVETHFTFK;VVVYSNTIQSIIAIIR	1;1;1;1;1	5	7	0.1864	36316;42769;10781;30370;30372;30371;39474	-	Guanine nucleotide-binding protein G(i) subunit alpha-3 OS=Homo sapiens OX=9606 GN=GNAI3 PE=1 SV=3	1.77404e+06	104355	GNAI3
706_1	sp|P08621|RU17_HUMAN	19.5056	NA	51525.8	DPIPYLPPLEK;EFEVYGPIKR;GGGGGQDNGLEGLGNDSR;GYAFIEYEHER;MWDPHNDPNAQGDAFK;VNYDTTESK	1;1;1;1;1;1	6	7	0.1716	26829;24991;24989;37466;31417;40384;17465	-	U1 small nuclear ribonucleoprotein 70 kDa OS=Homo sapiens OX=9606 GN=SNRNP70 PE=1 SV=2	1.0363e+07	545422	SNRNP70
181_1	sp|P27708|PYR1_HUMAN	19.4371	NA	242829	AHWTPFEGQK;IIAHAQLLEQHR;LSLDDLLQR;MALLATVLGR;TLGVDLVALATR;TPHVLVLGSGVYR	1;1;1;1;1;1	6	6	0.0297	23461;31952;18109;16992;24638;30888	-	CAD protein OS=Homo sapiens OX=9606 GN=CAD PE=1 SV=3	1.03799e+06	9611.06	CAD
274_1	sp|Q14444|CAPR1_HUMAN	19.2108	NA	78318	LDDYQER;LNEQYEHASIHLWDLLEGK;QILGVIDK;SFMALSQDIQK;TVLELQYVLDK;YQEVTNNLEFAK	1;1;1;1;1;1	6	7	0.0959	13142;44674;44673;11058;26280;28286;32762	-	Caprin-1 OS=Homo sapiens OX=9606 GN=CAPRIN1 PE=1 SV=2	6.8436e+07	2.97548e+06	CAPRIN1
142_1	sp|P11388|TOP2A_HUMAN	19.1764	NA	174276	ELILFSNSDNER;FLEEFITPIVK;FLYDDNQR;IIIENKPK;IVGLQYK;KEWLLGMLGAESAK;MQSLDKDIVALMVR;QDEQVGLPGK;YGVFPLR;YIFTMLSSLAR	0;1;0;1;0;1;1;1;0;1	6	7	0.0666	32197;28818;18004;13761;8446;35006;35008;36887;18010;9713;27567	-	DNA topoisomerase 2-alpha OS=Homo sapiens OX=9606 GN=TOP2A PE=1 SV=3	1.8026e+07	198088	TOP2A
398_1	sp|Q07020|RL18_HUMAN	19.1737	NA	21621.1	GCGTVLLSGPR;ILTFDQLALDSPK;SQDIYLR;TAVVVGTITDDVR;TNRPPLSLSR;TNSTFNQVVLK	1;1;1;1;1;1	6	6	0.3457	19981;32939;11441;29194;20970;25568	-	60S ribosomal protein L18 OS=Homo sapiens OX=9606 GN=RPL18 PE=1 SV=2	1.20873e+07	1.34303e+06	RPL18
333_1	sp|P21333|FLNA_HUMAN	19.1572	NA	280564	EAGAGGLAIAVEGPSK;GQHVPGSPFQFTVGPLGEGGAHK;LIALLEVLSQK;LLGWIQNK;NGHVGISFVPK;TFSVWYVPEVTGTHK;VTVLFAGQHIAK;YTILIK	1;1;0;0;1;1;1;1	6	6	0.0385	31882;44739;24562;14370;21561;38886;26903;5727	-	Filamin-A OS=Homo sapiens OX=9606 GN=FLNA PE=1 SV=4	2.62464e+06	18226.7	FLNA
1138_1	sp|Q7L2H7|EIF3M_HUMAN	19.1361	NA	42475.8	ALKDPNAFLFDHLLTLKPVK;DPNAFLFDHLLTLKPVK;LLTFMGMAVENK;LQLLSNLFHGMDK;QQWQQLYDTLNAWK	1;1;1;1;1	5	9	0.1578	44598;44596;44599;41594;29449;34507;34506;34971;39930	-	Eukaryotic translation initiation factor 3 subunit M OS=Homo sapiens OX=9606 GN=EIF3M PE=1 SV=1	3.65401e+06	158870	EIF3M
1038_1	sp|O60762|DPM1_HUMAN	19.1356	NA	29615.8	EGNFDIVSGTR;FIPEFIR;HATGNYIIIMDADLSHHPK;LGLGTAYIHGMK;QLNYTIGEVPISFVDR;YSVLLPTYNER	1;1;1;1;1;1	6	8	0.2923	23211;12546;43403;43404;26003;26002;40274;29502	-	Dolichol-phosphate mannosyltransferase subunit 1 OS=Homo sapiens OX=9606 GN=DPM1 PE=1 SV=1	6.2564e+06	347578	DPM1
189_1	sp|Q01844|EWS_HUMAN	19.1293	NA	68435.7	AAVEWFDGK;AGDWQCPNPGCGNQNFAWR;GDATVSYEDPPTAK;QDHPSSMGVYGQESGGFSGPGENR;TGQPMIHIYLDK	1;1;1;1;1	5	6	0.1189	16211;44288;32607;45852;31491;32051	-	RNA-binding protein EWS OS=Homo sapiens OX=9606 GN=EWSR1 PE=1 SV=1	1.01468e+07	441166	EWSR1
78_1	sp|P51659|DHB4_HUMAN	18.9047	NA	79636.3	AVANYDSVEEGEK;GALVVVNDLGGDFK;GSFQVTR;VAVAIPNRPPDAVLTDTTSLNQAALYR;VLQQFADNDVSR;VVLVTGAGAGLGR	1;1;1;1;1;1	6	6	0.1168	31283;31081;7361;47807;30721;22200	-	Peroxisomal multifunctional enzyme type 2 OS=Homo sapiens OX=9606 GN=HSD17B4 PE=1 SV=3	1.18037e+06	27450.4	HSD17B4
641_1	sp|O94913|PCF11_HUMAN	18.885	NA	172944	ENVENWQSSK;GQPVGGLR;LASGEITQDDFLVVVHQIR;NELQEPCDSPK;QDTITEESEK;VHEEVVLK;YEDSDKPFVDSPASR	1;1;1;1;1;1;1	7	7	0.0521	24281;6924;43478;28109;22608;13690;38321	-	Pre-mRNA cleavage complex 2 protein Pcf11 OS=Homo sapiens OX=9606 GN=PCF11 PE=1 SV=3	5.32725e+06	57904.9	PCF11
254_1	sp|Q01081|U2AF1_HUMAN	18.875	NA	27854.5	AVIDLNNR;DKVNCSFYFK;GGFCNFMHLKPISR;NPQNSSQSADGLR;VNCSFYFK;WFNGQPIHAELSPVTDFR	1;1;1;1;1;1	6	9	0.2625	12273;27775;37528;37777;30157;17778;43168;43167;43179	-	Splicing factor U2AF 35 kDa subunit OS=Homo sapiens OX=9606 GN=U2AF1 PE=1 SV=3	1.01091e+07	842427	U2AF1
1120_1	sp|P04637|P53_HUMAN	18.8603	NA	43625.4	ALPNNTSSSPQPK;LGFLHSGTAK;QSQHMTEVVR;RPILTIITLEDSSGNLLGR;SVTCTYSPALNK;VEYLDDR	1;1;1;1;1;1	6	7	0.1807	29006;16499;24047;42678;42677;29001;12071	-	Cellular tumor antigen p53 OS=Homo sapiens OX=9606 GN=TP53 PE=1 SV=4	7.60846e+06	304338	TP53
419_1	sp|Q05519|SRS11_HUMAN	18.6871	NA	53510.2	ALIVVPYAEGVIPDEAK;FHDPDSAVVAQHLTNTVFVDR;LFPPDDSPLPVSSR;LNHVAAGLVSPSLK;TLFGFLGK	1;1;1;1;1	5	8	0.1529	39408;39407;45088;45087;34808;31154;31153;10930	-	Serine/arginine-rich splicing factor 11 OS=Homo sapiens OX=9606 GN=SRSF11 PE=1 SV=1	2.76462e+06	172788	SRSF11
1087_1	sp|P61160|ARP2_HUMAN	18.6275	NA	44732.2	HIVLSGGSTMYPGLPSR;HLWDYTFGPEK;ILLTEPPMNPTK;LCYVGYNIEQEQK;SMLEVNYPMENGIVR	1;1;1;1;1	5	5	0.1726	39199;30742;29468;37244;38899	-	Actin-related protein 2 OS=Homo sapiens OX=9606 GN=ACTR2 PE=1 SV=1	9.22418e+06	439246	ACTR2
531_1	sp|Q99613|EIF3C_HUMAN	18.5998	NA	105278	GCILTLVER;ILHTYYK;KLNEILQAR;LNEILQAR;MDEEFTK;TCHSFIINEK;VWDLFPEADK	1;1;1;1;1;1;1	7	8	0.057	17651;13130;18627;13820;11618;25466;25465;24246	sp|B5ME19|EIFCL_HUMAN	Eukaryotic translation initiation factor 3 subunit C OS=Homo sapiens OX=9606 GN=EIF3C PE=1 SV=1	4.64995e+06	105681	EIF3C
48_1	sp|P04406|G3P_HUMAN	18.5787	NA	36030.4	LTGMAFR;VIHDNFGIVEGLMTTVHAITATQK;VIISAPSADAPMFVMGVNHEK;VIPELNGK;VPTANVSVVDLTCR;WGDAGAEYVVESTGVFTTMEK	1;1;1;1;1;1	6	9	0.2836	7402;46548;46471;46550;46549;44368;10433;34933;44580	-	Glyceraldehyde-3-phosphate dehydrogenase OS=Homo sapiens OX=9606 GN=GAPDH PE=1 SV=3	3.5203e+06	176015	GAPDH
5_3	sp|P19784|CSK22_HUMAN	18.5445	NA	41187.1	EPFFHGQDNYDQLVR;ILENLR;LIDWGLAEFYHPAQEYNVR;VYAEVNSLR;WENFIHSENR;YSEVFEAINITNNER	1;0;1;1;1;1	5	6	0.2114	40444;40443;5975;44837;17219;28649;39595	-	Casein kinase II subunit alpha' OS=Homo sapiens OX=9606 GN=CSNK2A2 PE=1 SV=1	1.31086e+06	56994	CSNK2A2
633_1	sp|Q6UXN9|WDR82_HUMAN	18.4683	NA	35056.5	GPFATFK;HTGPITCLQFNPK;IHVWNGESGIK;LILISTNGSFIR;YLSLHDNK;YTHAANTVVYSSNK	1;1;1;1;1;1	6	7	0.2077	6328;34411;25072;25071;28751;15033;35714	-	WD repeat-containing protein 82 OS=Homo sapiens OX=9606 GN=WDR82 PE=1 SV=1	8.65057e+06	480587	WDR82
107_1	sp|Q9Y383|LC7L2_HUMAN	18.3219	NA	46485.6	ADYEIASK;AMLDQLMGTSR;LHLGFIEIR;NSMPASSFQQQK;VEQLGAEGNVEESQK;VHELNEEIGK	1;1;1;1;1;1	6	7	0.1658	11515;24365;19144;29411;29967;36862;22107	-	Putative RNA-binding protein Luc7-like 2 OS=Homo sapiens OX=9606 GN=LUC7L2 PE=1 SV=2	7.94131e+06	417964	LUC7L2
539_1	sp|Q2VIR3|IF2GL_HUMAN	18.2992	NA	51196.2	AGGEAGVTLGQPHLSR;GVTIKPTVDDD;HILILQNK;IVSLFAEHNDLQYAAPGGLIGVGTK;LTPLSHEVISR;SFDVNKPGCEVDDLK	1;1;1;1;1;1	6	6	0.1822	36439;21769;14652;46373;25620;38479	sp|P41091|IF2G_HUMAN	Eukaryotic translation initiation factor 2 subunit 3B OS=Homo sapiens OX=9606 GN=EIF2S3B PE=2 SV=2	7.07863e+06	307766	EIF2S3B
132_1	sp|P16403|H12_HUMAN	18.2965	NA	21351.7	ALAAAGYDVEK;ASGPPVSELITK;KASGPPVSELITK;SETAPAAPAAAPPAEK;SGVSLAALK;SGVSLAALKK	1;1;1;1;1;1	6	7	0.2347	19586;23397;28508;28507;34660;9481;14475	-	Histone H1.2 OS=Homo sapiens OX=9606 GN=H1-2 PE=1 SV=2	8.30572e+07	6.38901e+06	H1-2
934_1	sp|Q96I25|SPF45_HUMAN	18.292	NA	44933.9	ACFYNLDK;HEQGLSTALSVEK;IFLEFER;LLQSQLQVK;QSTVLAPVIDLK;SMGGAAIAPPTSLVEK	1;1;1;1;1;1	6	7	0.1621	16474;30910;30911;13717;17506;26905;34875	-	Splicing factor 45 OS=Homo sapiens OX=9606 GN=RBM17 PE=1 SV=1	2.26521e+06	90608.2	RBM17
464_1	sp|P52597|HNRPF_HUMAN	18.289	NA	45642.9	ATENDIYNFFSPLNPVR;DLSYCLSGMYDHR;HSGPNSADSANDGFVR;SYSDPPLK;TEMDWVLK;VHIEIGPDGR;YGDSEFTVQSTTGHCVHMR;YIEVFK	0;1;1;1;1;0;1;1	6	7	0.2337	41925;41923;36858;36859;37058;11940;16172;18959;18955;44093;7499	-	Heterogeneous nuclear ribonucleoprotein F OS=Homo sapiens OX=9606 GN=HNRNPF PE=1 SV=3	8.26709e+06	393671	HNRNPF
19_1	sp|P35240|MERL_HUMAN	18.2734	NA	69646	AQITEEEAK;EEPVTFHFLAK;ISFPWNEIR;ITAWYAEHR;IYCPPEASVLLASYAVQAK;VLEAEVLALK	1;1;1;1;1;1	6	6	0.1126	16063;28167;21872;21217;42782;18632	-	Merlin OS=Homo sapiens OX=9606 GN=NF2 PE=1 SV=1	1.4255e+06	37513.2	NF2
1023_1	sp|Q12905|ILF2_HUMAN	18.1658	NA	43035.2	ILITTVPPNLR;ILPTLEAVAALGNK;KLDPELHLDIK;NQDLAPNSAEQASILSLVTK;VLQSALAAIR	1;1;1;1;1	5	6	0.1692	24966;31273;28288;42959;42956;16879	-	Interleukin enhancer-binding factor 2 OS=Homo sapiens OX=9606 GN=ILF2 PE=1 SV=2	2.0936e+06	99695.1	ILF2
616_1	sp|Q16891|MIC60_HUMAN	18.0708	NA	83626.3	ELDSITPEVLPGWK;GVYSEETLR;LSEQELQFR;SEFEQNLSEK;WDSHFR;YSTSGSSGLTTGK	1;1;1;1;1;1	6	6	0.0805	36269;17340;21357;23837;9544;25341	-	MICOS complex subunit MIC60 OS=Homo sapiens OX=9606 GN=IMMT PE=1 SV=1	3.90951e+06	76657.1	IMMT
382_1	sp|O00303|EIF3F_HUMAN	18.0343	NA	37540.2	FLMSLVNQVPK;IGVDLIMK;LHPVILASIVDSYER;TMGVMFTPLTVK;VIGTLLGTVDK;VSPNELILGWYATGHDITEHSVLIHEYYSR	1;1;1;1;1;1	6	7	0.2437	26609;11180;11851;38314;28424;19953;49474	-	Eukaryotic translation initiation factor 3 subunit F OS=Homo sapiens OX=9606 GN=EIF3F PE=1 SV=1	4.64679e+06	290424	EIF3F
1139_1	sp|Q07065|CKAP4_HUMAN	18.0069	NA	65982.7	HSEAFEALQQK;LALQALTEK;LSSLDNLK;SVGELPSTVESLQK;VASLEESEGNK;VQSLQATFGTFESILR	1;1;1;1;1;1	6	6	0.1146	27046;14948;11228;33294;21903;39576	-	Cytoskeleton-associated protein 4 OS=Homo sapiens OX=9606 GN=CKAP4 PE=1 SV=2	1.13179e+07	251509	CKAP4
642_1	sp|O75083|WDR1_HUMAN	17.8297	NA	66151.9	GNNFLYTNGK;GPVTDVAYSHDGAFLAVCDASK;LHHVSSLAWLDEHTLVTTSHDASVK;LYSILGTTLK;NIDNPALADIYTEHAHQVVVAK;YEYQPFAGK	1;1;1;1;1;1	6	7	0.1617	20462;44592;47379;47380;19656;45441;19365	-	WD repeat-containing protein 1 OS=Homo sapiens OX=9606 GN=WDR1 PE=1 SV=4	1.58948e+06	42958.9	WDR1
687_1	sp|P62280|RS11_HUMAN	17.7917	NA	18419	DVQIGDIVTVGECRPLSK;EAIEGTYIDK;EAIEGTYIDKK;NIGLGFK;NMSVHLSPCFR;RDYLHYIR	1;1;1;1;1;1	6	8	0.3481	41793;41792;20888;26242;26237;5658;29256;20780	-	40S ribosomal protein S11 OS=Homo sapiens OX=9606 GN=RPS11 PE=1 SV=3	1.29887e+07	1.29887e+06	RPS11
1101_1	sp|Q9BUQ8|DDX23_HUMAN	17.7827	NA	95523.9	DIIGVAETGSGK;DILVATDVAGR;EDSAVFYELK;ELAQQIEEETIK;IPNPIR;NIEDYIHR	1;1;1;1;1;1	6	6	0.072	21227;20521;23462;32020;4391;17604	-	Probable ATP-dependent RNA helicase DDX23 OS=Homo sapiens OX=9606 GN=DDX23 PE=1 SV=3	1.8652e+07	358693	DDX23
356_1	sp|P54727|RD23B_HUMAN	17.776	NA	43144.6	ASFNNPDR;AVEYLLMGIPGDR;EQVIAALR;NFVVVMVTKPK;QEKPAEKPAETPVATSPTATDSTSGDSSR	1;1;1;1;1	5	16	0.1687	12503;12504;12502;32119;32593;32117;32118;32591;32595;11639;26050;48477;48479;48480;48481;48478	-		1.52387e+08	1.01591e+07
564_1	sp|P67809|YBOX1_HUMAN	17.7559	NA	35902.7	EDVFVHQTAIK;NDTKEDVFVHQTAIK;NGYGFINR;NYQQNYQNSESGEK;SVGDGETVEFDVVEGEK	1;1;1;1;1	5	7	0.1667	27012;27013;38820;13205;13250;37925;39559	-	Y-box-binding protein 1 OS=Homo sapiens OX=9606 GN=YBX1 PE=1 SV=3	3.27586e+06	251989	YBX1
578_2	sp|P09012|SNRPA_HUMAN	17.7274	NA	31259.2	AVPETRPNHTIYINNLNEK;AVQGGGATPVVGAVQGPVPGMPPMTQAPR;DALQGFK;EVSSATNALR;GQAFVIFK;HDIAFVEFDNEVQAGAAR;SMQGFPFYDKPMR	1;1;0;1;0;1;1	5	8	0.3688	44492;44495;47131;6762;17092;12082;41827;36651;36893;36652	-	U1 small nuclear ribonucleoprotein A OS=Homo sapiens OX=9606 GN=SNRPA PE=1 SV=3	5.52685e+06	460571	SNRPA
996_1	sp|Q9BZF1|OSBL8_HUMAN	17.4289	NA	101132	FEEQGDFESEK;GEAVGSITQPLPSSYLIIR;LFELDPLTGEWHYK;SLIWTLLK;TGYSAILEFK;VVLPTFILEPR	1;1;1;1;1;1	6	6	0.0821	29143;41958;38844;14478;20472;26906	-	Oxysterol-binding protein-related protein 8 OS=Homo sapiens OX=9606 GN=OSBPL8 PE=1 SV=3	1.85221e+06	33075.1	OSBPL8
279_1	sp|Q9H0A0|NAT10_HUMAN	17.3635	NA	115657	AGFVPVYLR;AGPNASIISLK;ALQLLQMYYEGR;ASEVFLQR;FILSLASCK;LDYLGVSYGLTPR	1;1;1;1;1;1	6	7	0.0605	16191;18028;33581;13582;13584;16773;32712	-	RNA cytidine acetyltransferase OS=Homo sapiens OX=9606 GN=NAT10 PE=1 SV=2	8.11616e+06	137562	NAT10
237_1	sp|O14654|IRS4_HUMAN	17.3035	NA	133685	ALCADEYR;DNQFDSPK;DVWQVIVKPR;HLGLVPLEPGGWLR;LETADAPAR;LEYYENAR	1;1;1;1;1;1	6	8	0.0453	15328;13604;25092;25091;35404;35405;13327;17522	-	Insulin receptor substrate 4 OS=Homo sapiens OX=9606 GN=IRS4 PE=1 SV=1	3.84638e+06	65193	IRS4
911_1	sp|Q2NL82|TSR1_HUMAN	17.2194	NA	91751.8	AYLFAHAVDFVPSEENNLVGTLK;EDVLWFKPVELR;ENLPQDYAR;FPHDKLLLLDTQQEAGMLLR;GQTLNVNR;MSVLNMVVR	1;1;1;1;1;1	6	7	0.1007	46208;34937;34939;19488;44937;11717;17139	-	Pre-rRNA-processing protein TSR1 homolog OS=Homo sapiens OX=9606 GN=TSR1 PE=1 SV=1	2.05764e+06	54148.5	TSR1
462_1	sp|Q9Y608|LRRF2_HUMAN	17.1781	NA	82121.3	AEQDITTLEQSISR;AMVSNAQLDNEK;DQIQDVEGR;FSAEDEALSNIAR;NSASATTPLSGNSSR	1;1;1;1;1	5	5	0.0874	36406;28221;17603;31712;32588	-	Leucine-rich repeat flightless-interacting protein 2 OS=Homo sapiens OX=9606 GN=LRRFIP2 PE=1 SV=1	2.30512e+06	50111.2	LRRFIP2
732_1	sp|P53621|COPA_HUMAN	17.1126	NA	138258	DADSITLFDVQQK;LSFLYLITGNLEK;LVGQSIIAYLQK;SILLSVPLLVVDNK;TGVQTFR;TLDLPIYVTR	1;1;1;1;1;1	6	6	0.0564	33447;34357;28715;34335;7929;23093	-	Coatomer subunit alpha OS=Homo sapiens OX=9606 GN=COPA PE=1 SV=2	1.85616e+06	24423.1	COPA
614_1	sp|P27824|CALX_HUMAN	17.0967	NA	67525.8	EIEDPEDR;GTLSGWILSK;KPEDWDERPK;LHFIFR;TGIYEEK;TPELNLDQFHDK	1;1;1;1;1;1	6	6	0.0895	15511;17689;27473;8911;9179;32797	-	Calnexin OS=Homo sapiens OX=9606 GN=CANX PE=1 SV=2	7.60337e+06	281606	CANX
238_1	sp|Q9NZ01|TECR_HUMAN	17.0746	NA	36010.8	IPYPTK;LLETLFVHR;LPVGTTATLYFR;THPQWYPAR;VPFIYGHK;YDFTSSR	1;1;1;1;1;1	6	6	0.1656	4652;20444;28944;21593;13993;10670	-	Very-long-chain enoyl-CoA reductase OS=Homo sapiens OX=9606 GN=TECR PE=1 SV=1	6.53379e+06	384341	TECR
1099_1	sp|Q70Z53|F10C1_HUMAN	16.9598	NA	37524.7	EYCIADLSK;FVNDYILYYGGK;NSDEEESASESELWK;QVAAELLDR;SWEVNFGYIEHGEK	1;1;1;1;1	5	5	0.1873	19168;32651;38737;15926;38034	-	Protein FRA10AC1 OS=Homo sapiens OX=9606 GN=FRA10AC1 PE=1 SV=3	4.79626e+06	218012	FRA10AC1
865_1	sp|Q96J01|THOC3_HUMAN	16.8657	NA	38746.8	DDVVTFIDAK;LWEVQCESPTFTVAWHPK;TASVFLLEK;TLSFSHDGK;YVLGMQELFR	1;1;1;1;1	5	5	0.1595	20209;44117;15725;15112;25772	-	THO complex subunit 3 OS=Homo sapiens OX=9606 GN=THOC3 PE=1 SV=1	5.36151e+06	282185	THOC3
37_1	sp|Q9HAU5|RENT2_HUMAN	16.844	NA	147717	AFVPAILFK;ALFIVPR;FLGELYNYR;KLDCFLVYFQR;LDLLPFYAR;NFYENLIDLK	1;1;1;1;1;1	6	6	0.0432	15647;8225;22411;33697;19605;26319	-	Regulator of nonsense transcripts 2 OS=Homo sapiens OX=9606 GN=UPF2 PE=1 SV=1	1.02443e+06	15290	UPF2
156_3	sp|P02533|K1C14_HUMAN	16.8309	NA	51529.4	ALEEANADLEVK;APSTYGGGLSVSSSR;ASLENSLEETK;CEMEQQNQEYK;DAEEWFFTK;EVATNSELVQSGK;ISSVLAGGSCR;LAADDFR;LASYLDK;LASYLDKVR;VLDELTLAR;VTMQNLNDR;YETELNLR	0;1;0;1;1;1;0;0;0;0;0;0;1	5	5	0.2627	27561;31829;24287;33631;22304;29769;19538;7893;7957;17795;17797;16464;18847;19525;16743	-	Keratin, type I cytoskeletal 14 OS=Homo sapiens OX=9606 GN=KRT14 PE=1 SV=4	4.52376e+06	129250	KRT14
974_1	sp|P17480|UBF1_HUMAN	16.8127	NA	89350.2	AEEIWQQSVIGDYLAR;DYEVELLR;FLESLPEEEQQR;HPELNISEEGITK;TLTELILDAQEHVK	1;1;1;1;1	5	5	0.0825	40601;16700;34179;33098;36744	-	Nucleolar transcription factor 1 OS=Homo sapiens OX=9606 GN=UBTF PE=1 SV=1	2.43928e+06	50818.2	UBTF
1118_1	sp|Q15717|ELAV1_HUMAN	16.7946	NA	36069.1	DANLYISGLPR;DVEDMFSR;ILQVSFK;NVALLSQLYHSPAR;VLVDQTTGLSR	1;1;1;1;1	5	6	0.1564	24213;15352;8991;35991;35990;23006	-	ELAV-like protein 1 OS=Homo sapiens OX=9606 GN=ELAVL1 PE=1 SV=2	4.00231e+06	235430	ELAVL1
207_2	sp|O00425|IF2B3_HUMAN	16.7881	NA	63665.6	DQTPDENDQVVVK;FTEEIPLK;IAPAEAPDAK;ILAHNNFVGR;MVIITGPPEAQFK;SILEIMHK;TVNELQNLSSAEVVVPR	1;1;1;0;0;1;1	5	5	0.1364	33639;14569;14783;20968;20967;32023;14326;40347	-	Insulin-like growth factor 2 mRNA-binding protein 3 OS=Homo sapiens OX=9606 GN=IGF2BP3 PE=1 SV=2	3.59276e+06	105670	IGF2BP3
2_4	sp|P05787|K2C8_HUMAN	16.7061	NA	53671.1	DVDEAYMNK;FLEQQNK;LEGLTDEINFLR;LLEGEESR;NKYEDEINK;QLYEEEIR;SLDMDSIIAEVK;TEMENEFVLIK;YEDEINK	1;0;1;0;0;1;1;1;0	5	5	0.1573	18605;11948;11946;31629;12941;21470;18379;28275;29418;12092	-	Keratin, type II cytoskeletal 8 OS=Homo sapiens OX=9606 GN=KRT8 PE=1 SV=7	4.56248e+06	142577	KRT8
75_2	sp|P51116|FXR2_HUMAN	16.5925	NA	74178	ANEQEPCGWWLAR;ASLLGDMHFR;EITEGDEVEVYSR;LQIDEQLR;LRPVNPNPLATK;VIQEIVDK;YNSSSISSVLK	1;1;1;0;1;0;1	5	6	0.1114	36860;21219;21220;34773;15928;28251;13348;22814	-	Fragile X mental retardation syndrome-related protein 2 OS=Homo sapiens OX=9606 GN=FXR2 PE=1 SV=2	1.0561e+06	24560.4	FXR2
2_6	sp|P48668|K2C6C_HUMAN	16.5703	NA	59988.3	AEAESWYQTK;DVDAAYMNK;FLEQQNK;GSGGLGGACGGAGFGSR;KLLEGEECR;LALDVEIATYR;NKYEDEINK;NLDLDSIIAEVK;QEIAEINR;QNLEPLFEQYINNLR;SGFSSISVSR;WTLLQEQGTK;YEDEINK;YEELQVTAGR	1;0;0;1;0;0;0;0;1;0;1;0;0;1	5	5	0.2429	23943;16884;11948;11946;31776;20674;26131;21470;28609;28637;14391;40754;16343;23599;12092;22029	-	Keratin, type II cytoskeletal 6C OS=Homo sapiens OX=9606 GN=KRT6C PE=1 SV=3	1.2515e+07	347638	KRT6C
601_1	sp|P08708|RS17_HUMAN	16.5103	NA	15540.4	IAGYVTHLMK;LGNDFHTNK;LLDFGSLSNLQVTQPTVGMNFK;VCEEIAIIPSK;VCEEIAIIPSKK	1;1;1;1;1	5	7	0.3926	20644;20645;21323;17004;45486;25901;30584	-	40S ribosomal protein S17 OS=Homo sapiens OX=9606 GN=RPS17 PE=1 SV=2	4.94145e+06	823574	RPS17
375_1	sp|Q9BQG0|MBB1A_HUMAN	16.4676	NA	148762	AQHQQALSSLELLNVLFR;ATLQEILPEVLK;HQACLLLQK;LLGAALPLLTK;LPAIALDLLR;NSPLTVPMFLSLFSR	1;1;1;1;1;1	6	6	0.0565	42665;29474;19730;19703;19035;38268	-	Myb-binding protein 1A OS=Homo sapiens OX=9606 GN=MYBBP1A PE=1 SV=2	861092	11330.2	MYBBP1A
75_3	sp|P51114|FXR1_HUMAN	16.4575	NA	69677.9	EDGMVPFVFVGTK;IFYHPETTQLMILSASEATVK;LPPPPDIK;LQIDEQLR;VIQEIVDK;VNILSDMHLR;VPGVTAIELDEDTGTFR	1;1;1;0;0;1;1	5	5	0.1369	31831;45163;10731;15928;13348;23339;39907	-	Fragile X mental retardation syndrome-related protein 1 OS=Homo sapiens OX=9606 GN=FXR1 PE=1 SV=3	4.5732e+06	123600	FXR1
1159_1	sp|O43395|PRPF3_HUMAN	16.2852	NA	77480.9	AADHLKPFLDDSTLR;ELDELKPWIEK;EVFGDDSEISK;LALIAPK;QLSFISPPTPQPK;VLGFSEPTVVTAALNCVGK	1;1;1;1;1;1	6	6	0.1113	38108;30951;24476;4873;32279;41525	-	U4/U6 small nuclear ribonucleoprotein Prp3 OS=Homo sapiens OX=9606 GN=PRPF3 PE=1 SV=2	3.27476e+06	88506.9	PRPF3
785_1	sp|O14974|MYPT1_HUMAN	16.2678	NA	115211	ETLIIEPEK;LYEQILAENEK;SGGTALHVAAAK;SGSYSYLEER;TYDETYQR	1;1;1;1;1	5	5	0.0485	18060;29344;18532;23070;18225	-	Protein phosphatase 1 regulatory subunit 12A OS=Homo sapiens OX=9606 GN=PPP1R12A PE=1 SV=1	3.61265e+06	68163.2	PPP1R12A
483_1	sp|P62269|RS18_HUMAN	16.2417	NA	17707.9	ADIDLTK;AGELTEDEVER;HFWGLR;IPDWFLNR;YAHVVLR;YSQVLANGLDNK	1;1;1;1;1;1	6	6	0.3355	6648;25417;8200;17642;9957;28307	-	40S ribosomal protein S18 OS=Homo sapiens OX=9606 GN=RPS18 PE=1 SV=3	1.02092e+07	850769	RPS18
900_1	sp|P52701|MSH6_HUMAN	16.2315	NA	152689	AIMYEETTYSK;IIDFLSALEGFK;LANLPEEVIQK;TIVYWGIGR;TLLEEEYFR;WDTAFDHEK	1;1;1;1;1;1	6	6	0.0449	28788;29427;25699;17791;23425;21300	-	DNA mismatch repair protein Msh6 OS=Homo sapiens OX=9606 GN=MSH6 PE=1 SV=2	1.61478e+06	20702.4	MSH6
856_1	sp|P47756|CAPZB_HUMAN	16.1901	NA	31330.8	GCWDSIHVVEVQEK;LPPQQIEK;LTSTVMLWLQTNK;SGSGTMNLGGSLTR;YDPPLEDGAMPSAR	1;1;1;1;1	5	7	0.2274	37882;13693;35593;28880;28874;29444;34566	-	F-actin-capping protein subunit beta OS=Homo sapiens OX=9606 GN=CAPZB PE=1 SV=4	1.71065e+06	85532.6	CAPZB
585_1	sp|O75448|MED24_HUMAN	16.128	NA	110234	EGLEAGTPAAGEK;EVLTDIFAK;QLAGPLFSENTLQFYNER;VVIMNSILER;WTAFTFLK	1;1;1;1;1	5	5	0.0586	24649;16666;43322;22391;15890	-	Mediator of RNA polymerase II transcription subunit 24 OS=Homo sapiens OX=9606 GN=MED24 PE=1 SV=1	737818	12505.4	MED24
792_1	sp|P46087|NOP2_HUMAN	16.1063	NA	89247.1	GADSELSTVPSVTK;GVNLDPLGK;IQDIVGILR;NTGVILANDANAER;SVVGNLHR	1;1;1;1;1	5	5	0.0665	30684;12177;16358;32829;10896	-	Probable 28S rRNA (cytosine(4447)-C(5))-methyltransferase OS=Homo sapiens OX=9606 GN=NOP2 PE=1 SV=2	1.64094e+06	39069.9	NOP2
203_1	sp|P78347|GTF2I_HUMAN	16.0974	NA	112346	EDLQLDKPASGVK;EEWYAR;EQVNDLFSR;QVEELFER;RPELLTHSTTEVTQPR;SPTWFGIPR	1;1;1;1;1;1	6	6	0.0611	30948;9759;19579;17172;40449;17641	-	General transcription factor II-I OS=Homo sapiens OX=9606 GN=GTF2I PE=1 SV=2	5.66856e+06	94476	GTF2I
66_1	sp|Q5BKZ1|ZN326_HUMAN	16.0919	NA	65613	DYGPGSYGGMDR;FGGSYGGR;FGPYESYDSR;NQGGSSWEAPYSR;SGYGFNEPEQSR	1;1;1;1;1	5	6	0.0945	27148;26511;7582;24277;32233;30044	-	DBIRD complex subunit ZNF326 OS=Homo sapiens OX=9606 GN=ZNF326 PE=1 SV=2	4.14741e+06	129606	ZNF326
950_1	sp|Q9BVP2|GNL3_HUMAN	16.026	NA	61954.4	ELPTVVFR;KDPGVPNSAPFK;KLVLILNK;SGFNLEELEK;VGVIGFPNVGK	1;1;1;1;1	5	5	0.0893	13996;25832;13236;22025;18718	-	Guanine nucleotide-binding protein-like 3 OS=Homo sapiens OX=9606 GN=GNL3 PE=1 SV=2	6.68482e+06	222827	GNL3
1041_1	sp|P11586|C1TC_HUMAN	16.0172	NA	101467	EQVPGFTPR;GALALAQAVQR;LPVEDK;TPVPSDIDISR;YVVVTGITPTPLGEGK	1;1;1;1;1	5	5	0.0567	16485;19141;4102;23428;37073	-	C-1-tetrahydrofolate synthase, cytoplasmic OS=Homo sapiens OX=9606 GN=MTHFD1 PE=1 SV=4	3.48813e+06	62288	MTHFD1
1147_1	sp|O75821|EIF3G_HUMAN	15.9822	NA	35588.9	ETDLQELFRPFGSISR;GFAFISFHR;LPGELEPVQATQNK;VTNLSEDTR;YVPPSLR	1;1;1;1;1	5	8	0.1719	40789;40787;40788;18465;18466;34741;16616;8850	-	Eukaryotic translation initiation factor 3 subunit G OS=Homo sapiens OX=9606 GN=EIF3G PE=1 SV=2	4.00083e+06	200042	EIF3G
315_1	sp|Q14683|SMC1A_HUMAN	15.9284	NA	143144	AFVSMVYSEEGAEDR;LEEYITTSK;NHEMEEIR;SNLMDAISFVLGEK;VIVGGSSEYK;VLTFDLTK	1;1;1;1;1;1	6	6	0.0519	37949;18563;17520;34736;16769;13098	-	Structural maintenance of chromosomes protein 1A OS=Homo sapiens OX=9606 GN=SMC1A PE=1 SV=2	7.86839e+06	90441.2	SMC1A
358_1	sp|P28290|ITPI2_HUMAN	15.8136	NA	138300	LGEESGIVESK;MELQDLELQLEER;MEVENPNYALTSR;STIFISPSSVK;YTPEEEQELEK	1;1;1;1;1	5	5	0.0469	21264;37288;34734;22043;30805	-	Protein ITPRID2 OS=Homo sapiens OX=9606 GN=ITPRID2 PE=1 SV=3	2.61767e+06	35858.5	ITPRID2
1109_1	sp|P30050|RL12_HUMAN	15.7895	NA	17807.5	CTGGEVGATSALAPK;HPHDIIDDINSGAVECPAS;HSGNITFDEIVNIAR;QAQIEVVPSASALIIK	1;1;1;1	4	7	0.3939	31584;31585;42469;42470;37885;37884;37580	-	60S ribosomal protein L12 OS=Homo sapiens OX=9606 GN=RPL12 PE=1 SV=1	1.971e+06	179182	RPL12
688_1	sp|P62847|RS24_HUMAN	15.7438	NA	15413.4	KQMVIDVLHPGK;QMVIDVLHPGK;TTGFGMIYDSLDYAK;TTPDVIFVFGFR	1;1;1;1	4	7	0.2932	29878;24949;24954;25653;37800;38076;30915	-	40S ribosomal protein S24 OS=Homo sapiens OX=9606 GN=RPS24 PE=1 SV=1	1.18957e+07	1.69939e+06	RPS24
195_2	sp|Q13283|G3BP1_HUMAN	15.7405	NA	52132.1	DFFQSYGNVVELR;EAGEQGDIEPR;FYVHNDIFR;HPDSHQLFIGNLPHEVDK;TFSWASVTSK;VMEKPSPLLVGR	1;1;1;1;1;0	5	5	0.1567	36098;23457;23841;42807;19831;28466	-	Ras GTPase-activating protein-binding protein 1 OS=Homo sapiens OX=9606 GN=G3BP1 PE=1 SV=1	1.83022e+07	762593	G3BP1
972_1	sp|Q99459|CDC5L_HUMAN	15.7358	NA	92193.7	LGLLGLPAPK;TAAQCLEHYEFLLDK;TIAPIIGR;VGQASEIAR;YADLLLEK	1;1;1;1;1	5	6	0.0623	14653;40124;40122;9238;12872;14146	-	Cell division cycle 5-like protein OS=Homo sapiens OX=9606 GN=CDC5L PE=1 SV=2	2.53678e+06	58994.8	CDC5L
739_1	sp|O60524|NEMF_HUMAN	15.7333	NA	122878	EVQTVTSIQK;IHTTEFEWPK;LTEIVASAPK;VDESCVWR;VITSAWWVYHHQVSK;VYWFEK	1;1;1;1;1;1	6	6	0.0548	20646;27047;16421;17196;40156;10501	-	Ribosome quality control complex subunit NEMF OS=Homo sapiens OX=9606 GN=NEMF PE=1 SV=4	7.86306e+06	131051	NEMF
1055_1	sp|P62249|RS16_HUMAN	15.7074	NA	16435	ALVAYYQK;EIKDILIQYDR;GGGHVAQIYAIR;GPLQSVQVFGR;LLEPVLLLGK	1;1;1;1;1	5	8	0.3562	13782;13783;31152;31151;25157;25158;22955;19036	-	40S ribosomal protein S16 OS=Homo sapiens OX=9606 GN=RPS16 PE=1 SV=2	8.32697e+06	693915	RPS16
195_1	sp|Q9UN86|G3BP2_HUMAN	15.6353	NA	54087.8	FMQTFVLAPEGSVPNK;LPNFGFVVFDDSEPVQR;TEELKPQVEEK;VEAKPEVQSQPPR;VMEKPSPLLVGR	1;1;1;1;0	4	4	0.1432	39092;41573;28602;33046;28466	-	Ras GTPase-activating protein-binding protein 2 OS=Homo sapiens OX=9606 GN=G3BP2 PE=1 SV=2	1.38676e+06	47819.4	G3BP2
886_1	sp|P18621|RL17_HUMAN	15.6353	NA	21383.3	EQIVPKPEEEVAQK;GLDVDSLVIEHIQVNK;KSAEFLLHMLK;SAEFLLHMLK	1;1;1;1	4	9	0.2228	36960;36959;39329;39328;28138;28141;23000;22999;23632	-	60S ribosomal protein L17 OS=Homo sapiens OX=9606 GN=RPL17 PE=1 SV=3	6.21471e+06	564973	RPL17
807_1	sp|P49327|FAS_HUMAN	15.5602	NA	273254	DPSQQELPR;DTSFEQHVLWHTGGK;EGGFLLLHTLLR;MEEVVIAGMSGK;SLYQSAGVAPESFEYIEAHGTGTK	1;1;1;1;1	5	6	0.0287	17977;38778;30002;30001;27228;46243	-	Fatty acid synthase OS=Homo sapiens OX=9606 GN=FASN PE=1 SV=3	783053	5887.62	FASN
123_2	sp|P52907|CAZA1_HUMAN	15.5374	NA	32902.3	EASDPQPEEADGGLK;EGAAHAFAQYNMDQFTPVK;ESCDSALR;FITHAPPGEFNEVFNDVR;IQVHYYEDGNVQLVSHK;LLLNNDNLLR	1;1;1;1;0;0	4	7	0.3042	35358;35359;43284;43285;13111;42858;42859;42276;23352	-	F-actin-capping protein subunit alpha-1 OS=Homo sapiens OX=9606 GN=CAPZA1 PE=1 SV=3	4.07646e+06	254779	CAPZA1
877_1	sp|P39656|OST48_HUMAN	15.5213	NA	50769	IDPFVR;LPDVYGVFQFK;NTLLIAGLQAR;SSLNPILFR;TLVLLDNLNVR	1;1;1;1;1	5	5	0.1053	5602;27980;22199;17068;26377	-	Dolichyl-diphosphooligosaccharide--protein glycosyltransferase 48 kDa subunit OS=Homo sapiens OX=9606 GN=DDOST PE=1 SV=4	8.57707e+06	357378	DDOST
1000_1	sp|P14868|SYDC_HUMAN	15.4784	NA	57100	AYIDSFR;FGAPPHAGGGIGLER;FQTEIQTVNK;GEEILSGAQR;IYVISLAEPR;VFSIGPVFR	1;1;1;1;1;1	6	6	0.1218	10498;32177;23738;17607;21844;16190	-	Aspartate--tRNA ligase, cytoplasmic OS=Homo sapiens OX=9606 GN=DARS1 PE=1 SV=2	7.36944e+06	188960	DARS1
221_1	sp|Q00059|TFAM_HUMAN	15.4442	NA	29078.2	AEWQVYKEEISR;ELYIQHAK;EQLPIFK;IYQDAYR;SWEEQMIEVGR	1;1;1;1;1	5	5	0.1829	35216;15492;10656;12770;29827	-	Transcription factor A, mitochondrial OS=Homo sapiens OX=9606 GN=TFAM PE=1 SV=1	4.87891e+06	243946	TFAM
604_1	sp|Q53GQ0|DHB12_HUMAN	15.3929	NA	34302.2	FKVETR;ISYSLFTALR;LDQVSSEIK;SYAEELAK;TFVDFFSQCLHEEYR	1;1;1;1;1	5	5	0.1538	6798;22244;16069;12098;41699	-	Very-long-chain 3-oxoacyl-CoA reductase OS=Homo sapiens OX=9606 GN=HSD17B12 PE=1 SV=2	2.31566e+06	144729	HSD17B12
1007_1	sp|P09661|RU2A_HUMAN	15.3878	NA	28398.1	GGPSPGDVEAIK;GLLQSGQIPGR;KLDGFPLLR;LDGFPLLR;LYVIYK;TFNPGAGLPTDK	1;1;1;1;1;1	6	9	0.1961	20379;20347;17591;12890;12888;7510;7506;7508;24173	-	U2 small nuclear ribonucleoprotein A' OS=Homo sapiens OX=9606 GN=SNRPA1 PE=1 SV=2	2.02571e+07	1.44694e+06	SNRPA1
684_1	sp|P41252|SYIC_HUMAN	15.3793	NA	144406	APLKPYPVSPSDK;AVPSWFVR;ESVDHLTIPSR;FLIQNVLR;LYLINSPVVR;SVVTSIFGVK	1;1;1;1;1;1	6	6	0.0475	30920;14020;25691;15542;22396;16715	-	Isoleucine--tRNA ligase, cytoplasmic OS=Homo sapiens OX=9606 GN=IARS1 PE=1 SV=2	2.46913e+06	37986.7	IARS1
869_1	sp|P20042|IF2B_HUMAN	15.369	NA	38364.4	DASDDLDDLNFFNQK;DEALEDEDNK;DLEADEEDTR;DYTYEELLNR;FPDEDEILEK	1;1;1;1;1	5	5	0.1652	38974;22520;23144;28069;24858	-	Eukaryotic translation initiation factor 2 subunit 2 OS=Homo sapiens OX=9606 GN=EIF2S2 PE=1 SV=2	2.29558e+06	104344	EIF2S2
1086_1	sp|Q8TDN6|BRX1_HUMAN	15.3573	NA	41374.9	FLVQNIHTLAELK;FVLNLIK;ILIFSSR;NEIDAEPPAK;SQPFVDHVFTFTILDNR	1;1;1;1;1	5	5	0.153	34791;9528;9032;18556;42361	-	Ribosome biogenesis protein BRX1 homolog OS=Homo sapiens OX=9606 GN=BRIX1 PE=1 SV=2	1.27046e+06	66866.5	BRIX1
819_1	sp|Q9UGP8|SEC63_HUMAN	15.3149	NA	87941.6	GGDEVMFMR;LSQMAVQGLQQFK;TIQDLVSLK;TTQIYTYFVYK;YSGDQILIR	1;1;1;1;1	5	5	0.0671	16848;33406;16005;31879;17789	-	Translocation protein SEC63 homolog OS=Homo sapiens OX=9606 GN=SEC63 PE=1 SV=2	9.63541e+06	235010	SEC63
182_1	sp|Q9UG63|ABCF2_HUMAN	15.2585	NA	71244.6	DFSGGWR;EVPIPEHIDIYHLTR;IPPPVIMVQNVSFK;LEELDADK;YYTGNYDQYVK	1;1;1;1;1	5	5	0.0883	8546;40040;35992;12940;31415	-	ATP-binding cassette sub-family F member 2 OS=Homo sapiens OX=9606 GN=ABCF2 PE=1 SV=2	5.38418e+06	153834	ABCF2
1187_1	sp|P46781|RS9_HUMAN	15.2039	NA	22577.6	ELLTLDEKDPR;IEDFLER;IGVLDEGK;LFEGNALLR;LIGEYGLR;MKLDYILGLK	1;1;1;1;1;1	6	6	0.2732	28568;12534;8808;16561;12513;23199	-	40S ribosomal protein S9 OS=Homo sapiens OX=9606 GN=RPS9 PE=1 SV=3	8.77582e+06	626844	RPS9
123_1	sp|P47755|CAZA2_HUMAN	15.1979	NA	32928.6	EGAAHAFAQYNLDQFTPVK;FTITPSTTQVVGILK;IDGQQTIIACIESHQFQAK;IQVHYYEDGNVQLVSHK;LLLNNDNLLR;TSVETALR	1;1;1;0;0;1	4	4	0.3077	43037;36666;43910;42276;23352;10719	-	F-actin-capping protein subunit alpha-2 OS=Homo sapiens OX=9606 GN=CAPZA2 PE=1 SV=3	978513	65234.2	CAPZA2
546_1	sp|O14980|XPO1_HUMAN	15.1427	NA	123306	AVGHPFVIQLGR;ETLVYLTHLDYVDTER;FLVTVIK;YMLLPNQVWDSIIQQATK;YVVGLIIK	1;1;1;1;1	5	5	0.057	27268;41589;8416;43570;11861	-	Exportin-1 OS=Homo sapiens OX=9606 GN=XPO1 PE=1 SV=1	1.12581e+06	19410.5	XPO1
1148_1	sp|Q96FV9|THOC1_HUMAN	15.1238	NA	75618.5	DKPVTGEQIEVFANK;IQLFLAR;SNTFYSAGK;SPTPPLFSLPEAR;TGGEHVYFAK	1;1;1;1;1	5	6	0.0822	37701;10098;14484;31354;19634;19631	-	THO complex subunit 1 OS=Homo sapiens OX=9606 GN=THOC1 PE=1 SV=1	2.37758e+07	579899	THOC1
577_1	sp|P62826|RAN_HUMAN	15.1085	NA	24407.6	FNVWDTAGQEK;HLTGEFEK;LVLVGDGGTGK;NLQYYDISAK;YVATLGVEVHPLVFHTNR	1;1;1;1;1	5	6	0.2685	27285;13976;15965;24051;42512;42513	-	GTP-binding nuclear protein Ran OS=Homo sapiens OX=9606 GN=RAN PE=1 SV=3	7.43364e+06	675785	RAN
4_1	sp|P0CG48|UBC_HUMAN	15.0687	NA	76991.5	EGIPPDQQR;ESTLHLVLR;MQIFVK;TLSDYNIQK;TLSDYNIQKESTLHLVLR	1;1;1;1;1	5	14	0.0482	16788;16794;16792;16791;16787;16796;16790;16793;16789;17916;6275;18464;43365;43366	sp|P62979|RS27A_HUMAN;sp|P0CG47|UBB_HUMAN;sp|P62987|RL40_HUMAN	Polyubiquitin-C OS=Homo sapiens OX=9606 GN=UBC PE=1 SV=3	5.32547e+07	845313	UBC
831_1	sp|Q15637|SF01_HUMAN	15.0462	NA	68285.9	HNLITEMVALNPDFKPPADYKPPATR;ILRPWQSSETR;QGIETPEDQNDLR;TVIPGMPTVIPPGLTR	1;1;1;1	4	5	0.1033	48368;48369;30140;34459;37326	-	Splicing factor 1 OS=Homo sapiens OX=9606 GN=SF1 PE=1 SV=4	3.71105e+06	231941	SF1
990_1	sp|P31942|HNRH3_HUMAN	14.8717	NA	36903.1	ATENDIANFFSPLNPIR;DGMDNQGGYGSVGR;GMGGHGYGGAGDASSGFHGGHFVHMR;VHIDIGADGR	1;1;1;1	4	7	0.1936	41074;31375;31914;46315;46260;17299;17307	-	Heterogeneous nuclear ribonucleoprotein H3 OS=Homo sapiens OX=9606 GN=HNRNPH3 PE=1 SV=2	3.9813e+06	199065	HNRNPH3
391_1	sp|P16615|AT2A2_HUMAN	14.8327	NA	114683	EFTLEFSR;IGIFGQDEDVTSK;TASEMVLADDNFSTIVAAVEEGR;TVEEVLGHFGVNESTGLSLEQVK	1;1;1;1	4	5	0.0643	16398;31218;45491;45485;45805	-	Sarcoplasmic/endoplasmic reticulum calcium ATPase 2 OS=Homo sapiens OX=9606 GN=ATP2A2 PE=1 SV=1	4.01669e+06	77244	ATP2A2
460_1	sp|Q9BPW8|NIPS1_HUMAN	14.7752	NA	33288.8	DNEGSWFR;GWDENVYYTVPLVR;LKPGTMIEWGNNWAR;MGPNIYELR	1;1;1;1	4	5	0.162	15787;38298;39235;18940;19635	-	Protein NipSnap homolog 1 OS=Homo sapiens OX=9606 GN=NIPSNAP1 PE=1 SV=1	6.88735e+06	382630	NIPSNAP1
110_1	sp|Q9P2J5|SYLC_HUMAN	14.7391	NA	134379	FDDPLLGPR;LYTWVEWVK;TGFFEFQAAK;VDIGDTIIYLVH;WQFLTLR	1;1;1;1;1	5	5	0.04	16448;24416;21180;29608;14101	-	Leucine--tRNA ligase, cytoplasmic OS=Homo sapiens OX=9606 GN=LARS1 PE=1 SV=2	1.50811e+06	23938.2	LARS1
703_1	sp|Q7Z6E9|RBBP6_HUMAN	14.735	NA	201442	DVSHEIIQHEVK;IGSTENISNTK;ISLSAPAK;LEVTEIVKPSPK;TDSLFVLPSR	1;1;1;1;1	5	5	0.0296	32115;21953;7055;28984;20739	-	E3 ubiquitin-protein ligase RBBP6 OS=Homo sapiens OX=9606 GN=RBBP6 PE=1 SV=1	4.58958e+06	44559	RBBP6
918_1	sp|P61313|RL15_HUMAN	14.6193	NA	24131.1	FFEVILIDPFHK;QGYVIYR;VLNSYWVGEDSTYK;YIQELWR	1;1;1;1	4	5	0.1961	34193;34192;11593;37488;15713	-	60S ribosomal protein L15 OS=Homo sapiens OX=9606 GN=RPL15 PE=1 SV=2	5.30091e+06	378636	RPL15
692_1	sp|Q15648|MED1_HUMAN	14.5939	NA	168373	KPSLTAVIDK;SPISSDQSLSMTSNTILSADRPSR;SSSGLGSSGSLSQK;VPLILNLIR	1;1;1;1	4	4	0.0361	18075;46301;26815;17233	-	Mediator of RNA polymerase II transcription subunit 1 OS=Homo sapiens OX=9606 GN=MED1 PE=1 SV=4	1.30401e+06	17621.8	MED1
643_1	sp|P54886|P5CS_HUMAN	14.5496	NA	87247.5	GDECGLALGR;GPVGLEGLLTTK;LASIVEQVSVLQNQGR;LNSLAIGLR;MIDLIIPR	1;1;1;1;1	5	5	0.0692	17081;22832;38763;13829;14337	-	Delta-1-pyrroline-5-carboxylate synthase OS=Homo sapiens OX=9606 GN=ALDH18A1 PE=1 SV=2	2.35771e+06	51254.6	ALDH18A1
729_1	sp|Q969G3|SMCE1_HUMAN	14.5481	NA	46620.6	FLESTDSFNNELK;IAAEIAQAEEQAR;KLEAELLQIEER;LISEILSESVVPDVR	1;1;1;1	4	5	0.129	35392;30945;33218;33217;37422	-	SWI/SNF-related matrix-associated actin-dependent regulator of chromatin subfamily E member 1 OS=Homo sapiens OX=9606 GN=SMARCE1 PE=1 SV=2	6.23846e+06	283566	SMARCE1
1061_1	sp|Q13769|THOC5_HUMAN	14.5481	NA	78457.9	LDWELEQR;LMAEIQDLK;TPNPANQYQFDK;YNHPQGFFSHR	1;1;1;1	4	4	0.0586	18771;17648;31709;30650	-	THO complex subunit 5 homolog OS=Homo sapiens OX=9606 GN=THOC5 PE=1 SV=2	2.08062e+06	53349.1	THOC5
463_2	sp|Q7L7X3|TAOK1_HUMAN	14.5277	NA	115997	AGNILLTEPGQVK;EELNENQSTPK;EIGHGSFGAVYFAR;ELDNLQYR;ELNSFLESQK;ERPETVLIDLIQR;HNLEQDLVR	1;1;0;0;1;1;1	5	5	0.0779	28979;27075;34342;17208;23215;36242;20254	-	Serine/threonine-protein kinase TAO1 OS=Homo sapiens OX=9606 GN=TAOK1 PE=1 SV=1	2.81317e+06	49353.9	TAOK1
329_1	sp|P62888|RL30_HUMAN	14.3675	NA	12775.7	KSEIEYYAMLAK;SLESINSR;TGVHHYSGNNIELGTACGK;VCTLAIIDPGDSDIIR	1;1;1;1	4	4	0.4783	32474;11879;42123;38993	-	60S ribosomal protein L30 OS=Homo sapiens OX=9606 GN=RPL30 PE=1 SV=2	3.09873e+06	387341	RPL30
1051_1	sp|P49750|YLPM1_HUMAN	14.3559	NA	241495	APWNHGEER;DQDMDEDYNR;EVEFGGPAPR;IVVIMR;SLDNEWDR;VPGGLQGSQDR	1;1;1;1;1;1	6	6	0.0252	19045;27517;17567;5065;16611;19832	-	YLP motif-containing protein 1 OS=Homo sapiens OX=9606 GN=YLPM1 PE=1 SV=4	3.05559e+06	30864.5	YLPM1
982_1	sp|P40429|RL13A_HUMAN	14.3235	NA	23562.4	AEVQVLVLDGR;LAHEVGWK;MVVPAALK;YQAVTATLEEK;YTEVLK	1;1;1;1;1	5	5	0.2167	25123;13174;8725;25645;5784	-	60S ribosomal protein L13a OS=Homo sapiens OX=9606 GN=RPL13A PE=1 SV=2	6.6901e+06	393535	RPL13A
426_1	sp|Q14126|DSG2_HUMAN	14.2991	NA	122218	ATQFTGATGAIMTTETTK;FLDDLGLK;QESTSVLLQQSEK;VVPSFLPVDQGGSLVGR	1;1;1;1	4	4	0.0501	40007;12512;33373;38562	-	Desmoglein-2 OS=Homo sapiens OX=9606 GN=DSG2 PE=1 SV=2	1.98267e+06	38875.8	DSG2
90_1	sp|P46977|STT3A_HUMAN	14.2633	NA	80476.8	EAYYWLR;FGQVYTEAK;FHNWFDDR;FYSLLDPSYAK;IIFDDFR;ISPWTGR	1;1;1;1;1;1	6	6	0.0695	15433;16890;20803;27643;12670;8274	-	Dolichyl-diphosphooligosaccharide--protein glycosyltransferase subunit STT3A OS=Homo sapiens OX=9606 GN=STT3A PE=1 SV=2	1.54978e+06	43049.6	STT3A
646_1	sp|Q8IY18|SMC5_HUMAN	14.263	NA	128726	ALCEGEIIDK;IELLEATEK;LVTELTNLIK;QYGFFSYLR;VNAVIAPK	1;1;1;1;1	5	5	0.0418	21261;17024;21125;22651;8028	-	Structural maintenance of chromosomes protein 5 OS=Homo sapiens OX=9606 GN=SMC5 PE=1 SV=2	2.33906e+06	34398	SMC5
458_1	sp|O60716|CTND1_HUMAN	14.2137	NA	108103	AAALVLQTIWGYK;GIPVLVGLLDHPK;IYISLLK;SLDNNYSTPNER	1;1;1;1	4	5	0.0465	32122;29617;29619;9634;31250	-	Catenin delta-1 OS=Homo sapiens OX=9606 GN=CTNND1 PE=1 SV=1	2.00624e+06	37152.7	CTNND1
759_1	sp|P28288|ABCD3_HUMAN	14.2059	NA	75427.6	DLNFEVR;FSMGFIDSIIAK;HHEYYLHMDGR;LVEHLHNFILFR;STHSELLEDYYQSGR	1;1;1;1;1	5	6	0.0865	11366;28565;32819;32820;35221;39417	-	ATP-binding cassette sub-family D member 3 OS=Homo sapiens OX=9606 GN=ABCD3 PE=1 SV=1	1.91137e+06	44450.4	ABCD3
521_1	sp|P83111|LACTB_HUMAN	14.1683	NA	60655	EVWSEGLGYADVENR;LLISHLSGIR;SLTMVALAK;WAGGGFLSTVGDLLK	1;1;1;1	4	5	0.0896	38495;19660;19659;12995;34668	-	Serine beta-lactamase-like protein LACTB, mitochondrial OS=Homo sapiens OX=9606 GN=LACTB PE=1 SV=2	3.08274e+06	99443.2	LACTB
350_1	sp|Q03252|LMNB2_HUMAN	14.1354	NA	69905.7	AGGPATPLSPTR;ATSSSSGSLSATGR;DLESLFHR;KLLEGEEER;LQIEIGK;TVLVNADGEEVAMR	1;1;1;0;1;1	5	6	0.1032	20301;26315;15987;19373;7613;7612;34138	-	Lamin-B2 OS=Homo sapiens OX=9606 GN=LMNB2 PE=1 SV=4	1.51425e+06	36933	LMNB2
528_1	sp|P22314|UBA1_HUMAN	14.0711	NA	117774	AENYDIPSADR;DEFEGLFK;LAGTQPLEVLEAVQR;NEEDAAELVALAQAVNAR	1;1;1;1	4	4	0.0491	25544;14842;36962;40670	-	Ubiquitin-like modifier-activating enzyme 1 OS=Homo sapiens OX=9606 GN=UBA1 PE=1 SV=3	486425	8686.16	UBA1
444_1	sp|P62314|SMD1_HUMAN	14.0138	NA	13273.4	EPVQLETLSIR;LSHETVTIELK;NGTQVHGTITGVDVSMNTHLK;NREPVQLETLSIR	1;1;1;1	4	6	0.3782	26932;26370;44196;44204;35728;35730	-	Small nuclear ribonucleoprotein Sm D1 OS=Homo sapiens OX=9606 GN=SNRPD1 PE=1 SV=1	5.17071e+06	1.03414e+06	SNRPD1
188_1	sp|P46783|RS10_HUMAN	13.9811	NA	18885.9	AEAGAGSATEFQFR;DYLHLPPEIVPATLR;HFYWYLTNEGIQYLR;IAIYELLFK	1;1;1;1	4	4	0.3212	32329;38670;41976;19694	-	40S ribosomal protein S10 OS=Homo sapiens OX=9606 GN=RPS10 PE=1 SV=1	2.68727e+06	206713	RPS10
1001_1	sp|P62917|RL8_HUMAN	13.9174	NA	28007.3	ASGNYATVISHNPETK;AVVGVVAGGGR;DIIHDPGR;IDKPILK;VGLIAAR	1;1;1;1;1	5	8	0.1907	37929;37931;13266;13267;12575;12573;8641;4082	-	60S ribosomal protein L8 OS=Homo sapiens OX=9606 GN=RPL8 PE=1 SV=2	2.38067e+07	1.70048e+06	RPL8
235_1	sp|O60506|HNRPQ_HUMAN	13.9132	NA	69559.6	AGPIWDLR;DYAFIHFDER;EFNEDGALAVLQQFK;GFCFLEYEDHK;GYAFVTFCTK;LYNNHEIR;TGYTLDVTTGQR	0;1;1;0;1;1;0	4	6	0.1188	12740;27964;27965;38266;32424;32423;23178;17573;17572;27931;27930	-	Heterogeneous nuclear ribonucleoprotein Q OS=Homo sapiens OX=9606 GN=SYNCRIP PE=1 SV=2	1.52651e+07	391412	SYNCRIP
1008_1	sp|O95793|STAU1_HUMAN	13.8698	NA	63142.8	EPEYTLLTER;ILQNEPLPER;LPPLPAVER;NAAIAVLEELK;NLPVNFEVAR	1;1;1;1;1	5	5	0.0867	25560;23774;15132;22248;21736	-	Double-stranded RNA-binding protein Staufen homolog 1 OS=Homo sapiens OX=9606 GN=STAU1 PE=1 SV=2	1.24163e+06	37625.1	STAU1
387_1	sp|P04844|RPN2_HUMAN	13.7478	NA	69241	EDQVIQLMNAIFSK;EETVLATVQALQTASHLSQQADLR;FELDTSER;QEIQHLFR	1;1;1;1	4	4	0.0856	37131;46540;15304;18015	-	Dolichyl-diphosphooligosaccharide--protein glycosyltransferase subunit 2 OS=Homo sapiens OX=9606 GN=RPN2 PE=1 SV=3	839583	33583.3	RPN2
508_1	sp|Q9Y277|VDAC3_HUMAN	13.6862	NA	30639.3	LSQNNFALGYK;LTLDTIFVPNTGK;LTLSALIDGK;VNNASLIGLGYTQTLRPGVK	1;1;1;1	4	5	0.1908	25734;31599;16513;43002;43003	-	Voltage-dependent anion-selective channel protein 3 OS=Homo sapiens OX=9606 GN=VDAC3 PE=1 SV=1	8.03182e+06	446212	VDAC3
117_1	sp|Q13123|RED_HUMAN	13.6366	NA	65561.8	EKEEEELMEKPQK;EYNEDEDPAAR;GLDFALLQK;ISAIIEK;VDDEPMDVDK	1;1;1;1;1	5	5	0.0898	37297;27808;15599;6577;21896	-	Protein Red OS=Homo sapiens OX=9606 GN=IK PE=1 SV=3	5.56892e+06	192032	IK
18_1	sp|P38919|IF4A3_HUMAN	13.5983	NA	46841.2	DELTLEGIK;EANFTVSSMHGDMPQK;FMTDPIR;GIYAYGFEKPSAIQQR;KLDYGQHVVAGTPGR;KVDWLTEK;QFFVAVER	1;1;1;0;1;0;1	5	5	0.1922	16032;39321;10823;39989;39988;36549;16072;15268	-	Eukaryotic initiation factor 4A-III OS=Homo sapiens OX=9606 GN=EIF4A3 PE=1 SV=4	4.32506e+06	173002	EIF4A3
442_1	sp|P14618|KPYM_HUMAN	13.5826	NA	57900	GSGTAEVELKK;GVNLPGAAVDLPAVSEK;MQHLIAR;NTGIICTIGPASR	1;1;1;1	4	4	0.0904	20075;37149;10376;29681	-	Pyruvate kinase PKM OS=Homo sapiens OX=9606 GN=PKM PE=1 SV=4	9.5859e+06	266275	PKM
720_1	sp|Q99729|ROAA_HUMAN	13.4671	NA	36202.4	EVYQQQQYGSGGR;GFGFILFK;GFVFITFK;MFVGGLSWDTSK	1;1;1;1	4	4	0.1235	34014;12787;13911;28530	-	Heterogeneous nuclear ribonucleoprotein A/B OS=Homo sapiens OX=9606 GN=HNRNPAB PE=1 SV=2	1.64501e+06	117501	HNRNPAB
354_1	sp|P46779|RL28_HUMAN	13.461	NA	15737.7	NCSSFLIK;QTYSTEPNNLK;SAHLQWMVVR;TVGVEPAADGK	1;1;1;1	4	4	0.292	14249;27289;26318;16934	-	60S ribosomal protein L28 OS=Homo sapiens OX=9606 GN=RPL28 PE=1 SV=3	1.88355e+07	1.71232e+06	RPL28
21_4	sp|P07437|TBB5_HUMAN	13.4386	NA	49639	AILVDLEPGTMDSVR;ALTVPELTQQVFDAK;EAESCDCLQGFQLTHSLGGGTGSGMGTLLISK;EIVHIQAGQCGNQIGAK;EVDEQMLNVQNK;FPGQLNADLR;FWEVISDEHGIDPTGTYHGDSDLQLDR;GHYTEGAELVDSVLDVVR;IMNTFSVVPSPK;ISEQFTAMFR;LAVNMVPFPR;LHFFMPGFAPLTSR;LTTPTYGDLNHLVSATMSGVTTCLR;MAVTFIGNSTAIQELFK;NSSYFVEWIPNNVK;SGPFGQIFRPDNFVFGQSGAGNNWAK;TAVCDIPPR;YLTVAAVFR	0;1;0;0;0;0;1;0;0;0;0;0;0;1;0;0;0;0	3	6	0.6577	36850;37480;37478;49281;49299;49280;39938;32978;32503;20557;20555;49016;49017;49018;41493;41492;28814;28241;24645;21110;21108;36913;37141;36915;47034;47116;40499;38065;38083;38084;47460;47459;47464;16406;16408;16404;16405;16403;16806	-	Tubulin beta chain OS=Homo sapiens OX=9606 GN=TUBB PE=1 SV=2	7.14204e+06	340097	TUBB
651_1	sp|Q15427|SF3B4_HUMAN	13.4386	NA	44357.1	LLYDTFSAFGVILQTPK;NQDATVYVGGLDEK;VSEPLLWELFLQAGPVVNTHMPK	1;1;1	3	4	0.1274	41018;34294;46522;46603	-	Splicing factor 3B subunit 4 OS=Homo sapiens OX=9606 GN=SF3B4 PE=1 SV=1	1.86225e+06	133018	SF3B4
388_1	sp|Q8IX12|CCAR1_HUMAN	13.4056	NA	132739	EISTPTHWSK;ESCFYR;NLSTVMDEIHTVLK;YILPDEPAIIVHPNWAAK	1;1;1;1	4	4	0.0417	22858;10104;36582;42477	-	Cell division cycle and apoptosis regulator protein 1 OS=Homo sapiens OX=9606 GN=CCAR1 PE=1 SV=2	2.33497e+07	416958	CCAR1
773_1	sp|P56182|RRP1_HUMAN	13.3904	NA	52806.6	AAGGFTHDELLK;FYMLMR;LAGNEQVTR;MQGWEER;VGAEELTADQNLK	1;1;1;1;1	5	6	0.102	25894;25895;10063;14971;13043;30603	-	Ribosomal RNA processing protein 1 homolog A OS=Homo sapiens OX=9606 GN=RRP1 PE=1 SV=1	2.66216e+06	102391	RRP1
464_3	sp|P55795|HNRH2_HUMAN	13.3895	NA	49232.3	ATENDIYNFFSPLNPMR;DLNYCFSGMSDHR;GLPWSCSADEVMR;HTGPNSPDTANDGFVR;SNSVEMDWVLK;STGEAFVQFASQEIAEK;VHIEIGPDGR;YGDGGSSFQSTTGHCVHMR;YVEVFK	1;0;1;0;1;0;0;1;0	4	4	0.2717	42275;36603;36867;34280;37859;37857;37860;27820;40170;40169;18959;18955;42812;6964	-	Heterogeneous nuclear ribonucleoprotein H2 OS=Homo sapiens OX=9606 GN=HNRNPH2 PE=1 SV=1	438051	17522	HNRNPH2
1054_1	sp|Q9P2I0|CPSF2_HUMAN	13.3846	NA	88430.7	DEQLLTNVLETLR;FSQIVNLK;LHETVDATSETHIYQVR;NSIILTYR	1;1;1;1	4	4	0.0588	35402;13553;41943;14676	-	Cleavage and polyadenylation specificity factor subunit 2 OS=Homo sapiens OX=9606 GN=CPSF2 PE=1 SV=2	2.57072e+06	59784.2	CPSF2
1037_1	sp|P09543|CN37_HUMAN	13.3767	NA	47548.7	AGQVFLEELGNHK;APGAEEYAQQDVLK;MDLVTYFGK;WMLTLAK	1;1;1;1	4	4	0.1021	32339;34571;18129;10164	-	2',3'-cyclic-nucleotide 3'-phosphodiesterase OS=Homo sapiens OX=9606 GN=CNP PE=1 SV=2	2.3404e+06	73137.4	CNP
399_1	sp|P02686|MBP_HUMAN	13.3677	NA	33097.3	DTGILDSIGR;HGFLPR;TQDENPVVHFFK;YLATASTMDHAR	1;1;1;1	4	6	0.1316	17059;4908;32928;32929;29412;29410	-	Myelin basic protein OS=Homo sapiens OX=9606 GN=MBP PE=1 SV=3	1.27227e+07	636136	MBP
1004_1	sp|P46459|NSF_HUMAN	13.2544	NA	82542.1	EFSDIFR;IFDDAYK;LFADAEEEQR;LFGLLVK;SQLSCVVVDDIER	1;1;1;1;1	5	5	0.0591	12209;10495;23729;7193;34610	-	Vesicle-fusing ATPase OS=Homo sapiens OX=9606 GN=NSF PE=1 SV=3	3.78461e+06	74208	NSF
1010_1	sp|P49368|TCPG_HUMAN	13.2454	NA	60495.3	AVAQALEVIPR;ELGIWEPLAVK;GESQTDIEITR;TAVETAVLLLR	1;1;1;1	4	4	0.0807	22092;25745;25464;22887	-	T-complex protein 1 subunit gamma OS=Homo sapiens OX=9606 GN=CCT3 PE=1 SV=4	3.08752e+06	83446.5	CCT3
763_1	sp|P53007|TXTP_HUMAN	13.1971	NA	33991	FFVMTSLR;FGMFEFLSNHMR;GLSSLLYGSIPK;GTYQGLTATVLK	1;1;1;1	4	5	0.1415	15440;34479;24878;25616;25615	-	Tricarboxylate transport protein, mitochondrial OS=Homo sapiens OX=9606 GN=SLC25A1 PE=1 SV=2	1.49714e+06	88067.3	SLC25A1
598_1	sp|Q96A33|CCD47_HUMAN	13.1679	NA	55838.3	IMNEEDPEK;LAQAWFNTHR;QDLLNVLAR;TLLFTFNVPGSGNTYPK	1;1;1;1	4	4	0.0932	19434;25241;16868;40355	-	PAT complex subunit CCDC47 OS=Homo sapiens OX=9606 GN=CCDC47 PE=1 SV=1	4.36436e+06	207827	CCDC47
230_1	sp|Q9Y388|RBMX2_HUMAN	13.1612	NA	37313.2	DSEEIDDVTR;GFCFLCYEDQR;LINELNER;STILAVDNFNGIK	1;1;1;1	4	4	0.1304	22571;33852;15447;30734	-	RNA-binding motif protein, X-linked 2 OS=Homo sapiens OX=9606 GN=RBMX2 PE=1 SV=2	2.15324e+06	153803	RBMX2
523_1	sp|Q92945|FUBP2_HUMAN	13.1504	NA	73070	AINQQTGAFVEISR;HSVGVVIGR;IGGGIDVPVPR;VPDGMVGLIIGR	1;1;1;1	4	4	0.0647	35039;12613;18401;24545	-	Far upstream element-binding protein 2 OS=Homo sapiens OX=9606 GN=KHSRP PE=1 SV=4	1.21474e+06	29627.7	KHSRP
638_1	sp|Q5T3I0|GPTC4_HUMAN	13.0946	NA	50350.8	EDAAGTSGLGELNSR;GEETVLGGGTR;MGVLEEGGK;QQQEEEDLNLEDR	1;1;1;1	4	4	0.1076	33369;18240;12459;37285	-	G patch domain-containing protein 4 OS=Homo sapiens OX=9606 GN=GPATCH4 PE=1 SV=2	4.07938e+06	135979	GPATCH4
666_1	sp|P0DP23|CALM1_HUMAN	13.0577	NA	16826.8	DTDSEEEIR;EAFSLFDK;EAFSLFDKDGDGTITTK;MKDTDSEEEIR	1;1;1;1	4	4	0.1879	18976;13807;40201;29403	-	Calmodulin-1 OS=Homo sapiens OX=9606 GN=CALM1 PE=1 SV=1 >sp|P0DP24|CALM2_HUMAN Calmodulin-2 OS=Homo sapiens OX=9606 GN=CALM2 PE=1 SV=1 >sp|P0DP25|CALM3_HUMAN Calmodulin-3 OS=Homo sapiens OX=9606 GN=CALM3 PE=1 SV=1	4.06621e+06	451801	CALM3
1154_1	sp|Q14739|LBR_HUMAN	12.9918	NA	70658	DGTELELK;ENDIKPLTSFR;IGTFDLK;NDLSPASSGNAVYDFFIGR	1;1;1;1	4	6	0.0732	11838;28237;28238;7333;7331;42287	-	Delta(14)-sterol reductase LBR OS=Homo sapiens OX=9606 GN=LBR PE=1 SV=2	5.26897e+06	195147	LBR
743_1	sp|Q5JSH3|WDR44_HUMAN	12.9651	NA	101304	DLSLSMK;GPYDFDQIK;LITAANFCQNGK;NDFWEGIK;YAVIGTYDGR	1;1;1;1;1	5	5	0.0504	7323;18513;28838;15736;19874	-	WD repeat-containing protein 44 OS=Homo sapiens OX=9606 GN=WDR44 PE=1 SV=1	3.14394e+06	51540	WDR44
321_2	sp|Q09028|RBBP4_HUMAN	12.9227	NA	47626.1	EAAFDDAVEER;GEFGGFGSVSGK;HPSKPDPSGECNPDLR;LHSFESHKDEIFQVQWSPHNETILASSGTDR;LMIWDTR;LNVWDLSK;TPSSDVLVFDYTK;TVALWDLR	1;1;1;1;0;0;0;0	4	4	0.2494	25580;20463;39696;49555;13016;14500;33235;14464	-	Histone-binding protein RBBP4 OS=Homo sapiens OX=9606 GN=RBBP4 PE=1 SV=3	2.01095e+06	134064	RBBP4
734_1	sp|Q92804|RBP56_HUMAN	12.8182	NA	61793.1	AAIDWFDGK;AAIDWFDGKEFHGNIIK;GEATVSFDDPPSAK;SGDWVCPNPSCGNMNFAR;TGKPMINLYTDK;TGKPMINLYTDKDTGKPK	0;1;0;1;1;1	4	5	0.1132	16210;41509;41508;31649;42679;30373;42040	-	TATA-binding protein-associated factor 2N OS=Homo sapiens OX=9606 GN=TAF15 PE=1 SV=1	2.42255e+06	62116.8	TAF15
764_1	sp|O95831|AIFM1_HUMAN	12.7907	NA	66858.9	ALGTEVIQLFPEK;APSHVPFLLIGGGTAAFAAAR;DGEQHEDLNEVAK;LNDGSQITYEK	1;1;1;1	4	5	0.0946	32445;42238;33538;33535;26273	-	Apoptosis-inducing factor 1, mitochondrial OS=Homo sapiens OX=9606 GN=AIFM1 PE=1 SV=1	5.73767e+06	179302	AIFM1
1035_1	sp|P46778|RL21_HUMAN	12.782	NA	18553.1	EPELLEPIPYEFMA;GTWVQLK;KGDIVDIK;VYNVTQHAVGIVVNK	1;1;1;1	4	6	0.275	37747;38013;8849;11137;37208;37206	-	60S ribosomal protein L21 OS=Homo sapiens OX=9606 GN=RPL21 PE=1 SV=2	9.91785e+06	1.10198e+06	RPL21
738_1	sp|Q96EY4|TMA16_HUMAN	12.7752	NA	23849.4	DACELIER;EWDFDLK;FSSELEQIELHNSIR;LQWFQNHLDPQK	1;1;1;1	4	6	0.2069	15625;13671;39634;39633;35671;35670	-	Translation machinery-associated protein 16 OS=Homo sapiens OX=9606 GN=TMA16 PE=1 SV=2	5.90993e+06	590993	TMA16
222_1	sp|Q12797|ASPH_HUMAN	12.7312	NA	85809.4	AQCEDDLAEK;EGIESGDPGTDDGR;GDWSQFTLWQQGR;IEEAVNAFK	1;1;1;1	4	4	0.0607	22570;31106;36720;16148	-	Aspartyl/asparaginyl beta-hydroxylase OS=Homo sapiens OX=9606 GN=ASPH PE=1 SV=3	4.8225e+06	133958	ASPH
689_1	sp|P78371|TCPB_HUMAN	12.6412	NA	57452.1	ASLSLAPVNIFK;GSGNLEAIHIIK;LTSFIGAIAIGDLVK;SLHDALCVLAQTVK	1;1;1;1	4	5	0.0991	27581;25618;34557;35726;35725	-	T-complex protein 1 subunit beta OS=Homo sapiens OX=9606 GN=CCT2 PE=1 SV=4	440806	12244.6	CCT2
1119_1	sp|Q9UKF6|CPSF3_HUMAN	12.5902	NA	77436.1	EYEDNDEVHIEVHNPR;GLIPVFALGR;KLEMHVYSK;NTEAVTLNFR	1;1;1;1	4	4	0.0658	41888;16917;20735;21993	-	Cleavage and polyadenylation specificity factor subunit 3 OS=Homo sapiens OX=9606 GN=CPSF3 PE=1 SV=1	929592	25822	CPSF3
96_2	sp|P42167|LAP2B_HUMAN	12.5799	NA	50639.5	EPTPVLGSGAAAAGR;GGPLQALTR;HASPILPITEFSDIPR;MEESFSSK;PEFLEDPSVLTK;SELVANNVTLPAGEQR;SSTPLPTISSSAENTR;VEHNQSYSQAGITETEWTSGSSK;YGVNPGPIVGTTR	0;1;1;1;0;0;0;1;0	4	4	0.2819	29456;12178;39529;13371;30192;38097;37310;46157;28638	-	Lamina-associated polypeptide 2, isoforms beta/gamma OS=Homo sapiens OX=9606 GN=TMPO PE=1 SV=2	2.69012e+06	107605	TMPO
231_1	sp|P02647|APOA1_HUMAN	12.5085	NA	30758.9	DYVSQFEGSALGK;LLDNWDSVTSTFSK;THLAPYSDELR;WQEEMELYR	1;1;1;1	4	4	0.176	30975;36792;27560;27467	-	Apolipoprotein A-I OS=Homo sapiens OX=9606 GN=APOA1 PE=1 SV=1	1.78112e+06	84815.4	APOA1
560_1	sp|Q6PCB5|RSBNL_HUMAN	12.4641	NA	94810.4	AHADHIGQGFER;EMLFEDR;GILNDNIK;TNIEDLQIK;TVSAVCSLAWHIR	1;1;1;1;1	5	5	0.0579	28872;13166;11091;18143;34027	-	Lysine-specific demethylase RSBN1L OS=Homo sapiens OX=9606 GN=RSBN1L PE=1 SV=2	2.42748e+06	53943.9	RSBN1L
745_1	sp|P62244|RS15A_HUMAN	12.4575	NA	14830	FLTVMMK;HGYIGEFEIIDDHR;IVVNLTGR;WQNNLLPSR	1;1;1;1	4	5	0.2923	10419;38146;38145;10519;20425	-	40S ribosomal protein S15a OS=Homo sapiens OX=9606 GN=RPS15A PE=1 SV=2	3.86935e+06	351759	RPS15A
286_2	sp|Q15059|BRD3_HUMAN	12.3972	NA	79492.1	AVHEQLAALSQAPVNKPK;DLEDGEVPQHAGK;EYPDAQGFAADVR;LAELQEQLK;LQDVFEMR	1;1;1;0;0	3	3	0.084	40864;30811;32236;18064;17338	-	Bromodomain-containing protein 3 OS=Homo sapiens OX=9606 GN=BRD3 PE=1 SV=1	1.27246e+07	385593	BRD3
297_1	sp|P82650|RT22_HUMAN	12.3669	NA	41254.4	IDGLLIDQIQR;ILTPIIFK;TYEDIDK;YVFTDISYSIPHR	1;1;1;1	4	4	0.1083	26899;13412;10955;36545	-	28S ribosomal protein S22, mitochondrial OS=Homo sapiens OX=9606 GN=MRPS22 PE=1 SV=1	1.6342e+06	65367.8	MRPS22
834_2	sp|Q14103|HNRPD_HUMAN	12.3539	NA	38410.3	EYFGGFGEVESIELPMDNK;GFCFITFK;GFGFVLFK;MFIGGLSWDTTK;MFIGGLSWDTTKK	1;1;0;1;1	4	4	0.1352	43676;16105;12276;29528;33547	-	Heterogeneous nuclear ribonucleoprotein D0 OS=Homo sapiens OX=9606 GN=HNRNPD PE=1 SV=1	1.91283e+06	127522	HNRNPD
936_1	sp|Q13151|ROA0_HUMAN	12.3514	NA	30821.8	GDVAEGDLIEHFSQFGTVEK;GFGFVYFQNHDAADK;SGGGGGGGGSSWGGR	1;1;1	3	4	0.1639	43823;43824;38382;23145	-	Heterogeneous nuclear ribonucleoprotein A0 OS=Homo sapiens OX=9606 GN=HNRNPA0 PE=1 SV=1	87248.1	6232	HNRNPA0
580_1	sp|P24390|ERD21_HUMAN	12.3514	NA	24526	ATYDGNHDTFR;TGEAETITSHYLFALGVYR;TLYLFNWIWR	1;1;1	3	6	0.1887	27361;27360;43339;43341;43340;31351	-	ER lumen protein-retaining receptor 1 OS=Homo sapiens OX=9606 GN=KDELR1 PE=1 SV=1	91496.2	11437	KDELR1
712_1	sp|Q8WUM4|PDC6I_HUMAN	12.3387	NA	95963.1	ELPELLQR;FTDLFEK;HYQFASGAFLHIK;LLDEEEATDNDLR;STPVNVPISQK	1;1;1;1;1	5	5	0.0599	15344;11622;34585;34997;22190	-	Programmed cell death 6-interacting protein OS=Homo sapiens OX=9606 GN=PDCD6IP PE=1 SV=1	2.15471e+06	39902	PDCD6IP
212_1	sp|P54136|SYRC_HUMAN	12.3222	NA	75330.9	FDTEEEFK;FPEILQK;LFEFAGYDVLR;STIIGESISR	1;1;1;1	4	4	0.0545	16954;10657;28599;17716	-	Arginine--tRNA ligase, cytoplasmic OS=Homo sapiens OX=9606 GN=RARS1 PE=1 SV=2	2.63073e+06	64164.1	RARS1
1130_1	sp|Q04637|IF4G1_HUMAN	12.2992	NA	175382	DKDDDEVFEK;EAVGDLLDAFK;GGPGGELPR;GVIDLIFEK	1;1;1;1	4	4	0.0244	25056;22538;9183;16599	-	Eukaryotic translation initiation factor 4 gamma 1 OS=Homo sapiens OX=9606 GN=EIF4G1 PE=1 SV=4	2.26321e+06	31433.5	EIF4G1
68_1	sp|P61353|RL27_HUMAN	12.2226	NA	15787.7	NIDDGTSDRPYSHALVAGIDR;VVLVLAGR;VYNYNHLMPTR;YSVDIPLDK	1;1;1;1	4	7	0.3603	44554;44553;8644;31194;31192;31742;17178	-	60S ribosomal protein L27 OS=Homo sapiens OX=9606 GN=RPL27 PE=1 SV=2	8.02112e+06	1.33685e+06	RPL27
408_1	sp|Q99623|PHB2_HUMAN	12.1607	NA	33275.9	AQVSLLIR;ESVFTVEGGHR;EYTAAVEAK;LLLGAGAVAYGVR	1;1;1;1	4	4	0.1371	11649;24166;14727;25954	-	Prohibitin-2 OS=Homo sapiens OX=9606 GN=PHB2 PE=1 SV=2	621312	23896.6	PHB2
509_1	sp|P26373|RL13_HUMAN	12.1032	NA	24246.5	GFSLEELR;LATQLTGPVMPVR;STESLQANVQR;VATWFNQPAR	1;1;1;1	4	5	0.1991	13616;30922;30447;24780;23045	-	60S ribosomal protein L13 OS=Homo sapiens OX=9606 GN=RPL13 PE=1 SV=4	2.814e+07	2.01e+06	RPL13
1149_1	sp|O15143|ARC1B_HUMAN	12.1026	NA	40923.4	ASSEGGTAAGAGLDSLHK;NAYVWTLK;TWKPTLVILR;WAPNENK	1;1;1;1	4	5	0.1156	37033;37034;15232;24560;9981	-	Actin-related protein 2/3 complex subunit 1B OS=Homo sapiens OX=9606 GN=ARPC1B PE=1 SV=3	2.47096e+07	1.30051e+06	ARPC1B
13_1	sp|Q12931|TRAP1_HUMAN	12.1	NA	80059.7	AQLLQPTLEINPR;EGIVTATEQEVK;EWQHEEFYR;GVVDSEDIPLNLSR	1;1;1;1	4	4	0.0682	33817;27651;28353;34442	-	Heat shock protein 75 kDa, mitochondrial OS=Homo sapiens OX=9606 GN=TRAP1 PE=1 SV=3	5.13282e+06	106934	TRAP1
783_1	sp|Q86W42|THOC6_HUMAN	12.0667	NA	37511	AWLWAEMLK;HLLSAGDGEVK;SSTPTTIFPIR;VDVFTNLGYR	1;1;1;1	4	4	0.1202	21268;20338;24266;22775	-	THO complex subunit 6 homolog OS=Homo sapiens OX=9606 GN=THOC6 PE=1 SV=1	2.10082e+06	105041	THOC6
245_1	sp|Q9UJZ1|STML2_HUMAN	12.0008	NA	38510.2	ESAINVAEGK;ILEPGLNILIPVLDR;NTVVLFVPQQEAWVVER	1;1;1	3	3	0.118	16026;37705;42119	-	Stomatin-like protein 2, mitochondrial OS=Homo sapiens OX=9606 GN=STOML2 PE=1 SV=1	747060	37353	STOML2
171_1	sp|O96019|ACL6A_HUMAN	11.9839	NA	47430.3	EGSPANWK;IPEGLFDPSNVK;LIANNTTVER;STGLILDSGATHTTAIPVHDGYVLQQGIVK	1;1;1;1	4	4	0.1399	11150;28080;20560;48989	-	Actin-like protein 6A OS=Homo sapiens OX=9606 GN=ACTL6A PE=1 SV=1	2.08875e+06	104437	ACTL6A
258_1	sp|Q8NAT1|PMGT2_HUMAN	11.9414	NA	66572.6	ITTWYQYGFVQPQGPK;LLCFSHAFVGLSK;NPEWLFR;WTVGLYPGK	1;1;1;1	4	4	0.0776	41015;33427;14016;16150	-	Protein O-linked-mannose beta-1,4-N-acetylglucosaminyltransferase 2 OS=Homo sapiens OX=9606 GN=POMGNT2 PE=1 SV=1	2.42499e+06	86606.8	POMGNT2
334_1	sp|E9PAV3|NACAM_HUMAN	11.9024	NA	205295	DIELVMSQANVSR;NILFVITKPDVYK;SPASDTYIVFGEAK	1;1;1	3	5	0.0192	32954;35571;35570;33573;33572	sp|Q13765|NACA_HUMAN	Nascent polypeptide-associated complex subunit alpha, muscle-specific form OS=Homo sapiens OX=9606 GN=NACA PE=1 SV=1	7.90488e+06	73877.4	NACA
917_1	sp|Q8TAF3|WDR48_HUMAN	11.8576	NA	76162.4	DAGFSSPDGSDPK;SGGDLTLHYR;VHDEGVWALQVNDAFTHVYSGGR;VQVSYVIR	1;1;1;1	4	4	0.0798	26724;20064;46314;14108	-	WD repeat-containing protein 48 OS=Homo sapiens OX=9606 GN=WDR48 PE=1 SV=1	2.03576e+06	47343.3	WDR48
820_1	sp|P53597|SUCA_HUMAN	11.7991	NA	36226.8	GGQTHLGLPVFNTVK;IGIMPGHIHK;LVGGTTPGK;MGHAGAIIAGGK	1;1;1;1	4	6	0.1329	35989;35988;19392;8758;18527;18526	-	Succinate--CoA ligase [ADP/GDP-forming] subunit alpha, mitochondrial OS=Homo sapiens OX=9606 GN=SUCLG1 PE=1 SV=4	2.38866e+07	1.70618e+06	SUCLG1
1134_1	sp|P62851|RS25_HUMAN	11.7617	NA	13733.7	AQVIYTR;DKLNNLVLFDK;LITPAVVSER;LNNLVLFDK	1;1;1;1	4	4	0.224	9679;28193;18623;18257	-	40S ribosomal protein S25 OS=Homo sapiens OX=9606 GN=RPS25 PE=1 SV=1	2.09804e+07	3.49674e+06	RPS25
822_1	sp|Q8N3C0|ASCC3_HUMAN	11.7516	NA	251301	LSHYLTLLTQR;TNFISSHTEKPVR;TNIAMLTVLHEIR;TSAFIAGAK	1;1;1;1	4	5	0.0209	29169;34505;34355;34356;10278	-	Activating signal cointegrator 1 complex subunit 3 OS=Homo sapiens OX=9606 GN=ASCC3 PE=1 SV=3	4.24942e+06	33460	ASCC3
578_1	sp|P08579|RU2B_HUMAN	11.6759	NA	25470.1	DALQGFK;GQAFVIFK;HDIAFVEFENDGQAGAAR;MDIRPNHTIYINNMNDK;TDSDIISK	0;0;1;1;1	3	5	0.2578	6762;12082;41370;41371;43369;43544;10783	-	U2 small nuclear ribonucleoprotein B'' OS=Homo sapiens OX=9606 GN=SNRPB2 PE=1 SV=1	4.22828e+06	384389	SNRPB2
284_1	sp|Q8TBX8|PI42C_HUMAN	11.4407	NA	47270.1	ENLPSHFK;EYCPQVFR;FGIDDQDYLVSLTR;FLISYDR	1;1;1;1	4	4	0.0879	14360;19167;37216;12216	-	Phosphatidylinositol 5-phosphate 4-kinase type-2 gamma OS=Homo sapiens OX=9606 GN=PIP4K2C PE=1 SV=3	4.63896e+06	193290	PIP4K2C
485_1	sp|Q8NI36|WDR36_HUMAN	11.416	NA	105255	ESGPSGIETELR;NLLNLDVIK;STIGAYFLKPK;TASALFAGFR	1;1;1;1	4	4	0.0442	26516;16876;24455;16831	-	WD repeat-containing protein 36 OS=Homo sapiens OX=9606 GN=WDR36 PE=1 SV=1	397157	8274.11	WDR36
1078_1	sp|P09493|TPM1_HUMAN	11.3928	NA	32688.7	KLVIIESDLER;LVIIESDLER;MEIQEIQLK;QLEDELVSLQK	1;1;1;1	4	4	0.1092	28054;22921;20600;27568	-	Tropomyosin alpha-1 chain OS=Homo sapiens OX=9606 GN=TPM1 PE=1 SV=2	2.76204e+06	120089	TPM1
1184_1	sp|P46776|RL27A_HUMAN	11.3462	NA	16551	LWTLVSEQTR;NQSFCPTVNLDK;TGAAPIIDVVR;YHPGYFGK	1;1;1;1	4	4	0.277	24792;31708;19768;14247	-	60S ribosomal protein L27a OS=Homo sapiens OX=9606 GN=RPL27A PE=1 SV=2	6.1412e+06	767649	RPL27A
1060_1	sp|Q9NTJ5|SAC1_HUMAN	11.3296	NA	66924	LEEQDEFEK;QVIINLINQK;TNVIQSLLAR;VGEFFSHVVWK	1;1;1;1	4	4	0.0681	22061;22749;19897;28767	-	Phosphatidylinositol-3-phosphatase SAC1 OS=Homo sapiens OX=9606 GN=SACM1L PE=1 SV=2	4.34084e+06	131541	SACM1L
935_1	sp|Q6UVY6|MOXD1_HUMAN	11.276	NA	69607.7	EIYRPVTTWPFIIK;IPVFQEK;LVLSLPVNVR;VIWAYHHEDAGEAGPK	1;1;1;1	4	4	0.0767	39079;10089;19698;39338	-	DBH-like monooxygenase protein 1 OS=Homo sapiens OX=9606 GN=MOXD1 PE=1 SV=1	312580	11577	MOXD1
1171_1	sp|P62318|SMD3_HUMAN	11.2642	NA	13907.3	FLILPDMLK;VAQLEQVYIR;VLHEAEGHIVTCETNTGEVYR	1;1;1	3	4	0.3175	18829;24219;45418;45416	-	Small nuclear ribonucleoprotein Sm D3 OS=Homo sapiens OX=9606 GN=SNRPD3 PE=1 SV=1	4.29877e+06	477641	SNRPD3
661_1	sp|P62263|RS14_HUMAN	11.2642	NA	16262.5	ELGITALHIK;IEDVTPIPSDSTR;TPGPGAQSALR	1;1;1	3	4	0.2252	19034;19032;31977;17397	-	40S ribosomal protein S14 OS=Homo sapiens OX=9606 GN=RPS14 PE=1 SV=3	4.56951e+06	761586	RPS14
467_1	sp|P55209|NP1L1_HUMAN	11.2642	NA	45345.9	FYEEVHDLER;GIPEFWLTVFK;QLTVQMMQNPQILAALQER	1;1;1	3	3	0.1023	28833;28853;44097	-	Nucleosome assembly protein 1-like 1 OS=Homo sapiens OX=9606 GN=NAP1L1 PE=1 SV=1	459850	35373.1	NAP1L1
368_1	sp|Q09161|NCBP1_HUMAN	11.2642	NA	91780.5	ATNDEIFSILK;LFVWEILHSTIR;NHPQMIAVLVDK	1;1;1	3	4	0.0443	25565;34450;34453;29877	-	Nuclear cap-binding protein subunit 1 OS=Homo sapiens OX=9606 GN=NCBP1 PE=1 SV=1	574747	15124.9	NCBP1
2_2	sp|P07196|NFL_HUMAN	11.254	NA	61479.2	ALYEQEIR;EYQDLLNVK;FASFIER;LAAEDATNEK;LLEGEETR;VLEAELLVLR	1;0;1;1;0;1	4	4	0.0958	16181;20177;10417;17673;13457;21575	-	Neurofilament light polypeptide OS=Homo sapiens OX=9606 GN=NEFL PE=1 SV=3	2.27249e+06	56812.1	NEFL
267_1	sp|P62873|GBB1_HUMAN	11.2499	NA	37353	IYAMHWGTDSR;LIIWDSYTTNK;LLVSASQDGK;VHAIPLR	1;1;1;1	4	5	0.1147	28832;28831;29455;16034;7837	sp|P62879|GBB2_HUMAN	Guanine nucleotide-binding protein G(I)/G(S)/G(T) subunit beta-1 OS=Homo sapiens OX=9606 GN=GNB1 PE=1 SV=3	6.22297e+06	478690	GNB1
407_1	sp|P27635|RL10_HUMAN	11.1721	NA	24560.9	EHVIEALR;FNADEFEDMVAEK;IFDLGR;VHIGQVIMSIR	1;1;1;1	4	5	0.1776	14206;35416;4704;25664;25665	-	60S ribosomal protein L10 OS=Homo sapiens OX=9606 GN=RPL10 PE=1 SV=5	5.7857e+06	445054	RPL10
330_1	sp|P40926|MDHM_HUMAN	11.1558	NA	35480.7	AGAGSATLSMAYAGAR;ANTFVAELK;IFGVTTLDIVR	1;1;1	3	4	0.1065	33198;33199;15169;24838	-	Malate dehydrogenase, mitochondrial OS=Homo sapiens OX=9606 GN=MDH2 PE=1 SV=3	916785	38199.4	MDH2
307_1	sp|P24752|THIL_HUMAN	11.1558	NA	45170.6	FGNEVIPVTVTVK;NEQDAYAINSYTR;TPIGSFLGSLSLLPATK	1;1;1	3	3	0.1007	31057;35418;38171	-	Acetyl-CoA acetyltransferase, mitochondrial OS=Homo sapiens OX=9606 GN=ACAT1 PE=1 SV=1	492912	18958.1	ACAT1
54_1	sp|P78344|IF4G2_HUMAN	11.1262	NA	102297	ASSLISLLK;GLSFLFPLLK;LQDEFENR;VIILSLDR	1;1;1;1	4	4	0.0386	12930;20755;17201;12797	-	Eukaryotic translation initiation factor 4 gamma 2 OS=Homo sapiens OX=9606 GN=EIF4G2 PE=1 SV=1	4.74702e+06	84768.3	EIF4G2
64_1	sp|P01876|IGHA1_HUMAN	11.1105	NA	37630.6	DASGVTFTWTPSSGK;QEPSQGTTTFAVTSILR;SAVQGPPER	1;1;1	3	3	0.1161	35318;40090;13211	-	Immunoglobulin heavy constant alpha 1 OS=Homo sapiens OX=9606 GN=IGHA1 PE=1 SV=2	235788	15719.2	IGHA1
1042_1	sp|Q96JB5|CK5P3_HUMAN	11.1002	NA	56885	DNTYLVELSSLLVR;LLDWLVDR;QYGITGENVR;WQSLVLTIR	1;1;1;1	4	4	0.081	36939;16459;20821;19952	-	CDK5 regulatory subunit-associated protein 3 OS=Homo sapiens OX=9606 GN=CDK5RAP3 PE=1 SV=2	1.87985e+06	69624	CDK5RAP3
572_1	sp|Q92759|TF2H4_HUMAN	11.0486	NA	52153.3	AQEESTGLLSGLR;EFGLVFQR;ESVQQAIASGITAQQIIHFLR	1;1;1	3	3	0.0909	29732;15270;44771	-	General transcription factor IIH subunit 4 OS=Homo sapiens OX=9606 GN=GTF2H4 PE=1 SV=1	899390	37474.6	GTF2H4
314_2	sp|Q13243|SRSF5_HUMAN	11.0473	NA	31245.3	DADDAVYELDGK;LIVENLSSR;LNEGVVEFASYGDLK;QAGEVTFADAHRPK	1;0;1;1	3	3	0.1838	27878;16507;37199;34807	-	Serine/arginine-rich splicing factor 5 OS=Homo sapiens OX=9606 GN=SRSF5 PE=1 SV=1	1.49441e+06	106743	SRSF5
930_1	sp|Q9Y224|RTRAF_HUMAN	10.926	NA	28050.7	INEAIVAVQAIIADPK;LEYGDNAEK;LLHIEELR;NFIVWLEDQK	1;1;1;1	4	4	0.1762	37556;16760;16226;27206	-	RNA transcription, translation and transport factor protein OS=Homo sapiens OX=9606 GN=RTRAF PE=1 SV=1	1.74383e+06	96879.7	RTRAF
821_1	sp|Q92572|AP3S1_HUMAN	10.9136	NA	21718.1	AILIFNNHGKPR;ETFHLVSK;NMNLPEIPR	1;1;1	3	4	0.1503	30346;13987;18565;19215	-	AP-3 complex subunit sigma-1 OS=Homo sapiens OX=9606 GN=AP3S1 PE=1 SV=1	4.64083e+06	464083	AP3S1
30_1	sp|P46940|IQGA1_HUMAN	10.8549	NA	189134	ATFYGEQVDYYK;EDSNLTLQEK;LAAVALINAAIQK;LTELGTVDPK	1;1;1;1	4	4	0.0272	33539;22487;27353;18105	-	Ras GTPase-activating-like protein IQGAP1 OS=Homo sapiens OX=9606 GN=IQGAP1 PE=1 SV=1	2.75757e+06	29651.3	IQGAP1
80_1	sp|P42766|RL35_HUMAN	10.8152	NA	14542.6	QLDDLKVELSQLR;VLTVINQTQK;YKPLDLRPK	1;1;1	3	5	0.2602	35798;35797;21120;20533;20536	-	60S ribosomal protein L35 OS=Homo sapiens OX=9606 GN=RPL35 PE=1 SV=2	1.33243e+07	2.22072e+06	RPL35
321_1	sp|Q16576|RBBP7_HUMAN	10.8152	NA	47790.2	DYALHWLVLGTHTSDEQNHLVVAR;GEFGGFGSVTGK;HPAKPDPSGECNPDLR;LMIWDTR;LNVWDLSK;TPSSDVLVFDYTK;TVALWDLR	1;1;1;0;0;0;0	3	3	0.2071	47319;21056;39476;13016;14500;33235;14464	-	Histone-binding protein RBBP7 OS=Homo sapiens OX=9606 GN=RBBP7 PE=1 SV=1	290232	18139.5	RBBP7
12_1	sp|O94776|MTA2_HUMAN	10.8052	NA	74975.7	DITLFHAMDTLQR;QTFLLQTTK;TPTQLEGATR	1;1;1	3	3	0.0479	35863;18400;18138	-	Metastasis-associated protein MTA2 OS=Homo sapiens OX=9606 GN=MTA2 PE=1 SV=1	916572	19501.5	MTA2
108_1	sp|Q12965|MYO1E_HUMAN	10.6907	NA	126982	AEQEEYVQEGIR;HQVEYLGLK;TEFLSLLAK;VLQVSIGPGLPK	1;1;1;1	4	4	0.0379	32609;18709;16192;23755	-	Unconventional myosin-Ie OS=Homo sapiens OX=9606 GN=MYO1E PE=1 SV=2	5.03143e+06	77406.6	MYO1E
417_1	sp|Q9H2W6|RM46_HUMAN	10.6404	NA	31685.4	DELGDYLKPK;SLYSDHELR;TLATLSENNMEAK	1;1;1	3	4	0.1147	22543;20103;31685;32215	-	39S ribosomal protein L46, mitochondrial OS=Homo sapiens OX=9606 GN=MRPL46 PE=1 SV=1	3.19372e+06	177429	MRPL46
888_1	sp|Q92522|H1X_HUMAN	10.6345	NA	22473.5	ALVQNDTLLQVK;VPWFDQQNGR;YSQLVVETIR	1;1;1	3	3	0.1502	29065;25418;23745	-	Histone H1.10 OS=Homo sapiens OX=9606 GN=H1-10 PE=1 SV=1	1.65373e+07	1.18124e+06	H1-10
607_1	sp|Q92989|CLP1_HUMAN	10.6205	NA	47615.3	EYFYGFR;FTFDAGAK;LLLNYAVR;TEVAYVSK	1;1;1;1	4	4	0.0729	14722;9881;14034;11521	-	Polyribonucleotide 5'-hydroxyl-kinase Clp1 OS=Homo sapiens OX=9606 GN=CLP1 PE=1 SV=1	3.4363e+06	171815	CLP1
1095_1	sp|Q92616|GCN1_HUMAN	10.6094	NA	292524	ALVAVLLSR;GLGILSLK;IPIAVSGVR;LLTWVIGTGSPR	1;1;1;1	4	4	0.0142	13279;7620;12152;27497	-	eIF-2-alpha kinase activator GCN1 OS=Homo sapiens OX=9606 GN=GCN1 PE=1 SV=7	2.29578e+06	13347.5	GCN1
347_1	sp|P83731|RL24_HUMAN	10.5209	NA	17767.9	AITGASLADIMAK;VELCSFSGYK;VFQFLNAK	1;1;1	3	4	0.1975	26043;26685;23030;14207	-	60S ribosomal protein L24 OS=Homo sapiens OX=9606 GN=RPL24 PE=1 SV=1	3.8234e+06	382340	RPL24
229_1	sp|P12277|KCRB_HUMAN	10.513	NA	42617.3	DLFDPIIEDR;LLIEMEQR;TFLVWVNEEDHLR	1;1;1	3	4	0.0814	24778;17093;37446;37445	-	Creatine kinase B-type OS=Homo sapiens OX=9606 GN=CKB PE=1 SV=1	2.15445e+06	102593	CKB
353_2	sp|Q92769|HDAC2_HUMAN	10.4506	NA	55328.8	LGCFNLTVK;MTHNLLLNYGLYR;TFNLPLLMLGGGGYTIR;YGEYFPGTGDLR;YHSDEYIK	1;0;1;0;1	3	3	0.1209	17259;36707;39941;30180;17383	-	Histone deacetylase 2 OS=Homo sapiens OX=9606 GN=HDAC2 PE=1 SV=2	651029	25039.6	HDAC2
797_1	sp|Q86UP2|KTN1_HUMAN	10.4403	NA	156179	DAVSNTTNQLESK;EEELNAIR;GELTTLIHQLQEK;KVEPVPVTK	1;1;1;1	4	5	0.0317	31167;14440;34332;34330;15325	-	Kinectin OS=Homo sapiens OX=9606 GN=KTN1 PE=1 SV=1	1.02189e+06	10871.2	KTN1
431_2	sp|Q9NQX4|MYO5C_HUMAN	10.3922	NA	202682	AALIIQQYFR;AGQVAYLEK;AVAELYTQYNR;LEQEEYMK;LIQNLILDLKPR;LQQQFNMHVFK;NPDILVGENDLTALSYLHEPAVLHNLR;NQSIIVSGESGAGK;VWIPDPEEVWK	1;0;1;0;1;0;0;0;0	3	3	0.0649	24388;14642;30021;17970;32187;31622;48762;29229;30877	-	Unconventional myosin-Vc OS=Homo sapiens OX=9606 GN=MYO5C PE=1 SV=2	6.71394e+06	55949.5	MYO5C
809_1	sp|P02787|TRFE_HUMAN	10.3796	NA	77013.6	EFQLFSSPHGK;HSTIFENLANK;MYLGYEYVTAIR	1;1;1	3	3	0.0487	26642;26492;33860	-	Serotransferrin OS=Homo sapiens OX=9606 GN=TF PE=1 SV=3	985526	22919.2	TF
781_1	sp|O94905|ERLN2_HUMAN	10.3397	NA	37815.5	SVQTTLQTDEVK;VAQVAEITYGQK;VTKPNIPEAIR	1;1;1	3	3	0.1032	29298;27751;25001	-	Erlin-2 OS=Homo sapiens OX=9606 GN=ERLIN2 PE=1 SV=1	1.12882e+06	47034.3	ERLIN2
527_1	sp|P50914|RL14_HUMAN	10.2423	NA	23417	CMQLTDFILK;MTDFDR;VAYVSFGPHAGK	1;1;1	3	3	0.1302	26317;6951;24791	-	60S ribosomal protein L14 OS=Homo sapiens OX=9606 GN=RPL14 PE=1 SV=4	3.55583e+06	296319	RPL14
464_2	sp|P31943|HNRH1_HUMAN	10.2356	NA	49198.4	ATENDIYNFFSPLNPVR;DLNYCFSGMSDHR;HTGPNSPDTANDGFVR;MLGTEGGEGFVVK;SNNVEMDWVLK;STGEAFVQFASQEIAEK;VHIEIGPDGR;YGDGGSTFQSTTGHCVHMR;YVEVFK	0;0;0;1;1;0;0;1;0	3	5	0.2717	41925;41923;36603;36867;37859;37857;37860;29897;28760;40170;40169;18959;18955;42945;42947;42946;6964	-	Heterogeneous nuclear ribonucleoprotein H OS=Homo sapiens OX=9606 GN=HNRNPH1 PE=1 SV=4	2.61804e+06	104722	HNRNPH1
205_1	sp|P05109|S10A8_HUMAN	10.2289	NA	10827.6	ALNSIIDVYHK;GADVWFK;LLETECPQYIR	1;1;1	3	4	0.3118	26465;26466;8491;31690	-	Protein S100-A8 OS=Homo sapiens OX=9606 GN=S100A8 PE=1 SV=1	1.52715e+06	190894	S100A8
214_1	sp|Q14157|UBP2L_HUMAN	10.2228	NA	114465	DGSLASNPYSGDLTK;GGSTTGSQFLEQFK;IDLAVLLGK	1;1;1	3	3	0.035	34748;33641;13277	-	Ubiquitin-associated protein 2-like OS=Homo sapiens OX=9606 GN=UBAP2L PE=1 SV=2	2.13637e+06	66761.7	UBAP2L
740_1	sp|P11233|RALA_HUMAN	10.1832	NA	23552	AEQWNVNYVETSAK;EDENVPFLLVGNK;VFFDLMR	1;1;1	3	3	0.165	37163;33293;12731	-	Ras-related protein Ral-A OS=Homo sapiens OX=9606 GN=RALA PE=1 SV=1	1.3524e+06	122946	RALA
133_1	sp|Q6DKI1|RL7L_HUMAN	10.1771	NA	29650.6	IDGVSLLVQR;IPLVPENLLK;IVEPYVTWGFPNLK	1;1;1	3	3	0.1333	19240;20797;37521	-	60S ribosomal protein L7-like 1 OS=Homo sapiens OX=9606 GN=RPL7L1 PE=1 SV=2	1.25366e+06	73744.6	RPL7L1
1067_1	sp|P50991|TCPD_HUMAN	10.1625	NA	57887.8	DALSDLALHFLNK;SIHDALCVIR;TGCNVLLIQK	1;1;1	3	3	0.0612	32805;22778;21191	-	T-complex protein 1 subunit delta OS=Homo sapiens OX=9606 GN=CCT4 PE=1 SV=4	47977.2	1296.68	CCT4
75_1	sp|Q06787|FMR1_HUMAN	10.1071	NA	71130.9	DINESDEVEVYSR;FHEQFIVR;LDVPEDLR;LQIDEQLR	1;1;1;0	3	3	0.0585	35708;18247;13814;15928	-	Synaptic functional regulator FMR1 OS=Homo sapiens OX=9606 GN=FMR1 PE=1 SV=1	1.29253e+06	32313.2	FMR1
243_2	sp|P14923|PLAK_HUMAN	10.1058	NA	81692.7	EGLLAIFK;LLNDEDPVVVTK;LVQLLVK;MVPLLNK;NEGTATYAAAVLFR	0;1;1;1;1	4	4	0.0644	11295;29057;8068;8143;33580	-	Junction plakoglobin OS=Homo sapiens OX=9606 GN=JUP PE=1 SV=3	2.33065e+06	52969.4	JUP
159_2	sp|P06753|TPM3_HUMAN	10.0686	NA	32929.8	AADAEAEVASLNR;EDKYEEEIK;KLVIIEGDLER;LVIIEGDLER	1;0;1;1	3	4	0.1158	28118;22717;26940;26935;21659	-	Tropomyosin alpha-3 chain OS=Homo sapiens OX=9606 GN=TPM3 PE=1 SV=2	4.66283e+06	194285	TPM3
963_1	sp|P40938|RFC3_HUMAN	10.0686	NA	40529.9	AIYHLEAFVAK;GEVAQMAAYYEHR;NLVQCGDFPHLLVYGPSGAGK	1;1;1	3	3	0.1264	26044;34746;44227	-	Replication factor C subunit 3 OS=Homo sapiens OX=9606 GN=RFC3 PE=1 SV=2	1.15994e+06	42960.8	RFC3
219_6	sp|P62258|1433E_HUMAN	10.0686	NA	29155.4	DSTLIMQLLR;EAAENSLVAYK;EDLVYQAK;HLIPAANTGESK;NLLSVAYK	0;1;1;1;0	3	3	0.1922	23058;23672;23218;14162;24988;12023	-	14-3-3 protein epsilon OS=Homo sapiens OX=9606 GN=YWHAE PE=1 SV=1	3.0049e+06	166939	YWHAE
428_1	sp|Q8NCA5|FA98A_HUMAN	10.0156	NA	55238.2	AQEGGGSEVFQELK;HQGGWTDGGSGGGGGYQDGGYR;LCAWLVSELR	1;1;1	3	3	0.0888	33422;43303;25398	-	Protein FAM98A OS=Homo sapiens OX=9606 GN=FAM98A PE=1 SV=2	165238	7184.25	FAM98A
944_1	sp|Q9H0U3|MAGT1_HUMAN	10.0099	NA	38011.4	GFSAEQIAR;QADEEFQILANSWR;SNMEFLFNK	1;1;1	3	3	0.0955	14630;38229;20507	-	Magnesium transporter protein 1 OS=Homo sapiens OX=9606 GN=MAGT1 PE=1 SV=1	7.06372e+06	441482	MAGT1
471_1	sp|P53677|AP3M2_HUMAN	10.0072	NA	46947.4	ELIKPPTILR;FEITVGPK;IQQLAISGLK;SVCDYFFEAQER;TIEGVTVTSQMPK	0;1;0;1;1	3	4	0.1268	22636;22637;11287;18032;35574;30689;31172	-	AP-3 complex subunit mu-2 OS=Homo sapiens OX=9606 GN=AP3M2 PE=1 SV=1	3.82367e+06	166246	AP3M2
1068_1	sp|Q9NW13|RBM28_HUMAN	9.99896	NA	85684.7	GFGFVQFK;GQSLGYAFAEFQEHEHALK;LINNNPEIFGPLK	1;1;1	3	3	0.0527	12818;43694;33170	-	RNA-binding protein 28 OS=Homo sapiens OX=9606 GN=RBM28 PE=1 SV=3	401442	8541.31	RBM28
256_1	sp|Q9UHB9|SRP68_HUMAN	9.99896	NA	70685.6	DNKPLVER;LASAFTEEQAVLYNQR;VSNLQYLHSYLTYIK	1;1;1	3	4	0.0622	14323;40144;40180;40179	-	Signal recognition particle subunit SRP68 OS=Homo sapiens OX=9606 GN=SRP68 PE=1 SV=2	385273	9173.16	SRP68
1152_1	sp|O43670|ZN207_HUMAN	9.99324	NA	50717.1	DFDDEK;ETIDAVPNAIPGR;LIHPDEDISLEER	1;1;1	3	4	0.0669	6357;29423;35925;35926	-	BUB3-interacting and GLEBS motif-containing protein ZNF207 OS=Homo sapiens OX=9606 GN=ZNF207 PE=1 SV=1	1.47738e+06	164153	ZNF207
430_1	sp|P50990|TCPQ_HUMAN	9.97465	NA	59582.5	DIDEVSSLLR;FAEAFEAIPR;LVPGGGATEIELAK;TAEELMNFSK	1;1;1;1	4	4	0.0803	21226;21396;29512;22177	-	T-complex protein 1 subunit theta OS=Homo sapiens OX=9606 GN=CCT8 PE=1 SV=4	2.17775e+07	544436	CCT8
801_1	sp|P25205|MCM3_HUMAN	9.9147	NA	90924	APAGQLPR;GSSGVGLTAAVTTDQETGER;GVVCIDEFDK;LIVNVNDLR	1;1;1;1	4	4	0.0582	7964;41250;22685;17440	-	DNA replication licensing factor MCM3 OS=Homo sapiens OX=9606 GN=MCM3 PE=1 SV=3	1.09457e+06	19545.9	MCM3
454_2	sp|P84103|SRSF3_HUMAN	9.88401	NA	19317.9	AFGYYGPLR;NPPGFAFVEFEDPR;VRVELSNGEK;VYVGNLGNNGNK	1;0;1;1	3	3	0.2744	16932;36931;36930;20562;25513	-	Serine/arginine-rich splicing factor 3 OS=Homo sapiens OX=9606 GN=SRSF3 PE=1 SV=1	6.4618e+06	646180	SRSF3
492_1	sp|Q14241|ELOA1_HUMAN	9.87224	NA	89853.3	EERPEEYESWR;QGLDSFDTGK;SLEEDQEPIVSHQKPGK	1;1;1	3	4	0.0476	34309;17892;41094;41093	-	Elongin-A OS=Homo sapiens OX=9606 GN=ELOA PE=1 SV=2	1.03276e+06	24017.7	ELOA
1033_1	sp|Q8TAD8|SNIP1_HUMAN	9.82646	NA	45750.3	EKPSFELSGALLEDTNTFR;LSPEVAPPAHR;NDEVLPVMYIHR	1;1;1	3	3	0.1061	43620;22374;33603	-	Smad nuclear-interacting protein 1 OS=Homo sapiens OX=9606 GN=SNIP1 PE=1 SV=1	1.23617e+06	56189.5	SNIP1
840_1	sp|P62277|RS13_HUMAN	9.82517	NA	17211.7	GLAPDLPEDLYHLIK;GLSQSALPYR;SVPTWLK	1;1;1	3	4	0.2119	38022;38020;18901;8814	-	40S ribosomal protein S13 OS=Homo sapiens OX=9606 GN=RPS13 PE=1 SV=2	3.9715e+06	361045	RPS13
104_1	sp|Q8NC51|PAIRB_HUMAN	9.82232	NA	44938.5	EETQPPVALK;EETQPPVALKK;EMTLDEWK;PGHLQEGFGCVVTNR	1;1;1;1	4	4	0.0833	19759;25086;17243;37632	-	Plasminogen activator inhibitor 1 RNA-binding protein OS=Homo sapiens OX=9606 GN=SERBP1 PE=1 SV=2	4.99987e+06	217386	SERBP1
120_1	sp|Q5T200|ZC3HD_HUMAN	9.81984	NA	196519	EQTEILESSR;LSPSPSLR;TSAVSSPLLDQQR	1;1;1	3	3	0.0186	23112;9890;31014	-	Zinc finger CCCH domain-containing protein 13 OS=Homo sapiens OX=9606 GN=ZC3H13 PE=1 SV=1	2.00292e+06	24727.4	ZC3H13
884_1	sp|Q9NV70|EXOC1_HUMAN	9.80902	NA	101917	DIFTPNDER;LLDEALK;LMEWLK;NAFISCIWK	1;1;1;1	4	4	0.0347	19521;7654;8396;20890	-	Exocyst complex component 1 OS=Homo sapiens OX=9606 GN=EXOC1 PE=1 SV=4	3.31453e+06	67643.6	EXOC1
959_1	sp|P39019|RS19_HUMAN	9.75643	NA	16050.5	DVNQQEFVR;ELAPYDENWFYTR;VLQALEGLK	1;1;1	3	3	0.2138	20723;38194;14339	-	40S ribosomal protein S19 OS=Homo sapiens OX=9606 GN=RPS19 PE=1 SV=2	1.26829e+06	105691	RPS19
603_1	sp|P50454|SERPH_HUMAN	9.74587	NA	46411.2	DTQSGSLLFIGR;GVVEVTHDLQK;LFYADHPFIFLVR	1;1;1	3	3	0.0861	27258;24448;37160	-	Serpin H1 OS=Homo sapiens OX=9606 GN=SERPINH1 PE=1 SV=2	2.09125e+06	83650	SERPINH1
565_1	sp|P62829|RL23_HUMAN	9.70225	NA	14856.1	ECADLWPR;LPAAGVGDMVMATVK;NLYIISVK	1;1;1	3	3	0.2214	17044;32902;13597	-	60S ribosomal protein L23 OS=Homo sapiens OX=9606 GN=RPL23 PE=1 SV=1	3.73763e+06	373763	RPL23
556_1	sp|P40227|TCPZ_HUMAN	9.53516	NA	57987.6	ETLIDVAR;FTFIEK;GFVVINQK;GIDPFSLDALSK	1;1;1;1	4	4	0.064	12357;6965;11854;26076	-	T-complex protein 1 subunit zeta OS=Homo sapiens OX=9606 GN=CCT6A PE=1 SV=3	2.67976e+06	92405.6	CCT6A
985_1	sp|P50402|EMD_HUMAN	9.46718	NA	28975.9	EDALLYQSK;GYNDDYYEESYFTTR;IFEYETQR	1;1;1	3	3	0.126	17862;41114;18640	-	Emerin OS=Homo sapiens OX=9606 GN=EMD PE=1 SV=1	1.00698e+06	71927.3	EMD
207_1	sp|Q9Y6M1|IF2B2_HUMAN	9.42144	NA	66080.6	IAPAEGPDVSER;ILVPTQFVGAIIGK;MVIITGPPEAQFK;QIDFPLR	1;1;0;1	3	3	0.0768	25111;32786;32023;11174	-	Insulin-like growth factor 2 mRNA-binding protein 2 OS=Homo sapiens OX=9606 GN=IGF2BP2 PE=1 SV=2	2.48552e+06	75318.8	IGF2BP2
1075_1	sp|Q9Y5T5|UBP16_HUMAN	9.40925	NA	93510.9	FPEILDLAPFCTLK;GQWFHISDTHVQAVPTTK;VLYSLYGVVEHSGTMR	1;1;1	3	3	0.0583	37535;42507;39776	-	Ubiquitin carboxyl-terminal hydrolase 16 OS=Homo sapiens OX=9606 GN=USP16 PE=1 SV=1	425538	9054	USP16
997_1	sp|O15226|NKRF_HUMAN	9.37744	NA	77624.2	EDNIGNQLLR;SESHTDLTFSR;TNPEYIYAPLK	1;1;1	3	3	0.0464	22280;26731;27834	-	NF-kappa-B-repressing factor OS=Homo sapiens OX=9606 GN=NKRF PE=1 SV=2	1.73115e+07	376337	NKRF
318_1	sp|Q6PKG0|LARP1_HUMAN	9.34493	NA	123434	AVTPVPTK;FWSFFLR;FYPVVK;VVEIVDEK	1;1;1;1	4	4	0.0265	8055;15522;5786;12874	-	La-related protein 1 OS=Homo sapiens OX=9606 GN=LARP1 PE=1 SV=2	1.01937e+06	15214.4	LARP1
769_1	sp|Q3ZCQ8|TIM50_HUMAN	9.33732	NA	39621.5	AQGPQQQPGSEGPSYAK;QNLFLGSLTSR;TIALNGVEDVR	1;1;1	3	3	0.1105	38600;24911;22913	-	Mitochondrial import inner membrane translocase subunit TIM50 OS=Homo sapiens OX=9606 GN=TIMM50 PE=1 SV=2	2.48133e+06	165422	TIMM50
1019_1	sp|Q9UEY8|ADDG_HUMAN	9.25501	NA	79105.2	EQDHIIIIPR;INENDPEYIR;VNIIGEVVDQGSTNLK	1;1;1	3	4	0.051	24834;24831;26066;37888	-	Gamma-adducin OS=Homo sapiens OX=9606 GN=ADD3 PE=1 SV=1	2.61507e+07	843571	ADD3
1012_1	sp|P55265|DSRAD_HUMAN	9.25116	NA	135981	AAPGEFR;DINAVLIDMER;NIFLLFK	1;1;1	3	3	0.0204	5621;27091;11451	-	Double-stranded RNA-specific adenosine deaminase OS=Homo sapiens OX=9606 GN=ADAR PE=1 SV=4	964497	12860	ADAR
694_1	sp|Q99832|TCPH_HUMAN	9.21661	NA	59328.9	ALEIIPR;SLHDAIMIVR;TATQLAVNK;TCTFILR	1;1;1;1	4	4	0.0608	8026;21562;13434;12102	-	T-complex protein 1 subunit eta OS=Homo sapiens OX=9606 GN=CCT7 PE=1 SV=2	5.50888e+06	157397	CCT7
592_1	sp|Q9NY12|GAR1_HUMAN	9.20671	NA	22334.2	FYIDPYK;VDEIFGQLR;VPYFNAPVYLENK	1;1;1	3	4	0.1336	13422;18283;35674;35673	-	H/ACA ribonucleoprotein complex subunit 1 OS=Homo sapiens OX=9606 GN=GAR1 PE=1 SV=1	2.05721e+06	146943	GAR1
60_1	sp|P60201|MYPR_HUMAN	9.17691	NA	30057.1	GLSATVTGGQK;LIETYFSK;MYGVLPWNAFPGK;TSASIGSLCADAR	1;1;1;1	4	4	0.1625	16073;15442;33896;27818	-	Myelin proteolipid protein OS=Homo sapiens OX=9606 GN=PLP1 PE=1 SV=2	4.27247e+06	388407	PLP1
1094_1	sp|P61764|STXB1_HUMAN	9.09452	NA	67525.9	HIAEVSQEVTR;SQLLILDR;SSASFSTTAVSAR	1;1;1	3	3	0.0539	26324;13871;26426	-	Syntaxin-binding protein 1 OS=Homo sapiens OX=9606 GN=STXBP1 PE=1 SV=1	818108	19478.8	STXBP1
1133_1	sp|Q13263|TIF1B_HUMAN	9.09338	NA	88493.4	DIVENYFMR;FQWDLNAWTK;MAILQIMK	1;1;1	3	3	0.0323	22893;27824;13512	-	Transcription intermediary factor 1-beta OS=Homo sapiens OX=9606 GN=TRIM28 PE=1 SV=5	161819	5056.85	TRIM28
446_1	sp|P55084|ECHB_HUMAN	9.0853	NA	51261.5	AQDEGLLSDVVPFK;DQLLLGPTYATPK;EAALGAGFSDK	1;1;1	3	3	0.0802	34552;31526;17812	-	Trifunctional enzyme subunit beta, mitochondrial OS=Homo sapiens OX=9606 GN=HADHB PE=1 SV=3	962193	33179.1	HADHB
147_1	sp|P61964|WDR5_HUMAN	9.0653	NA	36565.5	IWDVSSGK;IWGAYDGK;YILAATLDNTLK	1;1;1	3	3	0.0838	11328;12074;28817	-	WD repeat-containing protein 5 OS=Homo sapiens OX=9606 GN=WDR5 PE=1 SV=1	1.71936e+06	78152.6	WDR5
278_1	sp|P32969|RL9_HUMAN	9.01447	NA	21849.8	DFNHINVELSLLGK;KFLDGIYVSEK;TICSHVQNMIK	1;1;1	3	5	0.1875	36567;36568;27444;27443;28630	-	60S ribosomal protein L9 OS=Homo sapiens OX=9606 GN=RPL9 PE=1 SV=1	2.09797e+06	190724	RPL9
1097_1	sp|P62316|SMD2_HUMAN	9.00559	NA	13518.2	EEEEFNTGPLSVLTQSVK;EMWTEVPK;SEMTPEELQK	1;1;1	3	3	0.3051	42037;16100;23109	-	Small nuclear ribonucleoprotein Sm D2 OS=Homo sapiens OX=9606 GN=SNRPD2 PE=1 SV=1	1.335e+07	1.48333e+06	SNRPD2
272_1	sp|P21579|SYT1_HUMAN	8.97246	NA	47542.8	HDIIGEFK;MDVGGLSDPYVK;VFLLPDK;VPYSELGGK	1;1;1;1	4	4	0.0853	13901;26782;8857;13576	-	Synaptotagmin-1 OS=Homo sapiens OX=9606 GN=SYT1 PE=1 SV=1	3.81889e+06	166039	SYT1
371_2	sp|Q9Y5A9|YTHD2_HUMAN	8.96723	NA	62295.7	DFDWNLK;HTTSIFDDFSHYEK;LGSTEVASNVPK;SYSEDDIHR	1;1;1;0	3	3	0.0725	13117;38546;23513;20157	-	YTH domain-containing family protein 2 OS=Homo sapiens OX=9606 GN=YTHDF2 PE=1 SV=2	953905	50205.5	YTHDF2
290_1	sp|Q5D862|FILA2_HUMAN	8.95905	NA	247928	FSNSSSSNEFSK;SVVTVIDVFYK	1;1	2	2	0.0096	28257;26371	-	Filaggrin-2 OS=Homo sapiens OX=9606 GN=FLG2 PE=1 SV=1	376392	5227.67	FLG2
790_1	sp|Q9BW71|HIRP3_HUMAN	8.95905	NA	61919.9	EESEESEAEPVQR;LGSTSGEESDLER	1;1	2	2	0.0468	34563;30332	-	HIRA-interacting protein 3 OS=Homo sapiens OX=9606 GN=HIRIP3 PE=1 SV=3	411660	12107.7	HIRIP3
126_2	sp|A0A0A0MRZ7|KVD26_HUMAN	8.95905	NA	13288.5	FSGSGSGTDFTLK;FSGSGSGTDFTLKISR;FSGVPDR	1;1;0	2	10	0.1917	27634;27632;27633;27629;27628;27631;27637;37473;37474;37472;6709;6708;6707;6706;6705;6696;6693;6704;6700	sp|A2NJV5|KV229_HUMAN;sp|A0A075B6S2|KVD29_HUMAN	Immunoglobulin kappa variable 2D-26 OS=Homo sapiens OX=9606 GN=IGKV2D-26 PE=3 SV=1	2.07517e+07	4.15034e+06	IGKV2D-26
1100_1	sp|Q9Y3B4|SF3B6_HUMAN	8.95905	NA	14575.6	GTAYVVYEDIFDAK;ITAEEMYDIFGK	1;1	2	2	0.208	36403;31514	-	Splicing factor 3B subunit 6 OS=Homo sapiens OX=9606 GN=SF3B6 PE=1 SV=1	1.14033e+06	142542	SF3B6
718_1	sp|P09234|RU1C_HUMAN	8.95905	NA	17381.2	FYCDYCDTYLTHDSPSVR;WMEEQAQSLIDK	1;1	2	2	0.1887	44690;33395	-	U1 small nuclear ribonucleoprotein C OS=Homo sapiens OX=9606 GN=SNRPC PE=1 SV=1	933393	233348	SNRPC
853_1	sp|Q86V81|THOC4_HUMAN	8.95905	NA	26871.6	QQLSAEELDAQLDAYNAR;SLGTADVHFER	1;1	2	3	0.1128	42348;24718;24714	-	THO complex subunit 4 OS=Homo sapiens OX=9606 GN=ALYREF PE=1 SV=3	1.48666e+06	99110.4	ALYREF
1063_1	sp|O75534|CSDE1_HUMAN	8.952	NA	88828.9	EAFGFIER;LLGYVATLK;NITLDDASAPR	1;1;1	3	3	0.0351	14248;14612;22318	-	Cold shock domain-containing protein E1 OS=Homo sapiens OX=9606 GN=CSDE1 PE=1 SV=2	1.20521e+06	21912.9	CSDE1
1017_1	sp|Q96II8|LRCH3_HUMAN	8.85611	NA	86030	EAQLAALQYEEEK;IAPDLPDYDR;NQLSTLPVHLCNLPLK	1;1;1	3	3	0.0502	34690;22410;40242	-	DISP complex protein LRCH3 OS=Homo sapiens OX=9606 GN=LRCH3 PE=1 SV=2	778669	22247.7	LRCH3
156_1	sp|P05783|K1C18_HUMAN	8.77509	NA	48028.5	AQIFANTVDNAR;DWSHYFK;LAADDFR;LEAEIATYR	1;1;0;1	3	3	0.0814	28230;14767;7893;17824	-	Keratin, type I cytoskeletal 18 OS=Homo sapiens OX=9606 GN=KRT18 PE=1 SV=2	2.10212e+06	75075.8	KRT18
553_1	sp|P59998|ARPC4_HUMAN	8.75726	NA	19654.3	ATLQAALCLENFSSQVVER;IVAEEFLK;VLIEGSINSVR	1;1;1	3	4	0.2262	43432;13549;22920;22919	-	Actin-related protein 2/3 complex subunit 4 OS=Homo sapiens OX=9606 GN=ARPC4 PE=1 SV=3	2.55272e+06	196363	ARPC4
789_1	sp|Q15417|CNN3_HUMAN	8.71767	NA	36390.8	DGIILCELINK;GPSYGLSAEVK;YDHQAEEDLR	1;1;1	3	3	0.0973	27061;19588;26569	-	Calponin-3 OS=Homo sapiens OX=9606 GN=CNN3 PE=1 SV=1	525980	29221.1	CNN3
184_1	sp|P30101|PDIA3_HUMAN	8.71575	NA	56746.7	ELSDFISYLQR;LNFAVASR;SEPIPESNDGPVK	1;1;1	3	3	0.0634	30054;10763;29976	-	Protein disulfide-isomerase A3 OS=Homo sapiens OX=9606 GN=PDIA3 PE=1 SV=4	763069	23845.9	PDIA3
179_1	sp|P23528|COF1_HUMAN	8.69981	NA	18490.7	AVLFCLSEDKK;HELQANCYEEVKDR;YALYDATYETK	1;1;1	3	3	0.2169	27861;39483;28871	-	Cofilin-1 OS=Homo sapiens OX=9606 GN=CFL1 PE=1 SV=3	2.80497e+06	233747	CFL1
495_1	sp|Q04837|SSBP_HUMAN	8.67268	NA	17249	DVAYQYVK;IDYGEYMDK;NPVTIFSLATNEMWR	1;1;1	3	3	0.2162	14884;20660;39323	-	Single-stranded DNA-binding protein, mitochondrial OS=Homo sapiens OX=9606 GN=SSBP1 PE=1 SV=1	3.94363e+06	358511	SSBP1
591_1	sp|Q92614|MY18A_HUMAN	8.63838	NA	232971	IISNLFLGR;SEELNLPEGK;TFVQELER	1;1;1	3	3	0.0131	16569;19928;16182	-	Unconventional myosin-XVIIIa OS=Homo sapiens OX=9606 GN=MYO18A PE=1 SV=3	7.05197e+07	522368	MYO18A
145_1	sp|P62913|RL11_HUMAN	8.62006	NA	20239.6	AQDQGEKENPMR;VLEQLTGQTPVFSK;YDGIILPGK	1;1;1	3	3	0.1966	32425;35476;14536	-	60S ribosomal protein L11 OS=Homo sapiens OX=9606 GN=RPL11 PE=1 SV=2	1.46373e+07	1.62636e+06	RPL11
211_1	sp|Q4VCS5|AMOT_HUMAN	8.6058	NA	118013	GSLGILLGGDYR;NPTSSSEFYK;VSEAYENLVK	1;1;1	3	3	0.0295	24300;21758;21444	-	Angiomotin OS=Homo sapiens OX=9606 GN=AMOT PE=1 SV=1	2.74214e+06	50780.4	AMOT
355_2	sp|Q13838|DX39B_HUMAN	8.59278	NA	48959.9	DFLLKPELLR;ELAFQISK;GLAITFVSDENDAK;GSYVSIHSSGFR;HFILDECDK;ILNDVQDR;ILVATNLFGR;LTLHGLQQYYVK;MLEQLDMR;QVMMFSATLSK;VAVFFGGLSIK	0;0;0;0;1;0;0;0;0;1;1	3	3	0.264	25270;25269;13066;33448;27368;27370;22478;14390;19424;32988;16656;25200;20868	-	Spliceosome RNA helicase DDX39B OS=Homo sapiens OX=9606 GN=DDX39B PE=1 SV=1	594288	22857.2	DDX39B
1_1	sp|P48643|TCPE_HUMAN	8.54895	NA	59632.8	FSELTAEK;VAIEHLDK;WVGGPEIELIAIATGGR	1;1;1	3	3	0.061	12636;12649;38731	-	T-complex protein 1 subunit epsilon OS=Homo sapiens OX=9606 GN=CCT5 PE=1 SV=1	1.65817e+06	43636	CCT5
490_1	sp|O76021|RL1D1_HUMAN	8.5269	NA	54938.9	LLPSLIGR;TVSQIISLQTLK;VPVSVNLLSK	1;1;1	3	3	0.0612	10385;28643;17453	-	Ribosomal L1 domain-containing protein 1 OS=Homo sapiens OX=9606 GN=RSL1D1 PE=1 SV=3	172735	6643.64	RSL1D1
1022_1	sp|P17987|TCPA_HUMAN	8.52139	NA	60305.6	AFHNEAQVNPER;SQNVMAAASIANIVK;YFVEAGAMAVR	1;1;1	3	3	0.0683	31337;34535;23998	-	T-complex protein 1 subunit alpha OS=Homo sapiens OX=9606 GN=TCP1 PE=1 SV=1	945096	27002.7	TCP1
118_2	sp|P12236|ADT3_HUMAN	8.51349	NA	32845.2	DFLAGGIAAAISK;EQGVLSFWR;GAWSNVLR;HTQFWR;LLLQVQHASK;MMMQSGR;TAVAPIER;TEQAISFAK;YFPTQALNFAFK	1;0;0;1;0;0;0;1;0	3	3	0.2752	24829;20173;11770;10633;20836;20835;9210;9891;16698;32505	-	ADP/ATP translocase 3 OS=Homo sapiens OX=9606 GN=SLC25A6 PE=1 SV=4	5.93593e+06	269815	SLC25A6
817_1	sp|P00558|PGK1_HUMAN	8.51098	NA	44586.1	ALESPERPFLAILGGAK;ELNYFAK;ITLPVDFVTADK	1;1;1	3	3	0.0863	39158;11003;28190	-	Phosphoglycerate kinase 1 OS=Homo sapiens OX=9606 GN=PGK1 PE=1 SV=3	1.57422e+06	52473.9	PGK1
675_2	sp|P07814|SYEP_HUMAN	8.49904	NA	170483	FDDTNPEK;GNAAWQEQLK;LTVAENEAETK;SVVNMEWDK	0;1;1;1	3	3	0.0251	14154;21141;23625;19573	-	Bifunctional glutamate/proline--tRNA ligase OS=Homo sapiens OX=9606 GN=EPRS1 PE=1 SV=5	4.25338e+06	46740.5	EPRS1
876_1	sp|Q92621|NU205_HUMAN	8.49266	NA	227776	LAWALALR;MLALALLDR;TGPVAVR	1;1;1	3	3	0.0119	12233;15972;4069	-	Nuclear pore complex protein Nup205 OS=Homo sapiens OX=9606 GN=NUP205 PE=1 SV=3	1.01752e+06	10175.2	NUP205
72_1	sp|Q92552|RT27_HUMAN	8.48206	NA	47581.4	EALDVLGAVLK;LPVSSLTISR;NFGASLLLPGLK	1;1;1	3	3	0.0797	20448;18114;24668	-	28S ribosomal protein S27, mitochondrial OS=Homo sapiens OX=9606 GN=MRPS27 PE=1 SV=3	255346	9119.51	MRPS27
158_1	sp|P29508|SPB3_HUMAN	8.42054	NA	44536.5	GLVLSGVLHK;TNSILFYGR;VLEIPYK	1;1;1	3	3	0.0667	16227;18012;10135	-	Serpin B3 OS=Homo sapiens OX=9606 GN=SERPINB3 PE=1 SV=2	5.36172e+06	233118	SERPINB3
537_1	sp|Q14257|RCN2_HUMAN	8.38983	NA	36853.6	AEELHYPLGER;FVNDYDK;WDPTANEDPEWILVEK	1;1;1	3	3	0.1073	28009;11666;41301	-	Reticulocalbin-2 OS=Homo sapiens OX=9606 GN=RCN2 PE=1 SV=1	4.11788e+06	274526	RCN2
629_1	sp|Q9NRZ9|HELLS_HUMAN	8.37024	NA	97012.2	EVVVYAPLSK;IDEELVTNSGK;LQNIMMLLR	1;1;1	3	3	0.0358	19464;23626;20608	-	Lymphoid-specific helicase OS=Homo sapiens OX=9606 GN=HELLS PE=1 SV=1	1.73705e+06	34741.1	HELLS
105_1	sp|Q9UQ35|SRRM2_HUMAN	8.3368	NA	299438	SAHATAPVNIAGSR;SLSYSPVER;TPTAPAVNLAGAR	1;1;1	3	3	0.0131	29390;16742;25034	-	Serine/arginine repetitive matrix protein 2 OS=Homo sapiens OX=9606 GN=SRRM2 PE=1 SV=2	3.9112e+06	25563.4	SRRM2
878_1	sp|P22102|PUR2_HUMAN	8.33366	NA	107699	ENLISALEEAK;GDTVATLSER;VLAVTAIR	1;1;1	3	3	0.0287	24145;17127;9339	-	Trifunctional purine biosynthetic protein adenosine-3 OS=Homo sapiens OX=9606 GN=GART PE=1 SV=1	1.13911e+06	20341.2	GART
418_1	sp|P40939|ECHA_HUMAN	8.32982	NA	82946.9	DGPGFYTTR;MQLLEIITTEK;VIGMHYFSPVDK	1;1;1	3	3	0.0419	15877;28192;30745	-	Trifunctional enzyme subunit alpha, mitochondrial OS=Homo sapiens OX=9606 GN=HADHA PE=1 SV=2	1.694e+06	38500	HADHA
726_1	sp|Q14978|NOLC1_HUMAN	8.32119	NA	73559.6	GAAGDWGER;GGSISVQVNSIK;VREEEIEVDSR	1;1;1	3	3	0.0458	12418;23007;29726	-	Nucleolar and coiled-body phosphoprotein 1 OS=Homo sapiens OX=9606 GN=NOLC1 PE=1 SV=2	3.72505e+06	82778.8	NOLC1
478_1	sp|Q06830|PRDX1_HUMAN	8.28711	NA	22096.3	ADEGISFR;LVQAFQFTDK;QITVNDLPVGR	1;1;1	3	3	0.1457	11434;23303;23905	-	Peroxiredoxin-1 OS=Homo sapiens OX=9606 GN=PRDX1 PE=1 SV=1	4.17878e+06	298484	PRDX1
933_1	sp|Q9BU76|MMTA2_HUMAN	8.22363	NA	29393.9	EALLAALGYK;LGLSVFTHHR;LLGLGSASGSVGR	1;1;1	3	3	0.1255	17152;22087;22386	-	Multiple myeloma tumor-associated protein 2 OS=Homo sapiens OX=9606 GN=MMTAG2 PE=1 SV=1	1.39095e+06	81820.8	MMTAG2
1018_1	sp|Q9NTJ3|SMC4_HUMAN	8.2208	NA	147091	LTQEETNFK;QAFYFALR;SLVHDLFQK	1;1;1	3	3	0.0202	19672;15958;18712	-	Structural maintenance of chromosomes protein 4 OS=Homo sapiens OX=9606 GN=SMC4 PE=1 SV=2	770830	9068.59	SMC4
486_1	sp|P36542|ATPG_HUMAN	8.2208	NA	32975.3	EVMLVGIGDK;HLLIGVSSDR;SEVATLTAAGK	1;1;1	3	3	0.104	17649;19106;17096	-	ATP synthase subunit gamma, mitochondrial OS=Homo sapiens OX=9606 GN=ATP5F1C PE=1 SV=1	2.21001e+06	130001	ATP5F1C
1011_1	sp|P24928|RPB1_HUMAN	8.20136	NA	217039	FDYTNER;ISPWLLR;YSPTSPTYSPTSPK	1;1;1	3	3	0.0142	13373;11019;34405	-	DNA-directed RNA polymerase II subunit RPB1 OS=Homo sapiens OX=9606 GN=POLR2A PE=1 SV=2	3.38839e+06	31086.2	POLR2A
406_1	sp|Q12824|SNF5_HUMAN	8.09872	NA	44113.2	AVSISTEPPTYLR;DAFTWNMNEK;LDMEIDGQK	1;1;1	3	3	0.0831	32120;25758;17116	-	SWI/SNF-related matrix-associated actin-dependent regulator of chromatin subfamily B member 1 OS=Homo sapiens OX=9606 GN=SMARCB1 PE=1 SV=2	1.58435e+06	72016	SMARCB1
536_1	sp|O15145|ARPC3_HUMAN	8.09356	NA	20533.4	ANVFFK;LIGNMALLPIR;QEDEVMR	1;1;1	3	3	0.1348	4859;23874;11933	-	Actin-related protein 2/3 complex subunit 3 OS=Homo sapiens OX=9606 GN=ARPC3 PE=1 SV=3	910134	75844.5	ARPC3
248_2	sp|Q15366|PCBP2_HUMAN	8.05614	NA	38555.6	AITIAGIPQSIIECVK;IANPVEGSTDR;IITLAGPTNAIFK;INISEGNCPER	1;1;1;0	3	3	0.1397	38336;21722;29656;27074	-	Poly(rC)-binding protein 2 OS=Homo sapiens OX=9606 GN=PCBP2 PE=1 SV=1	1.3227e+06	73483.6	PCBP2
500_1	sp|Q14980|NUMA1_HUMAN	8.03707	NA	238115	AEELGQELK;ELGELIPLR;QQNQELQEQLR	1;1;1	3	3	0.0137	15989;16808;31428	-	Nuclear mitotic apparatus protein 1 OS=Homo sapiens OX=9606 GN=NUMA1 PE=1 SV=2	7.81853e+06	54675	NUMA1
288_1	sp|Q9H501|ESF1_HUMAN	7.99687	NA	98735	EMQSVVQLIMTR;GGVIFSVK;QLLQVIQEK	1;1;1	3	3	0.0341	32143;7874;19192	-	ESF1 homolog OS=Homo sapiens OX=9606 GN=ESF1 PE=1 SV=1	1.65212e+06	36713.8	ESF1
719_1	sp|Q9UNX4|WDR3_HUMAN	7.98387	NA	106032	GNIVFVTLR;ILILQGLK;SFDLIHSPHGELK	1;1;1	3	3	0.0318	16084;11576;33455	-	WD repeat-containing protein 3 OS=Homo sapiens OX=9606 GN=WDR3 PE=1 SV=1	1.14109e+06	20747.1	WDR3
134_2	sp|Q9UPN6|SCAF8_HUMAN	7.93466	NA	140433	ESISRPPPVDVR;GFGQEVHR;IAWALNK;VFDYFEGATSQR;VLNLWQK;VPGLYVIDSIVR	1;1;0;1;0;0	3	3	0.0456	29393;12814;8216;31613;11683;28642	-	SR-related and CTD-associated factor 8 OS=Homo sapiens OX=9606 GN=SCAF8 PE=1 SV=1	2.70518e+06	53042.7	SCAF8
662_1	sp|P35250|RFC2_HUMAN	7.88894	NA	39132.1	EGNVPNIIIAGPPGTGK;IIEPIQSR;LTDAQILTR	1;1;1	3	3	0.096	37105;13789;16506	-	Replication factor C subunit 2 OS=Homo sapiens OX=9606 GN=RFC2 PE=1 SV=3	2.03585e+06	81433.9	RFC2
422_1	sp|P48426|PI42A_HUMAN	7.88207	NA	46195.5	DNDFINEGQK;DVEFLAQLK;VDNHLFNK	1;1;1	3	3	0.0665	22605;17718;14920	-	Phosphatidylinositol 5-phosphate 4-kinase type-2 alpha OS=Homo sapiens OX=9606 GN=PIP4K2A PE=1 SV=2	2.94429e+06	128013	PIP4K2A
343_1	sp|Q12792|TWF1_HUMAN	7.87188	NA	40257.7	HQTLQGVAFPISR;SHQTGIQASEDVK	1;1	2	2	0.0743	32715;32332	-	Twinfilin-1 OS=Homo sapiens OX=9606 GN=TWF1 PE=1 SV=3	124529	5414.29	TWF1
96_1	sp|P42166|LAP2A_HUMAN	7.87188	NA	75445.6	AYEAAASALQIATHTAFVAK;EPTPVLGSGAAAAGR;PEFLEDPSVLTK;SELVANNVTLPAGEQR;SSTPLPTISSSAENTR;TVVSHSLTTLGLEVAK;YGVNPGPIVGTTR	1;0;0;0;0;1;0	2	2	0.1556	42337;29456;30192;38097;37310;37401;28638	-	Lamina-associated polypeptide 2, isoform alpha OS=Homo sapiens OX=9606 GN=TMPO PE=1 SV=2	0	0	TMPO
834_1	sp|O14979|HNRDL_HUMAN	7.87188	NA	46409.1	GFCFITYTDEEPVKK;GFGFVLFK;MFIGGLSWDTSK	1;0;1	2	2	0.0833	40060;12276;29044	-	Heterogeneous nuclear ribonucleoprotein D-like OS=Homo sapiens OX=9606 GN=HNRNPDL PE=1 SV=3	2.52942e+06	105392	HNRNPDL
166_3	sp|P01859|IGHG2_HUMAN	7.87188	NA	35877.8	EEQFNSTFR;GPSVFPLAPCSR;VVSVLTVVHQDWLNGK	1;0;1	2	4	0.1135	21675;21714;27050;39537;39539	-	Immunoglobulin heavy constant gamma 2 OS=Homo sapiens OX=9606 GN=IGHG2 PE=1 SV=2	1.10655e+06	85119.1	IGHG2
482_1	sp|Q13889|TF2H3_HUMAN	7.87188	NA	34355.6	GQHTETLLAGSLAK;LAVIASHIQESR	1;1	2	4	0.0844	31842;31845;28388;28389	-	General transcription factor IIH subunit 3 OS=Homo sapiens OX=9606 GN=GTF2H3 PE=1 SV=2	2.49846e+06	156153	GTF2H3
939_1	sp|P51398|RT29_HUMAN	7.87188	NA	45537.6	EGFDALDPFIPILVSNYNPK;ELLFLSNANPSLLER	1;1	2	2	0.0879	44388;38391	-	28S ribosomal protein S29, mitochondrial OS=Homo sapiens OX=9606 GN=DAP3 PE=1 SV=1	0	0	DAP3
1015_1	sp|Q13895|BYST_HUMAN	7.85397	NA	49570	EALLELLR;FYNLVLLPR;TLADIIMEK	1;1;1	3	3	0.0595	13826;20754;16595	-	Bystin OS=Homo sapiens OX=9606 GN=BYSL PE=1 SV=3	223325	7700.86	BYSL
899_1	sp|Q6P2E9|EDC4_HUMAN	7.84039	NA	151567	ALQDVQIR;FLITGADQNR;HSQEELLQR	1;1;1	3	3	0.0193	13304;20731;20929	-	Enhancer of mRNA-decapping protein 4 OS=Homo sapiens OX=9606 GN=EDC4 PE=1 SV=1	5.12223e+06	86817.4	EDC4
39_1	sp|P62750|RL23A_HUMAN	7.83258	NA	17684.1	LYDIDVAK;NKLDHYAIIK;VNTLIRPDGEK	1;1;1	3	4	0.1859	13094;24074;25160;25159	-	60S ribosomal protein L23a OS=Homo sapiens OX=9606 GN=RPL23A PE=1 SV=1	1.27651e+07	1.41834e+06	RPL23A
741_1	sp|P61289|PSME3_HUMAN	7.82056	NA	29487.6	LDECEEAFQGTK;MWVQLLIPR;SNQQLVDIIEK	1;1;1	3	3	0.126	31874;22294;27015	-	Proteasome activator complex subunit 3 OS=Homo sapiens OX=9606 GN=PSME3 PE=1 SV=1	2.46224e+06	144838	PSME3
1056_1	sp|P62899|RL31_HUMAN	7.76347	NA	14453.9	EYTINIHK;LYTLVTYVPVTTFK;SAINEVVTR	1;1;1	3	3	0.248	16027;37279;15006	-	60S ribosomal protein L31 OS=Homo sapiens OX=9606 GN=RPL31 PE=1 SV=1	6.59055e+06	941508	RPL31
914_1	sp|Q6IAN0|DRS7B_HUMAN	7.76342	NA	35096.6	NAVVVITGATSGLGK;QGHIVAISSIQGK	1;1	2	2	0.0862	30588;28899	-	Dehydrogenase/reductase SDR family member 7B OS=Homo sapiens OX=9606 GN=DHRS7B PE=1 SV=2	1.54397e+07	812615	DHRS7B
33_1	sp|Q9Y2R9|RT07_HUMAN	7.76342	NA	28116	KPVEELTEEEK;SLMIQTLEAVK	1;1	2	2	0.0909	28633;24798	-	28S ribosomal protein S7, mitochondrial OS=Homo sapiens OX=9606 GN=MRPS7 PE=1 SV=2	369437	19444	MRPS7
168_1	sp|Q15293|RCN1_HUMAN	7.72732	NA	38866.2	EQFNEFR;ISWEEYK;YIFDNVAK	1;1;1	3	3	0.0665	14270;13740;14282	-	Reticulocalbin-1 OS=Homo sapiens OX=9606 GN=RCN1 PE=1 SV=1	2.54067e+06	169378	RCN1
836_1	sp|Q9BQ75|CMS1_HUMAN	7.70185	NA	31864	ECFLIQPK;QGGLNLSPLK;VVHLGVGTPGR	1;1;1	3	4	0.1039	16626;16352;18912;18911	-	Protein CMSS1 OS=Homo sapiens OX=9606 GN=CMSS1 PE=1 SV=2	2.9125e+06	194167	CMSS1
771_1	sp|P07195|LDHB_HUMAN	7.67175	NA	36615.1	FIIPQIVK;GLTSVINQK;SADTLWDIQK	1;1;1	3	3	0.0808	13880;13947;22488	-	L-lactate dehydrogenase B chain OS=Homo sapiens OX=9606 GN=LDHB PE=1 SV=2	1.20775e+06	57511.8	LDHB
109_1	sp|Q96EY1|DNJA3_HUMAN	7.65501	NA	52455.5	EAGEDEEGFLSK;EIFITFR;GGPTVDPEELFR	1;1;1	3	3	0.0646	27880;12676;28119	-	DnaJ homolog subfamily A member 3, mitochondrial OS=Homo sapiens OX=9606 GN=DNAJA3 PE=1 SV=2	949770	39573.7	DNAJA3
648_1	sp|P62266|RS23_HUMAN	7.52127	NA	15797.7	ANPFGGASHAK;VANVSLLALYK	1;1	2	3	0.1538	17473;17472;23099	-	40S ribosomal protein S23 OS=Homo sapiens OX=9606 GN=RPS23 PE=1 SV=3	509843	63730.4	RPS23
100_1	sp|Q15061|WDR43_HUMAN	7.45688	NA	74843.4	LLNVWQVR;LWVLETK;SGGNEVSIEER	1;1;1	3	3	0.0384	16385;11179;22480	-	WD repeat-containing protein 43 OS=Homo sapiens OX=9606 GN=WDR43 PE=1 SV=3	641517	16449.1	WDR43
1190_1	sp|Q96CW1|AP2M1_HUMAN	7.42779	NA	49623	MIGGLFIYNHK;NAVDAFR;SNIWLAAVTK	1;1;1	3	4	0.0644	27236;27237;7278;19417	-	AP-2 complex subunit mu OS=Homo sapiens OX=9606 GN=AP2M1 PE=1 SV=2	2.0247e+06	69817.2	AP2M1
1146_1	sp|Q12788|TBL3_HUMAN	7.42286	NA	88978.5	SPGLYFLTAGDQGTLR;VNILEVASGAVLR	1;1	2	2	0.0359	38055;29026	-	Transducin beta-like protein 3 OS=Homo sapiens OX=9606 GN=TBL3 PE=1 SV=2	501145	10227.5	TBL3
357_1	sp|Q15424|SAFB1_HUMAN	7.35357	NA	102580	DGWGGYGSDK;GLPPPPR;GVPVISVK	1;1;1	3	3	0.0273	16846;5157;7515	-	Scaffold attachment factor B1 OS=Homo sapiens OX=9606 GN=SAFB PE=1 SV=4	2.53816e+06	51799.1	SAFB
143_1	sp|P57088|TMM33_HUMAN	7.21701	NA	27959.8	ALLANALTSALR;LDTAMWLSR;LSANQQNILK	1;1;1	3	3	0.1255	24024;18941;20487	-	Transmembrane protein 33 OS=Homo sapiens OX=9606 GN=TMEM33 PE=1 SV=2	167005	15182.3	TMEM33
937_1	sp|Q969V3|NCLN_HUMAN	7.19641	NA	62934.6	DSTFLSTLEHHLSR;QSAGAVVIILPR	1;1	2	2	0.0462	37232;24428	-	Nicalin OS=Homo sapiens OX=9606 GN=NCLN PE=1 SV=2	252169	9698.79	NCLN
246_1	sp|P05455|LA_HUMAN	7.19641	NA	46808.2	EVTWEVLEGEVEK;GSIFVVFDSIESAK	1;1	2	2	0.0662	35465;33995	-	Lupus La protein OS=Homo sapiens OX=9606 GN=SSB PE=1 SV=2	234940	8101.38	SSB
1177_1	sp|Q1ED39|KNOP1_HUMAN	7.10953	NA	51557.2	ALQEEIDR;VEAPEYIPISDDPK	1;1	2	2	0.048	14439;36083	-	Lysine-rich nucleolar protein 1 OS=Homo sapiens OX=9606 GN=KNOP1 PE=1 SV=1	3.12967e+06	115914	KNOP1
118_1	sp|P12235|ADT1_HUMAN	7.09482	NA	33043.2	DFLAGGVAAAVSK;EQGFLSFWR;GAWSNVLR;GMGGAFVLVLYDEIKK;LLLQVQHASK;MMMQSGR;TAVAPIER;YFPTQALNFAFK	1;1;0;0;0;0;0;0	2	2	0.2785	23670;22181;11770;38966;38745;20836;20835;9210;9891;32505	-	ADP/ATP translocase 1 OS=Homo sapiens OX=9606 GN=SLC25A4 PE=1 SV=4	1.19902e+06	57096.1	SLC25A4
166_2	sp|P01857|IGHG1_HUMAN	7.09482	NA	36083.2	STSGGTAALGCLVK;TPEVTCVVVDVSHEDPEVK;VVSVLTVLHQDWLNGK	1;1;0	2	2	0.1485	28308;43465;39733;39734;39755	sp|P0DOX5|IGG1_HUMAN	Immunoglobulin heavy constant gamma 1 OS=Homo sapiens OX=9606 GN=IGHG1 PE=1 SV=1	1.11027e+07	740177	IGHG1
501_1	sp|P62841|RS15_HUMAN	7.09482	NA	17029.2	DMIILPEMVGSMVGVYNGK;EAPPMEKPEVVK	1;1	2	3	0.2138	42516;29457;29454	-	40S ribosomal protein S15 OS=Homo sapiens OX=9606 GN=RPS15 PE=1 SV=2	1.24249e+06	177498	RPS15
21_3	sp|P68371|TBB4B_HUMAN	7.04737	NA	49799	ALTVPELTQQMFDAK;AVLVDLEPGTMDSVR;EAESCDCLQGFQLTHSLGGGTGSGMGTLLISK;EVDEQMLNVQNK;FPGQLNADLR;GHYTEGAELVDSVLDVVR;IMNTFSVVPSPK;INVYYNEATGGK;ISEQFTAMFR;LAVNMVPFPR;LHFFMPGFAPLTSR;LTTPTYGDLNHLVSATMSGVTTCLR;NSSYFVEWIPNNVK;SGPFGQIFRPDNFVFGQSGAGNNWAK;TAVCDIPPR;YLTVAAVFR	0;1;0;0;0;0;0;1;0;0;0;0;0;0;0;0	2	2	0.5461	37979;36873;49281;49299;49280;32978;32503;20557;20555;41493;41492;28814;28241;28558;24645;21110;21108;36913;37141;36915;47034;47116;38065;38083;38084;47460;47459;47464;16406;16408;16404;16405;16403;16806	-	Tubulin beta-4B chain OS=Homo sapiens OX=9606 GN=TUBB4B PE=1 SV=1	1.7007e+06	80985.9	TUBB4B
921_1	sp|P22061|PIMT_HUMAN	6.95048	NA	24620.6	ALDVGSGSGILTACFAR;VIGIDHIK	1;1	2	2	0.1101	38038;11450	-	Protein-L-isoaspartate(D-aspartate) O-methyltransferase OS=Homo sapiens OX=9606 GN=PCMT1 PE=1 SV=4	991230	90111.8	PCMT1
549_1	sp|Q8WWY3|PRP31_HUMAN	6.91629	NA	55421.4	IEEYISK;VDSFHESTEGK	1;1	2	3	0.0361	10885;24895;24894	-	U4/U6 small nuclear ribonucleoprotein Prp31 OS=Homo sapiens OX=9606 GN=PRPF31 PE=1 SV=2	648230	27009.6	PRPF31
86_1	sp|P53985|MOT1_HUMAN	6.87626	NA	53908.8	DLHDANTDLIGR;EEETSIDVAGKPNEVTK	1;1	2	3	0.058	28970;40218;40217	-	Monocarboxylate transporter 1 OS=Homo sapiens OX=9606 GN=SLC16A1 PE=1 SV=3	457512	35193.2	SLC16A1
699_2	sp|O94973|AP2A2_HUMAN	6.83428	NA	103895	ALLLSTYIK;AVDLLYAMCDR;GLAVFISDIR;IAGDYVSEEVWYR;LTECLETILNK;VIQIVINR	0;1;0;0;1;1	3	3	0.066	16194;28487;18866;36317;28739;13763	-	AP-2 complex subunit alpha-2 OS=Homo sapiens OX=9606 GN=AP2A2 PE=1 SV=2	950350	16970.5	AP2A2
594_1	sp|Q8WXI9|P66B_HUMAN	6.83049	NA	65220	ALQQEQEIEQR;TTSSAIYMNLASHIQPGTVNR	1;1	2	2	0.054	30084;44463	-	Transcriptional repressor p66-beta OS=Homo sapiens OX=9606 GN=GATAD2B PE=1 SV=1	435010	12083.6	GATAD2B
860_1	sp|Q13724|MOGS_HUMAN	6.83049	NA	91860.6	GFLWDEGFHQLVVQR;LAGSLLTQALESHAEGFR	1;1	2	2	0.0394	40021;40851	-	Mannosyl-oligosaccharide glucosidase OS=Homo sapiens OX=9606 GN=MOGS PE=1 SV=5	848797	20209.4	MOGS
697_1	sp|P63173|RL38_HUMAN	6.83049	NA	8212.73	IEEIKDFLLTAR;YLYTLVITDKEK	1;1	2	5	0.3429	32544;32545;33620;33621;33622	-	60S ribosomal protein L38 OS=Homo sapiens OX=9606 GN=RPL38 PE=1 SV=2	4.36062e+06	1.45354e+06	RPL38
851_1	sp|Q14697|GANAB_HUMAN	6.82176	NA	106807	DAQHYGGWEHR;IDELEPR;NPEPELLVR	1;1;1	3	3	0.0286	29522;10504;17875	-	Neutral alpha-glucosidase AB OS=Homo sapiens OX=9606 GN=GANAB PE=1 SV=3	980391	19607.8	GANAB
724_1	sp|Q9C037|TRIM4_HUMAN	6.79082	NA	57424.2	HYWEVESR;SQAPTLELLQNPK	1;1	2	2	0.042	19484;32250	-	E3 ubiquitin-protein ligase TRIM4 OS=Homo sapiens OX=9606 GN=TRIM4 PE=1 SV=2	950243	30653	TRIM4
352_1	sp|O95373|IPO7_HUMAN	6.79082	NA	119440	AFAVGVQQVLLK;MDPNTIIEALR	1;1	2	2	0.0222	26471;28041	-	Importin-7 OS=Homo sapiens OX=9606 GN=IPO7 PE=1 SV=1	42831.2	951.804	IPO7
659_1	sp|Q9UM00|TMCO1_HUMAN	6.78471	NA	27061.4	ETITESAGR;LPFTPLSYIQGLSHR	1;1	2	2	0.1004	14084;38592	-	Calcium load-activated calcium channel OS=Homo sapiens OX=9606 GN=TMCO1 PE=1 SV=2	647974	64797.4	TMCO1
355_1	sp|O00148|DX39A_HUMAN	6.78471	NA	49098	DFLLKPELLR;ELAFQISK;GLAITFVSDENDAK;GSYVSIHSSGFR;HFVLDECDK;ILNDVQDR;ILVATNLFGR;LTLHGLQQYYVK;MLEQLDMR;VSVFFGGLSIK	0;0;0;0;1;0;0;0;0;1	2	2	0.2389	25270;25269;13066;33448;27368;27370;21899;14390;19424;32988;16656;21525	-	ATP-dependent RNA helicase DDX39A OS=Homo sapiens OX=9606 GN=DDX39A PE=1 SV=2	854044	32847.8	DDX39A
994_1	sp|P55072|TERA_HUMAN	6.76756	NA	89265.7	LEILQIHTK;NAPAIIFIDELDAIAPK	1;1	2	2	0.0323	19031;39779	-	Transitional endoplasmic reticulum ATPase OS=Homo sapiens OX=9606 GN=VCP PE=1 SV=4	369413	8209.18	VCP
650_1	sp|Q9Y5M8|SRPRB_HUMAN	6.67625	NA	29683.8	AIVFVVDSAAFQR;GNSLTLIDLPGHESLR	1;1	2	2	0.107	31726;38467	-	Signal recognition particle receptor subunit beta OS=Homo sapiens OX=9606 GN=SRPRB PE=1 SV=3	731828	38517.3	SRPRB
122_1	sp|Q9H1E3|NUCKS_HUMAN	6.67625	NA	27280	ATVTPSPVK;EEDEEPESPPEK	1;1	2	2	0.0864	11634;31450	-	Nuclear ubiquitous casein and cyclin-dependent kinase substrate 1 OS=Homo sapiens OX=9606 GN=NUCKS1 PE=1 SV=1	3.59098e+06	299249	NUCKS1
625_1	sp|Q8NFC6|BD1L1_HUMAN	6.66204	NA	330266	DGKPVSEYIIK;VVETELQEGATK	1;1	2	2	0.0075	25485;27652	-	Biorientation of chromosomes in cell division protein 1-like 1 OS=Homo sapiens OX=9606 GN=BOD1L1 PE=1 SV=2	298377	2002.53	BOD1L1
248_1	sp|Q15365|PCBP1_HUMAN	6.63562	NA	37473.9	IANPVEGSSGR;IITLTGPTNAIFK;INISEGNCPER	1;1;0	2	2	0.0983	18691;30640;27074	-	Poly(rC)-binding protein 1 OS=Homo sapiens OX=9606 GN=PCBP1 PE=1 SV=2	812531	40626.6	PCBP1
131_1	sp|P0DOX8|IGL1_HUMAN	6.63096	NA	22816.1	SYSCQVTHEGSTVEK;VTVLGQPK	1;1	2	2	0.1065	38303;9279	sp|B9A064|IGLL5_HUMAN	Immunoglobulin lambda-1 light chain OS=Homo sapiens OX=9606 PE=1 SV=1	1.16507e+06	116507
702_1	sp|Q9GZL7|WDR12_HUMAN	6.61489	NA	47677.7	GAEEWILTGSYDK;SIMTIVGHTDVVK	1;1	2	2	0.0615	33151;30954	-	Ribosome biogenesis protein WDR12 OS=Homo sapiens OX=9606 GN=WDR12 PE=1 SV=2	1.4629e+06	58516.2	WDR12
1182_1	sp|O95232|LC7L3_HUMAN	6.57391	NA	51435.1	LVEQLKEER;STTSTIESFAAQEK	1;1	2	2	0.0532	21111;34022	-	Luc7-like protein 3 OS=Homo sapiens OX=9606 GN=LUC7L3 PE=1 SV=2	3.46931e+06	165205	LUC7L3
957_1	sp|Q12849|GRSF1_HUMAN	6.57164	NA	53092.6	GLPFQANAQDIINFFAPLKPVR;SSPVVNDGVVR	1;1	2	2	0.0688	45683;20477	-	G-rich sequence factor 1 OS=Homo sapiens OX=9606 GN=GRSF1 PE=1 SV=3	362632	11697.8	GRSF1
409_1	sp|P62633|CNBP_HUMAN	6.55891	NA	19449.6	CGETGHVAINCSK;GFQFVSSSLPDICYR	1;1	2	2	0.1582	32070;39276	-	CCHC-type zinc finger nucleic acid binding protein OS=Homo sapiens OX=9606 GN=CNBP PE=1 SV=1	232774	15518.3	CNBP
220_1	sp|Q9NXF1|TEX10_HUMAN	6.55891	NA	105608	FVTETLEDGSR;LAAVQLLQFLAPK	1;1	2	2	0.0258	25685;31370	-	Testis-expressed protein 10 OS=Homo sapiens OX=9606 GN=TEX10 PE=1 SV=2	480913	9429.67	TEX10
439_1	sp|Q9HB71|CYBP_HUMAN	6.5208	NA	26193.6	AELLDNEKPAAVVAPITTGYTVK;TDTVLILCR	1;1	2	2	0.1404	45317;18860	-	Calcyclin-binding protein OS=Homo sapiens OX=9606 GN=CACYBP PE=1 SV=2	525732	37552.3	CACYBP
305_1	sp|P61026|RAB10_HUMAN	6.49166	NA	22526.6	AFLTLAEDILR;NIDEHANEDVER	1;1	2	3	0.115	26047;32299;32298	-	Ras-related protein Rab-10 OS=Homo sapiens OX=9606 GN=RAB10 PE=1 SV=1	0	0	RAB10
544_1	sp|Q9Y2L1|RRP44_HUMAN	6.49166	NA	108934	IEDTVFHVFDK;NVIVLQTVLQEVR	1;1	2	2	0.0251	29338;34361	-	Exosome complex exonuclease RRP44 OS=Homo sapiens OX=9606 GN=DIS3 PE=1 SV=2	0	0	DIS3
1156_1	sp|Q8IZL8|PELP1_HUMAN	6.49166	NA	119624	LASFFLSR;LLPQVLNSWSIGR	1;1	2	2	0.0186	13222;33533	-	Proline-, glutamic acid- and leucine-rich protein 1 OS=Homo sapiens OX=9606 GN=PELP1 PE=1 SV=2	0	0	PELP1
8_1	sp|O60814|H2B1K_HUMAN	6.49166	NA	13881.6	AMGIMNSFVNDIFER;ESYSVYVYK;KESYSVYVYK;LLLPGELAK	0;1;1;0	2	3	0.2698	39013;39274;20852;26186;26184;13727	sp|P58876|H2B1D_HUMAN;sp|Q5QNW6|H2B2F_HUMAN;sp|Q99877|H2B1N_HUMAN;sp|Q99880|H2B1L_HUMAN;sp|Q93079|H2B1H_HUMAN;sp|P62807|H2B1C_HUMAN;sp|P57053|H2BFS_HUMAN;sp|Q99879|H2B1M_HUMAN	Histone H2B type 1-K OS=Homo sapiens OX=9606 GN=H2BC12 PE=1 SV=3	1.22352e+07	1.11229e+06	H2BC12
1163_1	sp|P12270|TPR_HUMAN	6.46066	NA	267131	AAVLQQVLER;SQEQILEILR	1;1	2	2	0.0085	22154;24632	-	Nucleoprotein TPR OS=Homo sapiens OX=9606 GN=TPR PE=1 SV=3	270092	1929.23	TPR
291_1	sp|Q8WVK2|SNR27_HUMAN	6.43411	NA	18848.9	LMGFASFDSTK;QITEEDLEGK	1;1	2	2	0.1355	23581;21866	-	U4/U6.U5 small nuclear ribonucleoprotein 27 kDa protein OS=Homo sapiens OX=9606 GN=SNRNP27 PE=1 SV=1	2.43802e+06	406336	SNRNP27
655_1	sp|Q5VTL8|PR38B_HUMAN	6.43411	NA	64429.2	ALGFMYIR;LEWFSTLFPR	1;1	2	2	0.033	14317;27334	-	Pre-mRNA-splicing factor 38B OS=Homo sapiens OX=9606 GN=PRPF38B PE=1 SV=1	563377	25608.1	PRPF38B
746_1	sp|Q8N1F7|NUP93_HUMAN	6.43411	NA	93429.6	DNALLSAIEESR;TLITFAGMIPYR	1;1	2	2	0.0293	28164;30442	-	Nuclear pore complex protein Nup93 OS=Homo sapiens OX=9606 GN=NUP93 PE=1 SV=2	0	0	NUP93
198_1	sp|Q9HAN9|NMNA1_HUMAN	6.43411	NA	31912.6	HNLYSSESEDR;NAGVILAPLQR	1;1	2	2	0.0789	28829;21454	-	Nicotinamide/nicotinic acid mononucleotide adenylyltransferase 1 OS=Homo sapiens OX=9606 GN=NMNAT1 PE=1 SV=1	1.02836e+06	54124	NMNAT1
359_3	sp|P62140|PP1B_HUMAN	6.43411	NA	37162.6	ADGELNVDSLITR;AHQVVEDGYEFFAK;EIFLSQPILLELEAPLK;IKYPENFFLLR;IVQMTEAEVR;YPENFFLLR	1;0;0;0;1;0	2	2	0.1988	32433;37175;41445;32283;32282;22445;23385	-	Serine/threonine-protein phosphatase PP1-beta catalytic subunit OS=Homo sapiens OX=9606 GN=PPP1CB PE=1 SV=3	2.92435e+06	153913	PPP1CB
377_1	sp|Q13148|TADBP_HUMAN	6.43411	NA	44711.3	GISVHISNAEPK;TSDLIVLGLPWK	1;1	2	2	0.058	25610;29064	-	TAR DNA-binding protein 43 OS=Homo sapiens OX=9606 GN=TARDBP PE=1 SV=1	229284	13487.3	TARDBP
285_1	sp|Q9NP64|NO40_HUMAN	6.43411	NA	27552.2	SFQDYTGQK;VDKPSEIVDVGDK	1;1	2	2	0.0913	18125;30987	-	Nucleolar protein of 40 kDa OS=Homo sapiens OX=9606 GN=ZCCHC17 PE=1 SV=1	566848	47237.3	ZCCHC17
3_2	sp|P18085|ARF4_HUMAN	6.43411	NA	20497.7	DAVLLLFANK;ILMVGLDAAGK;IQEVADELQK	1;0;1	2	2	0.1722	19422;18751;22327	-	ADP-ribosylation factor 4 OS=Homo sapiens OX=9606 GN=ARF4 PE=1 SV=3	1.41194e+06	108611	ARF4
141_1	sp|Q9Y5X1|SNX9_HUMAN	6.42226	NA	66549.6	HFDWLYER;TYEEIASLVAEQPK	1;1	2	2	0.037	22022;36171	-	Sorting nexin-9 OS=Homo sapiens OX=9606 GN=SNX9 PE=1 SV=1	7.31051e+06	261090	SNX9
891_1	sp|O75367|H2AY_HUMAN	6.38147	NA	39592.5	AISSYFVSTMSSSIK;QTAAQLILK	1;1	2	2	0.0645	36703;14904	-	Core histone macro-H2A.1 OS=Homo sapiens OX=9606 GN=MACROH2A1 PE=1 SV=4	559123	29427.5	MACROH2A1
905_1	sp|Q00577|PURA_HUMAN	6.37649	NA	34889.4	FFFDVGSNK;VSEVKPTYR	1;1	2	2	0.0559	17634;18353	-	Transcriptional activator protein Pur-alpha OS=Homo sapiens OX=9606 GN=PURA PE=1 SV=2	140193	9346.19	PURA
400_1	sp|P01834|IGKC_HUMAN	6.33569	NA	11757.8	TVAAPSVFIFPPSDEQLK;VYACEVTHQGLSSPVTK	1;1	2	3	0.3271	41360;41361;40583	-	Immunoglobulin kappa constant OS=Homo sapiens OX=9606 GN=IGKC PE=1 SV=2	1.13486e+06	226971	IGKC
265_1	sp|Q9UBQ5|EIF3K_HUMAN	6.33569	NA	25043.4	FICHVVGITYQHIDR;YNPENLATLER	1;1	2	2	0.1193	40376;28227	-	Eukaryotic translation initiation factor 3 subunit K OS=Homo sapiens OX=9606 GN=EIF3K PE=1 SV=1	1.36923e+06	124475	EIF3K
137_2	sp|Q9UJS0|CMC2_HUMAN	6.32565	NA	74128.6	DLGFFGIYK;GEVTFEDVK;LQVAGEITTGPR;YEGFFGLYR	1;1;0;0	2	2	0.0578	17610;16241;25162;21433	-	Calcium-binding mitochondrial carrier protein Aralar2 OS=Homo sapiens OX=9606 GN=SLC25A13 PE=1 SV=2	4.38474e+06	125278	SLC25A13
983_1	sp|Q9Y3T9|NOC2L_HUMAN	6.26803	NA	84866.1	LFHEVVQAFR;VLAFLVLSR	1;1	2	2	0.0254	25358;16043	-	Nucleolar complex protein 2 homolog OS=Homo sapiens OX=9606 GN=NOC2L PE=1 SV=4	210297	6372.64	NOC2L
397_1	sp|Q08431|MFGM_HUMAN	6.24426	NA	43077.5	EVTGIITQGAR;VTFLGLQHWVPELAR	1;1	2	2	0.0672	21158;39107	-	Lactadherin OS=Homo sapiens OX=9606 GN=MFGE8 PE=1 SV=3	569680	22787.2	MFGE8
362_1	sp|Q5JWF2|GNAS1_HUMAN	6.23886	NA	110956	IEDYFPEFAR;VNFHMFDVGGQR	1;1	2	2	0.0212	27000;31163	sp|P63092|GNAS2_HUMAN	Guanine nucleotide-binding protein G(s) subunit alpha isoforms XLas OS=Homo sapiens OX=9606 GN=GNAS PE=1 SV=2	279163	7976.08	GNAS
5_2	sp|P12532|KCRU_HUMAN	6.22723	NA	47007.2	GWEFMWNER;ILENLR;SFLIWVNEEDHTR;SGYFDER	0;0;1;1	2	3	0.0839	25714;26381;5975;37287;37286;10588	-	Creatine kinase U-type, mitochondrial OS=Homo sapiens OX=9606 GN=CKMT1A PE=1 SV=1	2.03039e+06	78092.1	CKMT1A
816_1	sp|P04792|HSPB1_HUMAN	6.22723	NA	22768.5	GPSWDPFR;LFDQAFGLPR	1;1	2	2	0.0878	14006;21957	-	Heat shock protein beta-1 OS=Homo sapiens OX=9606 GN=HSPB1 PE=1 SV=2	426331	35527.5	HSPB1
79_1	sp|P01009|A1AT_HUMAN	6.19308	NA	46707	LSSWVLLMK;SVLGQLGITK	1;1	2	2	0.0455	18291;15975	-	Alpha-1-antitrypsin OS=Homo sapiens OX=9606 GN=SERPINA1 PE=1 SV=3	315490	12619.6	SERPINA1
901_1	sp|O75152|ZC11A_HUMAN	6.19308	NA	89076	EASGETTGVDITK;TLEEILLER	1;1	2	2	0.0272	27776;19941	-	Zinc finger CCCH domain-containing protein 11A OS=Homo sapiens OX=9606 GN=ZC3H11A PE=1 SV=3	326899	6286.52	ZC3H11A
187_1	sp|P45973|CBX5_HUMAN	6.19308	NA	22211.1	GQVEYLLK;SNFSNSADDIK	1;1	2	2	0.0995	13592;23323	-	Chromobox protein homolog 5 OS=Homo sapiens OX=9606 GN=CBX5 PE=1 SV=1	996257	83021.5	CBX5
1003_1	sp|P25440|BRD2_HUMAN	6.19308	NA	88006.3	LAELQEQLR;TESSSAQQVAVSR	1;1	2	2	0.0275	19232;29336	-	Bromodomain-containing protein 2 OS=Homo sapiens OX=9606 GN=BRD2 PE=1 SV=2	971671	26990.9	BRD2
488_1	sp|A4D1E9|GTPBA_HUMAN	6.16102	NA	42905.6	DFLHLFEK;TAFETIILLTK	1;1	2	2	0.0491	17132;25537	-	GTP-binding protein 10 OS=Homo sapiens OX=9606 GN=GTPBP10 PE=1 SV=1	0	0	GTPBP10
9_2	sp|P0C0S5|H2AZ_HUMAN	6.14197	NA	13544.6	AGLQFPVGR;ATIAGGGVIPHIHK;GDEELDSLIK;HLQLAIR	0;1;1;0	2	2	0.3125	13397;30067;20063;9688	sp|Q71UI9|H2AV_HUMAN	Histone H2A.Z OS=Homo sapiens OX=9606 GN=H2AZ1 PE=1 SV=2	593137	98856.2	H2AZ1
8_2	sp|P06899|H2B1J_HUMAN	6.14197	NA	13895.6	AMGIMNSFVNDIFER;ESYSIYVYK;KESYSIYVYK;LLLPGELAK	0;1;1;0	2	2	0.2698	39013;39274;21436;26749;13727	sp|Q16778|H2B2E_HUMAN;sp|P33778|H2B1B_HUMAN;sp|Q8N257|H2B3B_HUMAN;sp|P23527|H2B1O_HUMAN	Histone H2B type 1-J OS=Homo sapiens OX=9606 GN=H2BC11 PE=1 SV=3	8.05385e+06	732168	H2BC11
149_1	sp|Q4KMP7|TB10B_HUMAN	6.14197	NA	87144.7	ELLEQNPGK;WLDMFSNWDK	1;1	2	2	0.0235	16376;29031	-	TBC1 domain family member 10B OS=Homo sapiens OX=9606 GN=TBC1D10B PE=1 SV=3	1.07948e+06	35982.5	TBC1D10B
1071_1	sp|Q9GZR7|DDX24_HUMAN	6.14197	NA	96271.5	NEATVETLTETK;RPEIVVATPGR	1;1	2	2	0.0268	28800;23237	-	ATP-dependent RNA helicase DDX24 OS=Homo sapiens OX=9606 GN=DDX24 PE=1 SV=1	102267	2005.23	DDX24
923_1	sp|P82930|RT34_HUMAN	6.14105	NA	25634.5	AWGILTFK;LPLFGLGR	1;1	2	2	0.0734	13072;10577	-	28S ribosomal protein S34, mitochondrial OS=Homo sapiens OX=9606 GN=MRPS34 PE=1 SV=2	252792	16852.8	MRPS34
716_1	sp|P99999|CYC_HUMAN	6.12197	NA	11741.1	ADLIAYLK;TGPNLHGLFGR	1;1	2	2	0.181	11967;22150	-	Cytochrome c OS=Homo sapiens OX=9606 GN=CYCS PE=1 SV=2	1.00101e+06	125126	CYCS
341_1	sp|P11274|BCR_HUMAN	6.10925	NA	142730	NSLETLLYKPVDR;STLVLHDLLK	1;1	2	2	0.0181	35512;20905	-	Breakpoint cluster region protein OS=Homo sapiens OX=9606 GN=BCR PE=1 SV=2	1.06044e+06	17674	BCR
551_1	sp|P49790|NU153_HUMAN	6.10925	NA	153843	SGIDITDFQAK;TSQLGDSPFYPGK	1;1	2	2	0.0163	23217;30857	-	Nuclear pore complex protein Nup153 OS=Homo sapiens OX=9606 GN=NUP153 PE=1 SV=2	2.63017e+06	43117.6	NUP153
736_1	sp|P06744|G6PI_HUMAN	6.08711	NA	63107.2	AVLHVALR;VRSGDWK	1;1	2	2	0.0269	10797;9549	-	Glucose-6-phosphate isomerase OS=Homo sapiens OX=9606 GN=GPI PE=1 SV=4	1.28335e+06	38889.5	GPI
951_1	sp|P40616|ARL1_HUMAN	6.08575	NA	20404.4	AILVVFANK;ILILGLDGAGK	1;1	2	2	0.1105	14510;18000	-	ADP-ribosylation factor-like protein 1 OS=Homo sapiens OX=9606 GN=ARL1 PE=1 SV=1	600591	60059.1	ARL1
952_1	sp|Q92620|PRP16_HUMAN	6.08462	NA	140415	LIVTSATMDAEK;TNLANVVLLLK	1;1	2	2	0.0187	26716;23360	-	Pre-mRNA-splicing factor ATP-dependent RNA helicase PRP16 OS=Homo sapiens OX=9606 GN=DHX38 PE=1 SV=2	432518	6360.55	DHX38
76_1	sp|O43660|PLRG1_HUMAN	6.08462	NA	57158.1	HSVHTLVFR;LWDLVAGK	1;1	2	3	0.0331	19056;19058;11730	-	Pleiotropic regulator 1 OS=Homo sapiens OX=9606 GN=PLRG1 PE=1 SV=1	778809	27814.6	PLRG1
1110_1	sp|Q709F0|ACD11_HUMAN	6.08462	NA	87208.7	EATLTIAQYR;SNPTFYLQK	1;1	2	2	0.0244	22038;19123	-	Acyl-CoA dehydrogenase family member 11 OS=Homo sapiens OX=9606 GN=ACAD11 PE=1 SV=3	9.31526e+06	232881	ACAD11
44_1	sp|Q13554|KCC2B_HUMAN	6.0835	NA	72632	DLKPENLLLASK;GAILTTMLATR	1;1	2	3	0.0345	29024;29022;21278	sp|Q9UQM7|KCC2A_HUMAN;sp|Q13557|KCC2D_HUMAN	Calcium/calmodulin-dependent protein kinase type II subunit beta OS=Homo sapiens OX=9606 GN=CAMK2B PE=1 SV=3	550791	16690.6	CAMK2B
839_1	sp|Q14008|CKAP5_HUMAN	6.05343	NA	225352	IEDLEEGQQVIR;TTGEVVSGVVSK	1;1	2	2	0.0118	31931;21918	-	Cytoskeleton-associated protein 5 OS=Homo sapiens OX=9606 GN=CKAP5 PE=1 SV=3	314235	2575.7	CKAP5
240_1	sp|Q15286|RAB35_HUMAN	6.04264	NA	23010.8	DYDHLFK;LLIIGDSGVGK	1;1	2	2	0.0896	13116;18076	-	Ras-related protein Rab-35 OS=Homo sapiens OX=9606 GN=RAB35 PE=1 SV=1	1.47241e+06	98160.9	RAB35
1081_1	sp|P40937|RFC5_HUMAN	6.04264	NA	38472.2	LEHVVEEEK;LPHLLLYGPPGTGK	1;1	2	2	0.0676	19753;32990	-	Replication factor C subunit 5 OS=Homo sapiens OX=9606 GN=RFC5 PE=1 SV=1	2.7747e+06	95679.3	RFC5
463_1	sp|Q9UL54|TAOK2_HUMAN	6.04133	NA	138166	EIGHGSFGAVYFAR;ELDNLQYR;HSLDQDLLR;KMLLAR	0;0;1;1	2	2	0.03	34342;17208;19095;5635	-	Serine/threonine-protein kinase TAO2 OS=Homo sapiens OX=9606 GN=TAOK2 PE=1 SV=2	329619	5782.79	TAOK2
584_1	sp|Q14694|UBP10_HUMAN	5.97729	NA	87079.8	LPPVLVLHLK;TVQDALESLVAR	1;1	2	2	0.0276	20500;27571	-	Ubiquitin carboxyl-terminal hydrolase 10 OS=Homo sapiens OX=9606 GN=USP10 PE=1 SV=2	584541	15382.7	USP10
27_1	sp|Q9NSE4|SYIM_HUMAN	5.9602	NA	113719	QWFINITDIK;TGWISTSSIWK	1;1	2	2	0.0208	26690;26191	-	Isoleucine--tRNA ligase, mitochondrial OS=Homo sapiens OX=9606 GN=IARS2 PE=1 SV=2	1.18101e+06	23157	IARS2
243_1	sp|P35222|CTNB1_HUMAN	5.9602	NA	85442.2	EGLLAIFK;NEGVATYAAAVLFR;TMQNTNDVETAR	0;1;1	2	2	0.0435	11295;33495;30333	-	Catenin beta-1 OS=Homo sapiens OX=9606 GN=CTNNB1 PE=1 SV=1	196356	4675.14	CTNNB1
558_1	sp|O00411|RPOM_HUMAN	5.92845	NA	138532	LVPVLYHVYSFR;QTVMTVVYGVTR	1;1	2	2	0.0195	33815;29459	-	DNA-directed RNA polymerase, mitochondrial OS=Homo sapiens OX=9606 GN=POLRMT PE=1 SV=2	714990	10833.2	POLRMT
57_1	sp|Q9HCM4|E41L5_HUMAN	5.92637	NA	81804.9	IGLFFWPK;YLFVLQLK	1;1	2	2	0.0218	15723;16253	-	Band 4.1-like protein 5 OS=Homo sapiens OX=9606 GN=EPB41L5 PE=1 SV=3	26658.1	807.822	EPB41L5
236_1	sp|P48735|IDHP_HUMAN	5.9139	NA	50876.9	FKDIFQEIFDK;IIWQFIK	1;1	2	3	0.0398	31981;31982;13517	-	Isocitrate dehydrogenase [NADP], mitochondrial OS=Homo sapiens OX=9606 GN=IDH2 PE=1 SV=2	298092	10279	IDH2
1142_1	sp|O95202|LETM1_HUMAN	5.86331	NA	83302	DFSVFFQK;VAEVEGEQVDNK	1;1	2	2	0.0271	16020;28116	-	Mitochondrial proton/calcium exchanger protein OS=Homo sapiens OX=9606 GN=LETM1 PE=1 SV=1	1.94177e+06	42212.3	LETM1
1064_1	sp|Q9BV38|WDR18_HUMAN	5.85174	NA	47375	NYISAWELQR;SVLGGQDQLR	1;1	2	2	0.0463	26743;18100	-	WD repeat-containing protein 18 OS=Homo sapiens OX=9606 GN=WDR18 PE=1 SV=2	949016	49948.2	WDR18
812_1	sp|Q9H2U1|DHX36_HUMAN	5.80418	NA	114688	LGGIAYFLSR;TDGLVAVHPK	1;1	2	2	0.0198	19107;16711	-	ATP-dependent DNA/RNA helicase DHX36 OS=Homo sapiens OX=9606 GN=DHX36 PE=1 SV=2	19370	345.893	DHX36
275_1	sp|P06241|FYN_HUMAN	5.79206	NA	60723.4	GSLLDFLK;WTAPEAALYGR	1;1	2	2	0.0354	11379;24865	sp|P07947|YES_HUMAN;sp|P12931|SRC_HUMAN	Tyrosine-protein kinase Fyn OS=Homo sapiens OX=9606 GN=FYN PE=1 SV=3	923560	28861.2	FYN
386_1	sp|O14497|ARI1A_HUMAN	5.75485	NA	241892	HPGLLLILGK;LVLETLSK	1;1	2	2	0.0079	17660;11790	-	AT-rich interactive domain-containing protein 1A OS=Homo sapiens OX=9606 GN=ARID1A PE=1 SV=3	90142.8	1170.69	ARID1A
436_1	sp|Q9NXX6|NSE4A_HUMAN	5.75307	NA	44274.2	ILGLLQTYFR;VPVIQEER	1;1	2	2	0.0468	24427;14289	-	Non-structural maintenance of chromosomes element 4 homolog A OS=Homo sapiens OX=9606 GN=NSMCE4A PE=1 SV=2	534273	24285.1	NSMCE4A
371_1	sp|Q9BYJ9|YTHD1_HUMAN	5.74374	NA	60835.8	HTTSIFDDFAHYEK;QEEEEVVR;SYSEDDIHR	1;1;0	2	2	0.0555	38294;16018;20157	-	YTH domain-containing family protein 1 OS=Homo sapiens OX=9606 GN=YTHDF1 PE=1 SV=1	393402	19670.1	YTHDF1
582_1	sp|P04075|ALDOA_HUMAN	5.74202	NA	39395.3	LQSIGTENTEENR;VLAAVYK	1;1	2	2	0.0549	33742;6201	-	Fructose-bisphosphate aldolase A OS=Homo sapiens OX=9606 GN=ALDOA PE=1 SV=2	1.42875e+06	62119.4	ALDOA
837_1	sp|P08559|ODPA_HUMAN	5.71088	NA	43267.6	GDFIPGLR;GPILMELQTYR	1;1	2	2	0.0487	10646;28281	-	Pyruvate dehydrogenase E1 component subunit alpha, somatic form, mitochondrial OS=Homo sapiens OX=9606 GN=PDHA1 PE=1 SV=3	1.62695e+06	65077.9	PDHA1
835_1	sp|O43852|CALU_HUMAN	5.70365	NA	37083.5	EQFVEFR;HLVYESDQNK	1;1	2	2	0.054	13742;24773	-	Calumenin OS=Homo sapiens OX=9606 GN=CALU PE=1 SV=2	1.86767e+06	109863	CALU
129_1	sp|O60828|PQBP1_HUMAN	5.69627	NA	30454	EELAPYPK;PLPVALQTR	1;1	2	2	0.0642	13460;15241	-	Polyglutamine-binding protein 1 OS=Homo sapiens OX=9606 GN=PQBP1 PE=1 SV=1	2.50025e+06	277806	PQBP1
842_1	sp|P18077|RL35A_HUMAN	5.67176	NA	12529.8	AIFAGYK;DETEFYLGK	1;1	2	2	0.1455	6390;19324	-	60S ribosomal protein L35a OS=Homo sapiens OX=9606 GN=RPL35A PE=1 SV=2	7.33717e+06	815241	RPL35A
1113_1	sp|Q9UKD2|MRT4_HUMAN	5.61747	NA	27542.9	EGDVLTPEQAR;YTEMDYAR	1;1	2	2	0.0795	24049;17111	-	mRNA turnover protein 4 homolog OS=Homo sapiens OX=9606 GN=MRTO4 PE=1 SV=2	561599	35099.9	MRTO4
910_1	sp|O43615|TIM44_HUMAN	5.61745	NA	51323.5	GEVVEGDPDK;VTDLLGGLFSK	1;1	2	2	0.0465	16959;21368	-	Mitochondrial import inner membrane translocase subunit TIM44 OS=Homo sapiens OX=9606 GN=TIMM44 PE=1 SV=2	332457	10724.4	TIMM44
119_1	sp|O95816|BAG2_HUMAN	5.61323	NA	23757.2	FQSIVIGCALEDQK;LLESLDQLELR	1;1	2	2	0.1185	36704;28572	-	BAG family molecular chaperone regulator 2 OS=Homo sapiens OX=9606 GN=BAG2 PE=1 SV=1	80677.6	5042.35	BAG2
491_1	sp|P36776|LONM_HUMAN	5.61323	NA	106422	ILEFIAVSQLR;NPVFPR	1;1	2	2	0.0177	27106;5016	-	Lon protease homolog, mitochondrial OS=Homo sapiens OX=9606 GN=LONP1 PE=1 SV=2	3.90146e+06	76499.2	LONP1
675_1	sp|P47897|SYQ_HUMAN	5.60864	NA	87742.9	FDDTNPEK;GFHQVPFAPIVFIER;LNLHYAVVSK	0;1;1	2	2	0.0426	14154;38982;21116	-	Glutamine--tRNA ligase OS=Homo sapiens OX=9606 GN=QARS1 PE=1 SV=1	444508	8890.16	QARS1
788_1	sp|Q96HY6|DDRGK_HUMAN	5.60146	NA	35589.5	EHEEYLK;VAQPGPLEPEEPR	1;1	2	2	0.0637	13491;31588	-	DDRGK domain-containing protein 1 OS=Homo sapiens OX=9606 GN=DDRGK1 PE=1 SV=2	1.16269e+06	83049.5	DDRGK1
768_1	sp|Q9BY77|PDIP3_HUMAN	5.60146	NA	46060.5	LVHPGVAEVVFVK;SSGASVTTQPTEFK	1;1	2	2	0.0641	30793;32272	-	Polymerase delta-interacting protein 3 OS=Homo sapiens OX=9606 GN=POLDIP3 PE=1 SV=2	2.60316e+06	92969.8	POLDIP3
777_1	sp|Q14847|LASP1_HUMAN	5.59519	NA	29698.2	EPAAPVSIQR;TQDQISNIK	1;1	2	2	0.0728	17910;17058	-	LIM and SH3 domain protein 1 OS=Homo sapiens OX=9606 GN=LASP1 PE=1 SV=2	1.66128e+06	103830	LASP1
259_1	sp|P69905|HBA_HUMAN	5.59519	NA	15247.9	FLASVSTVLTSK;VDPVNFK	1;1	2	2	0.1338	25663;8349	-	Hemoglobin subunit alpha OS=Homo sapiens OX=9606 GN=HBA1 PE=1 SV=2	3.79797e+06	474747	HBA1
438_1	sp|Q9H223|EHD4_HUMAN	5.59519	NA	61136.5	IILLFDAHK;YLLEQDFPGMR	1;1	2	2	0.037	17997;29975	sp|Q9NZN3|EHD3_HUMAN	EH domain-containing protein 4 OS=Homo sapiens OX=9606 GN=EHD4 PE=1 SV=1	0	0	EHD4
680_1	sp|P04181|OAT_HUMAN	5.59231	NA	48504.2	GLLNAIVIK;IVFAAGNFWGR	1;1	2	2	0.0456	13235;24987	-	Ornithine aminotransferase, mitochondrial OS=Homo sapiens OX=9606 GN=OAT PE=1 SV=1	751717	31321.5	OAT
170_1	sp|Q14643|ITPR1_HUMAN	5.57954	NA	313729	EAFAIVPVSPAEVR;FLQLLCENHNR;FLQTIVK;LLLAIMESR;LPALLEK;NLDWFPR;NVYTEIK;QPVFVQLLQGVFR;YQLNLFAR	1;0;0;0;0;0;0;1;0	2	2	0.0301	33587;32401;32400;9596;17036;6934;13496;10311;34942;16277	-	Inositol 1,4,5-trisphosphate receptor type 1 OS=Homo sapiens OX=9606 GN=ITPR1 PE=1 SV=3	757538	4856.01	ITPR1
15_1	sp|P52294|IMA5_HUMAN	5.57487	NA	60183.5	FVEFLK;SPEQQLSATQK	1;1	2	2	0.0316	6894;24135	-	Importin subunit alpha-5 OS=Homo sapiens OX=9606 GN=KPNA1 PE=1 SV=3	319206	14509.4	KPNA1
913_1	sp|P52756|RBM5_HUMAN	5.57487	NA	92097	ESAAADAGFALFEK;GLPITITESDIR	1;1	2	2	0.0319	31877;28050	-	RNA-binding protein 5 OS=Homo sapiens OX=9606 GN=RBM5 PE=1 SV=2	499382	13141.6	RBM5
469_1	sp|P07737|PROF1_HUMAN	5.55863	NA	15044.6	STGGAPTFNVTVTK;TLVLLMGK	1;1	2	2	0.1571	30339;10660	-	Profilin-1 OS=Homo sapiens OX=9606 GN=PFN1 PE=1 SV=2	562360	62484.4	PFN1
326_1	sp|P60891|PRPS1_HUMAN	5.55198	NA	34811.9	ENISEWR;LNVDFALIHK	1;1	2	2	0.0535	12969;22194	-	Ribose-phosphate pyrophosphokinase 1 OS=Homo sapiens OX=9606 GN=PRPS1 PE=1 SV=2	260174	13693.4	PRPS1
647_1	sp|O94925|GLSK_HUMAN	5.54997	NA	73413.9	FDYVMQFLNK;VLSPEAVR	1;1	2	2	0.0269	27673;10469	-	Glutaminase kidney isoform, mitochondrial OS=Homo sapiens OX=9606 GN=GLS PE=1 SV=1	468989	11438.7	GLS
157_1	sp|P30419|NMT1_HUMAN	5.54846	NA	56769.9	AIELFSVGQGPAK;VAPVLIR	1;1	2	2	0.0403	28136;6341	-	Glycylpeptide N-tetradecanoyltransferase 1 OS=Homo sapiens OX=9606 GN=NMT1 PE=1 SV=2	1.14879e+06	45951.6	NMT1
111_1	sp|P07237|PDIA1_HUMAN	5.54793	NA	57080.7	ENLLDFIK;ILEFFGLK	1;1	2	2	0.0315	15124;14212	-	Protein disulfide-isomerase OS=Homo sapiens OX=9606 GN=P4HB PE=1 SV=3	22211.2	569.518	P4HB
95_1	sp|Q9BQ04|RBM4B_HUMAN	5.4962	NA	40124.4	DYAFVHMER;GLDNTEFQGK	1;1	2	3	0.0529	22095;22096;19630	sp|Q9BWF3|RBM4_HUMAN	RNA-binding protein 4B OS=Homo sapiens OX=9606 GN=RBM4B PE=1 SV=1	3.84979e+06	167382	RBM4B
600_1	sp|Q9UBU9|NXF1_HUMAN	5.49119	NA	70138.7	LNVVAFLNELPK;SSLAEYFK	1;1	2	2	0.0323	29578;13384	-	Nuclear RNA export factor 1 OS=Homo sapiens OX=9606 GN=NXF1 PE=1 SV=1	222540	6358.3	NXF1
165_1	sp|P19652|A1AG2_HUMAN	5.46873	NA	23587.6	EHVAHLLFLR;WFYIASAFR	1;1	2	2	0.0945	24882;21826	-	Alpha-1-acid glycoprotein 2 OS=Homo sapiens OX=9606 GN=ORM2 PE=1 SV=2	288513	22193.3	ORM2
1016_1	sp|Q92598|HS105_HUMAN	5.46795	NA	96803.7	DISTTLNADEAVAR;FVVQNVSAQK	1;1	2	2	0.028	33336;20127	-	Heat shock protein 105 kDa OS=Homo sapiens OX=9606 GN=HSPH1 PE=1 SV=1	2.21283e+06	40978.3	HSPH1
626_1	sp|Q14671|PUM1_HUMAN	5.46641	NA	126395	DQYANYVVQK;GNVLVLSQHK	1;1	2	2	0.0169	24574;19030	-	Pumilio homolog 1 OS=Homo sapiens OX=9606 GN=PUM1 PE=1 SV=3	264328	6007.45	PUM1
514_1	sp|Q03111|ENL_HUMAN	5.46641	NA	62018	GGPPPPPPPPPR;VVFWLHDSFPKPR	1;1	2	2	0.0447	21920;37021	-	Protein ENL OS=Homo sapiens OX=9606 GN=MLLT1 PE=1 SV=2	420824	18296.7	MLLT1
566_1	sp|Q8ND56|LS14A_HUMAN	5.46375	NA	50499.1	EFADFEYR;SSPQLDPLR	1;1	2	2	0.0367	18265;15859	-	Protein LSM14 homolog A OS=Homo sapiens OX=9606 GN=LSM14A PE=1 SV=3	1.42954e+06	64979.2	LSM14A
978_1	sp|Q9NW64|RBM22_HUMAN	5.44971	NA	46865.4	NHFYQFGEIR;YYGINDPVADK	1;1	2	3	0.05	27892;27889;25723	-	Pre-mRNA-splicing factor RBM22 OS=Homo sapiens OX=9606 GN=RBM22 PE=1 SV=1	4.55932e+06	175358	RBM22
456_1	sp|P78559|MAP1A_HUMAN	5.44878	NA	305298	AVLDALLEGK;LDMYVLNPVK;VVSNTIEPLTLFHK	0;1;1	2	2	0.0121	16420;23129;36552	-	Microtubule-associated protein 1A OS=Homo sapiens OX=9606 GN=MAP1A PE=1 SV=6	749807	6046.83	MAP1A
71_1	sp|Q96CS3|FAF2_HUMAN	5.41592	NA	52590.5	FQIEANFPR;HTLEQHNWNIEAAVQDR	1;1	2	2	0.0584	20172;42603	-	FAS-associated factor 2 OS=Homo sapiens OX=9606 GN=FAF2 PE=1 SV=2	462902	17803.9	FAF2
875_1	sp|Q96HR8|NAF1_HUMAN	5.40368	NA	53683.1	DFTQYIFTEK;MEVVEAAAAQLETLK	1;1	2	2	0.0506	27191;37493	-	H/ACA ribonucleoprotein complex non-core subunit NAF1 OS=Homo sapiens OX=9606 GN=NAF1 PE=1 SV=2	403646	40364.6	NAF1
570_1	sp|Q96A72|MGN2_HUMAN	5.37601	NA	17264.9	FGHEFLEFEFRPDGK;IGSLIDVNQSK	1;1	2	3	0.1757	40337;40338;22384	sp|P61326|MGN_HUMAN	Protein mago nashi homolog 2 OS=Homo sapiens OX=9606 GN=MAGOHB PE=1 SV=1	1.09985e+06	78561	MAGOHB
434_1	sp|P35249|RFC4_HUMAN	5.33225	NA	39656.9	AITFLQSATR;VLELNASDER	1;1	2	2	0.0551	19607;21185	-	Replication factor C subunit 4 OS=Homo sapiens OX=9606 GN=RFC4 PE=1 SV=2	3.03466e+06	112395	RFC4
695_1	sp|P15104|GLNA_HUMAN	5.32439	NA	42037.3	DIVEAHYR;LVLCEVFK	1;1	2	2	0.0429	15517;15721	-	Glutamine synthetase OS=Homo sapiens OX=9606 GN=GLUL PE=1 SV=4	2.13285e+06	125462	GLUL
3_1	sp|P61204|ARF3_HUMAN	5.31853	NA	20587.7	DAVLLVFANK;ILMVGLDAAGK;MLAEDELR	1;0;1	2	2	0.1602	18828;18751;14562	sp|P84077|ARF1_HUMAN	ADP-ribosylation factor 3 OS=Homo sapiens OX=9606 GN=ARF3 PE=1 SV=2	563125	46927.1	ARF3
435_1	sp|P62753|RS6_HUMAN	5.29543	NA	28663	DIPGLTDTTVPR;KLFNLSK	1;1	2	2	0.0763	26923;9633	-	40S ribosomal protein S6 OS=Homo sapiens OX=9606 GN=RPS6 PE=1 SV=1	1.93635e+07	1.4895e+06	RPS6
575_1	sp|Q12872|SFSWA_HUMAN	5.24518	NA	104758	AALFLQTLK;DYQLSEEEAR	1;1	2	2	0.02	15604;25057	-	Splicing factor, suppressor of white-apricot homolog OS=Homo sapiens OX=9606 GN=SFSWAP PE=1 SV=3	489756	10203.3	SFSWAP
710_1	sp|Q8WYA6|CTBL1_HUMAN	5.22771	NA	65132.1	FVDILGLR;TIFPLFMK	1;1	2	2	0.0284	12966;15323	-	Beta-catenin-like protein 1 OS=Homo sapiens OX=9606 GN=CTNNBL1 PE=1 SV=1	74329.6	2858.83	CTNNBL1
515_1	sp|Q9Y3Z3|SAMH1_HUMAN	5.21187	NA	72154.8	FENLGVSSLGER;SFLYEIVSNK	1;1	2	2	0.0351	27783;23429	-	Deoxynucleoside triphosphate triphosphohydrolase SAMHD1 OS=Homo sapiens OX=9606 GN=SAMHD1 PE=1 SV=2	1.72847e+06	43211.7	SAMHD1
199_1	sp|P60866|RS20_HUMAN	5.20057	NA	13364.3	LIDLHSPSEIVK;VCADLIR	1;1	2	3	0.1597	29370;29369;9510	-	40S ribosomal protein S20 OS=Homo sapiens OX=9606 GN=RPS20 PE=1 SV=1	1.66308e+06	277180	RPS20
319_1	sp|Q99442|SEC62_HUMAN	5.19813	NA	45833.1	QFFHR;VDYFIASK	1;1	2	2	0.0326	5184;13298	-	Translocation protein SEC62 OS=Homo sapiens OX=9606 GN=SEC62 PE=1 SV=1	1.37123e+06	72169.9	SEC62
263_1	sp|Q9NTI5|PDS5B_HUMAN	5.19318	NA	164563	FNDIHVPIR;IEEDFPHIR	1;1	2	2	0.0124	19728;21595	-	Sister chromatid cohesion protein PDS5 homolog B OS=Homo sapiens OX=9606 GN=PDS5B PE=1 SV=1	228979	2631.94	PDS5B
1034_1	sp|O60244|MED14_HUMAN	5.17723	NA	160504	ANTLIAFTK;IIPWIQQLK	1;1	2	2	0.0124	14646;20908	-	Mediator of RNA polymerase II transcription subunit 14 OS=Homo sapiens OX=9606 GN=MED14 PE=1 SV=2	324114	4501.58	MED14
346_1	sp|Q9H6F5|CCD86_HUMAN	5.16638	NA	40211.3	EELPVIPK;KAEVVQVIR	1;1	2	2	0.0472	12652;16880	-	Coiled-coil domain-containing protein 86 OS=Homo sapiens OX=9606 GN=CCDC86 PE=1 SV=1	451566	22578.3	CCDC86
455_1	sp|P08240|SRPRA_HUMAN	5.15161	NA	69767.2	DAAGIAMEAIAFAR;LIDGIVLTK	1;1	2	2	0.0361	31171;14377	-	Signal recognition particle receptor subunit alpha OS=Homo sapiens OX=9606 GN=SRPRA PE=1 SV=2	385809	9645.23	SRPRA
1121_1	sp|Q9BTV4|TMM43_HUMAN	5.1466	NA	44847.2	FFLSSGLIDK;LEDPHVDIIR	1;1	2	2	0.05	20386;23708	-	Transmembrane protein 43 OS=Homo sapiens OX=9606 GN=TMEM43 PE=1 SV=1	185102	8413.71	TMEM43
183_1	sp|Q96GM8|TOE1_HUMAN	5.13908	NA	56512	FVASYLEYAFR;TLFLELIR	1;1	2	2	0.0373	29898;15603	-	Target of EGR1 protein 1 OS=Homo sapiens OX=9606 GN=TOE1 PE=1 SV=1	489966	20415.2	TOE1
610_1	sp|P51674|GPM6A_HUMAN	5.13569	NA	31188.4	DLYGDFK;EEQELHDIHSTR	1;1	2	2	0.0683	9932;33833	-	Neuronal membrane glycoprotein M6-a OS=Homo sapiens OX=9606 GN=GPM6A PE=1 SV=2	256339	25633.9	GPM6A
892_1	sp|O75694|NU155_HUMAN	5.08625	NA	155100	ISLQAIQQLVR;YMDLLWR	1;1	2	2	0.0129	26337;15311	-	Nuclear pore complex protein Nup155 OS=Homo sapiens OX=9606 GN=NUP155 PE=1 SV=1	0	0	NUP155
130_1	sp|Q96CB9|NSUN4_HUMAN	5.08297	NA	43061.1	HSLHEEENNIFK;ILHSYVPEEIR	1;1	2	4	0.0599	33935;33938;29536;29539	-	5-methylcytosine rRNA methyltransferase NSUN4 OS=Homo sapiens OX=9606 GN=NSUN4 PE=1 SV=2	1.90917e+06	119323	NSUN4
139_1	sp|Q9H4H8|FA83D_HUMAN	5.03765	NA	64384.3	ELTLGNLLR;FTLIDGIR	1;1	2	2	0.0291	16425;13026	-	Protein FAM83D OS=Homo sapiens OX=9606 GN=FAM83D PE=1 SV=3	377228	12168.6	FAM83D
159_1	sp|P67936|TPM4_HUMAN	5.03479	NA	28504.5	EDKYEEEIK;KLVILEGELER;TIDDLEEK	0;1;1	2	2	0.1129	22717;27454;14049	-	Tropomyosin alpha-4 chain OS=Homo sapiens OX=9606 GN=TPM4 PE=1 SV=3	1.44166e+06	68650.6	TPM4
502_1	sp|Q7RTP6|MICA3_HUMAN	5.02819	NA	224156	NTLEGFR;SPISFLSK	1;1	2	2	0.0075	9060;10792	-	[F-actin]-monooxygenase MICAL3 OS=Homo sapiens OX=9606 GN=MICAL3 PE=1 SV=2	2.77461e+06	23121.8	MICAL3
855_1	sp|Q9HCS7|SYF1_HUMAN	5.02819	NA	99946.4	HENYDEALR;LNQLYER	1;1	2	2	0.0187	21207;13056	-	Pre-mRNA-splicing factor SYF1 OS=Homo sapiens OX=9606 GN=XAB2 PE=1 SV=2	1.09586e+06	19569	XAB2
124_1	sp|P26038|MOES_HUMAN	5.02541	NA	67777.8	IGFPWSEIR;LFFLQVK	1;1	2	2	0.0277	19460;11452	sp|P35241|RADI_HUMAN;sp|P15311|EZRI_HUMAN	Moesin OS=Homo sapiens OX=9606 GN=MSN PE=1 SV=3	638898	15972.5	MSN
36_1	sp|Q6P1J9|CDC73_HUMAN	5.01765	NA	60539.1	NIFAILQSVK;SAPLEIGLQR	1;1	2	2	0.0377	20651;18574	-	Parafibromin OS=Homo sapiens OX=9606 GN=CDC73 PE=1 SV=1	3.05743e+06	87355.2	CDC73
323_1	sp|Q6UB35|C1TM_HUMAN	5.00468	NA	105724	LPLVLR;LQPLSPVPSDIEISR	1;1	2	2	0.0215	4413;37346	-	Monofunctional C1-tetrahydrofolate synthase, mitochondrial OS=Homo sapiens OX=9606 GN=MTHFD1L PE=1 SV=1	0	0	MTHFD1L
909_1	sp|P55081|MFAP1_HUMAN	4.98746	NA	51926.6	DFSAPTLEDHFNK;ISEDVEER	1;1	2	2	0.0478	34654;14559	-	Microfibrillar-associated protein 1 OS=Homo sapiens OX=9606 GN=MFAP1 PE=1 SV=2	1.81747e+06	82612	MFAP1
82_1	sp|P02042|HBD_HUMAN	4.97788	NA	16045.3	LHVDPENFR;LLVVYPWTQR	1;1	2	2	0.1293	20377;26537	sp|P68871|HBB_HUMAN	Hemoglobin subunit delta OS=Homo sapiens OX=9606 GN=HBD PE=1 SV=2	2.85899e+06	259908	HBD
722_1	sp|P49792|RBP2_HUMAN	4.97048	NA	357974	EIVETFANK;LLVQHEINTLR	1;1	2	2	0.0062	17216;28825	-	E3 SUMO-protein ligase RanBP2 OS=Homo sapiens OX=9606 GN=RANBP2 PE=1 SV=2	1.10387e+06	5332.69	RANBP2
989_1	sp|P53396|ACLY_HUMAN	4.93776	NA	120762	EILIPVFK;WGDIEFPPPFGR	1;1	2	2	0.0182	13921;31550	-	ATP-citrate synthase OS=Homo sapiens OX=9606 GN=ACLY PE=1 SV=3	0	0	ACLY
239_1	sp|Q96I24|FUBP3_HUMAN	4.89574	NA	61602.2	EMVLEIIR;TVITEEFK	1;1	2	2	0.028	15534;14203	-	Far upstream element-binding protein 3 OS=Homo sapiens OX=9606 GN=FUBP3 PE=1 SV=2	1.08737e+06	29388.5	FUBP3
949_1	sp|P28340|DPOD1_HUMAN	4.89284	NA	123553	IDISQLVITK;VPYVIISAAK	1;1	2	2	0.0181	20537;17659	-	DNA polymerase delta catalytic subunit OS=Homo sapiens OX=9606 GN=POLD1 PE=1 SV=2	0	0	POLD1
961_1	sp|Q03701|CEBPZ_HUMAN	4.89284	NA	120898	ALLVQVVNK;GVVSGEVER	1;1	2	2	0.0171	14829;12912	-	CCAAT/enhancer-binding protein zeta OS=Homo sapiens OX=9606 GN=CEBPZ PE=1 SV=3	5.02881e+07	898001	CEBPZ
619_1	sp|Q9UPT5|EXOC7_HUMAN	4.84851	NA	83330.1	EALESEFR;SELIQLVAVTQK	1;1	2	2	0.0272	14689;28575	-	Exocyst complex component 7 OS=Homo sapiens OX=9606 GN=EXOC7 PE=1 SV=3	118101	2684.12	EXOC7
2_1	sp|Q8N1N4|K2C78_HUMAN	4.81338	NA	56830.5	FLEQQNK;GALDAELK;YLDFSSIITEVR	0;1;1	2	2	0.0519	11948;11946;8278;32368	-	Keratin, type II cytoskeletal 78 OS=Homo sapiens OX=9606 GN=KRT78 PE=1 SV=2	255373	7296.37	KRT78
728_1	sp|P49916|DNLI3_HUMAN	4.79781	NA	112835	GASFVTSTNPR;LLLPGVIK	1;1	2	2	0.0188	20818;9753	-	DNA ligase 3 OS=Homo sapiens OX=9606 GN=LIG3 PE=1 SV=2	633118	9449.53	LIG3
192_1	sp|Q9NVA2|SEP11_HUMAN	4.77374	NA	49367.2	LEEMGFKDTDPDSKPFSLQETYEAK;VNMEDLR	1;1	2	2	0.0746	48259;10704	sp|Q14141|SEPT6_HUMAN	Septin-11 OS=Homo sapiens OX=9606 GN=SEPTIN11 PE=1 SV=3	1.32762e+06	55317.6	SEPTIN11
1028_1	sp|Q8N4C8|MINK1_HUMAN	4.67226	NA	149729	FLVIALK;ILHNDPEVEK	1;1	2	2	0.0128	7760;23190	sp|Q9UKE5|TNIK_HUMAN;sp|O95819|M4K4_HUMAN	Misshapen-like kinase 1 OS=Homo sapiens OX=9606 GN=MINK1 PE=1 SV=2	0	0	MINK1
1192_1	sp|Q9H8H0|NOL11_HUMAN	4.63391	NA	81071.9	AEPSFYPR;FFVVFR	1;1	2	2	0.0195	14193;8133	-	Nucleolar protein 11 OS=Homo sapiens OX=9606 GN=NOL11 PE=1 SV=1	8.90036e+06	211913	NOL11
1126_1	sp|Q9Y2S7|PDIP2_HUMAN	4.54861	NA	42007.2	GVVLFPWQAR;NHPWLELSDVHR	1;1	2	2	0.0598	22336;34099	-	Polymerase delta-interacting protein 2 OS=Homo sapiens OX=9606 GN=POLDIP2 PE=1 SV=1	299282	11510.8	POLDIP2
859_1	sp|P11310|ACADM_HUMAN	4.52293	NA	46558.6	AAWEVDSGR;TRPVVAAGAVGLAQR	1;1	2	2	0.057	15061;33077	-	Medium-chain specific acyl-CoA dehydrogenase, mitochondrial OS=Homo sapiens OX=9606 GN=ACADM PE=1 SV=1	0	0	ACADM
348_1	sp|Q14789|GOGB1_HUMAN	4.51943	NA	375790	HLSIILEK;SLQSQLQNKESEVLEGAER	1;1	2	2	0.0083	13696;43555	-	Golgin subfamily B member 1 OS=Homo sapiens OX=9606 GN=GOLGB1 PE=1 SV=2	518950	2296.24	GOLGB1
727_1	sp|Q9H089|LSG1_HUMAN	4.48968	NA	75178.4	NLDFWR;SAWAMYFEK	1;1	2	2	0.0228	9659;20621	-	Large subunit GTPase 1 homolog OS=Homo sapiens OX=9606 GN=LSG1 PE=1 SV=2	0	0	LSG1
681_1	sp|Q8IXM2|BAP18_HUMAN	4.47952	NA	17889.3	VGEIFSAAGAAFTK	1	1	1	0.0814	29988	-	Chromatin complexes subunit BAP18 OS=Homo sapiens OX=9606 GN=BAP18 PE=1 SV=1	238021	23802.1	BAP18
838_1	sp|Q9BZE4|GTPB4_HUMAN	4.47952	NA	73917.8	NTIEMQAITALAHLR	1	1	2	0.0237	37811;37810	-	GTP-binding protein 4 OS=Homo sapiens OX=9606 GN=GTPBP4 PE=1 SV=3	282138	6717.57	GTPBP4
24_1	sp|Q99460|PSMD1_HUMAN	4.47952	NA	105769	AAVESLGFILFR	1	1	1	0.0126	28341	-	26S proteasome non-ATPase regulatory subunit 1 OS=Homo sapiens OX=9606 GN=PSMD1 PE=1 SV=2	0	0	PSMD1
226_1	sp|Q96GC5|RM48_HUMAN	4.47952	NA	23919.8	TIEVLQLQDQGSK	1	1	1	0.0613	32860	-	39S ribosomal protein L48, mitochondrial OS=Homo sapiens OX=9606 GN=MRPL48 PE=1 SV=2	663002	60272.9	MRPL48
405_2	sp|Q9BQE3|TBA1C_HUMAN	4.47952	NA	49863.5	AFVHWYVGEGMEEGEFSEAR;AVCMLSNTTAVAEAWAR;AVFVDLEPTVIDEVR;DVNAAIATIK;EDMAALEK;FDLMYAK;IHFPLATYAPVISAEK;LDHKFDLMYAK;LISQIVSSITASLR;NLDIERPTYTNLNR;TIGGGDDSFNTFFSETGAGK;TIQFVDWCPTGFK;VGINYQPPTVVPGGDLAK;YMACCLLYR	0;1;0;0;0;0;0;0;0;0;0;0;0;0	1	1	0.412	44889;44971;40272;38168;38167;15967;11935;11122;38987;38985;38986;38984;30369;30860;33678;38432;38440;42043;42042;42041;36561;39959;25506	-	Tubulin alpha-1C chain OS=Homo sapiens OX=9606 GN=TUBA1C PE=1 SV=1	1.80848e+06	82203.7	TUBA1C
9_1	sp|P04908|H2A1B_HUMAN	4.47952	NA	14126.9	AGLQFPVGR;HLQLAIR;VTIAQGGVLPNIQAVLLPK	0;0;1	1	3	0.2692	13397;9688;41192;41193;41194	sp|Q99878|H2A1J_HUMAN;sp|Q7L7L0|H2A3_HUMAN;sp|Q93077|H2A1C_HUMAN;sp|Q96KK5|H2A1H_HUMAN;sp|Q6FI13|H2A2A_HUMAN;sp|Q16777|H2A2C_HUMAN;sp|P0C0S8|H2A1_HUMAN;sp|Q9BTM1|H2AJ_HUMAN;sp|P20671|H2A1D_HUMAN	Histone H2A type 1-B/E OS=Homo sapiens OX=9606 GN=H2AC4 PE=1 SV=2	0	0	H2AC4
1174_1	sp|Q9UGU5|HMGX4_HUMAN	4.47952	NA	65671.1	DEQGALLLGHELQSFLK	1	1	2	0.0283	40827;40826	-	HMG domain-containing protein 4 OS=Homo sapiens OX=9606 GN=HMGXB4 PE=1 SV=2	0	0	HMGXB4
852_1	sp|Q9Y2R4|DDX52_HUMAN	4.47952	NA	67423.9	NSAVETVEQELLFVGSETGK	1	1	2	0.0334	43448;43447	-	Probable ATP-dependent RNA helicase DDX52 OS=Homo sapiens OX=9606 GN=DDX52 PE=1 SV=4	252302	7420.65	DDX52
576_1	sp|Q6P5R6|RL22L_HUMAN	4.47952	NA	14597.6	TGNLGNVVHIER	1	1	2	0.0984	27837;27836	-	60S ribosomal protein L22-like 1 OS=Homo sapiens OX=9606 GN=RPL22L1 PE=1 SV=2	1.42792e+06	237987	RPL22L1
753_1	sp|P62995|TRA2B_HUMAN	4.47952	NA	33645.6	GFAFVYFENVDDAK	1	1	1	0.0486	36929	-	Transformer-2 protein homolog beta OS=Homo sapiens OX=9606 GN=TRA2B PE=1 SV=1	231005	21000.5	TRA2B
270_1	sp|Q9H3P2|NELFA_HUMAN	4.47952	NA	57240.8	APMYNSGLSPATPTPAAPTSPLTPTTPPAVAPTTQTPPVAMVAPQTQAPAQQQPK	1	1	1	0.1042	50023	-	Negative elongation factor A OS=Homo sapiens OX=9606 GN=NELFA PE=1 SV=3	0	0	NELFA
1151_1	sp|Q96SB3|NEB2_HUMAN	4.47952	NA	89279.8	LDADAVSPTVSQLSAVFEK	1	1	1	0.0233	41696	-	Neurabin-2 OS=Homo sapiens OX=9606 GN=PPP1R9B PE=1 SV=3	0	0	PPP1R9B
154_1	sp|O76094|SRP72_HUMAN	4.47952	NA	74560	DIHTLAQLISAYSLVDPEK	1	1	1	0.0283	43128	-	Signal recognition particle subunit SRP72 OS=Homo sapiens OX=9606 GN=SRP72 PE=1 SV=3	52593	1348.54	SRP72
5_1	sp|P17540|KCRS_HUMAN	4.47952	NA	47474.4	GWEFMWNER;ILENLR;TVGMVAGDEESYEVFADLFDPVIK	0;0;1	1	1	0.0931	25714;26381;5975;46631	-	Creatine kinase S-type, mitochondrial OS=Homo sapiens OX=9606 GN=CKMT2 PE=1 SV=2	0	0	CKMT2
691_1	sp|Q14244|MAP7_HUMAN	4.47952	NA	84001.5	LSSSSATLLNSPDR	1	1	1	0.0187	32535	-	Ensconsin OS=Homo sapiens OX=9606 GN=MAP7 PE=1 SV=1	0	0	MAP7
67_4	sp|P63261|ACTG_HUMAN	4.47952	NA	41765.8	AGFAGDDAPR;AVFPSIVGRPR;CPEALFQPSFLGMESCGIHETTFNSIMK;DLTDYLMK;DLYANTVLSGGTTMYPGIADR;DSYVGDEAQSK;DSYVGDEAQSKR;EEEIAALVIDNGSGMCK;EITALAPSTMK;EKLCYVALDFEQEMATAASSSSLEK;GYSFTTTAER;HQGVMVGMGQK;IKIIAPPER;IWHHTFYNELR;KDLYANTVLSGGTTMYPGIADR;LCYVALDFEQEMATAASSSSLEK;QEYDESGPSIVHR;QEYDESGPSIVHRK;SYELPDGQVITIGNER;TTGIVMDSGDGVTHTVPIYEGYALPHAILR;VAPEEHPVLLTEAPLNPK;YPIEHGIVTNWDDMEK	0;0;0;0;0;0;0;1;0;0;0;0;0;0;0;0;0;0;0;0;0;0	1	3	0.744	14556;14555;14552;14553;23402;49179;49204;49203;49227;49205;15365;15364;15362;15361;15363;15912;15911;15910;44250;44119;44118;44122;44120;44261;44121;44132;44249;44134;23365;23367;23366;29488;29489;40612;40611;40772;22542;21878;21875;21876;47519;20628;20627;20626;22272;22271;22935;22933;22273;22270;16717;34496;34526;34495;34493;34490;34497;34521;45039;45038;44957;46299;46357;46300;46358;34518;345…	-	Actin, cytoplasmic 2 OS=Homo sapiens OX=9606 GN=ACTG1 PE=1 SV=1	0	0	ACTG1
67_2	sp|P68032|ACTC_HUMAN	4.47952	NA	41991.9	AGFAGDDAPR;AVFPSIVGRPR;DLTDYLMK;DSYVGDEAQSK;DSYVGDEAQSKR;EITALAPSTMK;HQGVMVGMGQK;IKIIAPPER;IWHHTFYNELR;QEYDEAGPSIVHR;SYELPDGQVITIGNER;VAPEEHPTLLTEAPLNPK;YPIEHGIITNWDDMEK;YPIEHGIITNWDDMEKIWHHTFYNELR	0;0;0;0;0;0;0;0;0;0;0;0;0;1	1	1	0.3873	14556;14555;14552;14553;23402;15365;15364;15362;15361;15363;15912;15911;15910;23365;23367;23366;29488;29489;22542;21878;21875;21876;22272;22271;22935;22933;22273;22270;16717;34496;34526;34495;34493;34490;34497;34521;34044;39491;39493;39492;39489;39502;39504;39494;39490;41473;41501;41502;41503;41500;41690;41519;41685;41499;41688;41691;41520;49424	sp|P68133|ACTS_HUMAN	Actin, alpha cardiac muscle 1 OS=Homo sapiens OX=9606 GN=ACTC1 PE=1 SV=1	148319	6448.65	ACTC1
67_3	sp|P60709|ACTB_HUMAN	4.47952	NA	41709.7	AGFAGDDAPR;AVFPSIVGRPR;CPEALFQPSFLGMESCGIHETTFNSIMK;DDDIAALVVDNGSGMCK;DLTDYLMK;DLYANTVLSGGTTMYPGIADR;DSYVGDEAQSK;DSYVGDEAQSKR;EITALAPSTMK;EKLCYVALDFEQEMATAASSSSLEK;GYSFTTTAER;HQGVMVGMGQK;IKIIAPPER;IWHHTFYNELR;KDLYANTVLSGGTTMYPGIADR;LCYVALDFEQEMATAASSSSLEK;QEYDESGPSIVHR;QEYDESGPSIVHRK;SYELPDGQVITIGNER;TTGIVMDSGDGVTHTVPIYEGYALPHAILR;VAPEEHPVLLTEAPLNPK;YPIEHGIVTNWDDMEK	0;0;0;1;0;0;0;0;0;0;0;0;0;0;0;0;0;0;0;0;0;0	1	2	0.744	14556;14555;14552;14553;23402;49179;49204;49203;49227;49205;39928;40119;15365;15364;15362;15361;15363;15912;15911;15910;44250;44119;44118;44122;44120;44261;44121;44132;44249;44134;23365;23367;23366;29488;29489;22542;21878;21875;21876;47519;20628;20627;20626;22272;22271;22935;22933;22273;22270;16717;34496;34526;34495;34493;34490;34497;34521;45039;45038;44957;46299;46357;46300;46358;34518;34519;372…	-	Actin, cytoplasmic 1 OS=Homo sapiens OX=9606 GN=ACTB PE=1 SV=1	0	0	ACTB
579_1	sp|Q13330|MTA1_HUMAN	4.47952	NA	80735.3	DISSTLIALADK	1	1	1	0.0168	25403	-	Metastasis-associated protein MTA1 OS=Homo sapiens OX=9606 GN=MTA1 PE=1 SV=2	67241.2	1268.7	MTA1
402_1	sp|P19447|ERCC3_HUMAN	4.47952	NA	89221	IVDLNFLIGPK	1	1	1	0.0141	24639	-	General transcription and DNA repair factor IIH helicase subunit XPB OS=Homo sapiens OX=9606 GN=ERCC3 PE=1 SV=1	0	0	ERCC3
971_1	sp|P02652|APOA2_HUMAN	4.47952	NA	11167.9	EPCVESLVSQYFQTVTDYGK	1	1	1	0.2	44997	-	Apolipoprotein A-II OS=Homo sapiens OX=9606 GN=APOA2 PE=1 SV=1	0	0	APOA2
1144_1	sp|Q13523|PRP4B_HUMAN	4.47952	NA	116916	LDDLALLEDLEK	1	1	1	0.0119	30582	-	Serine/threonine-protein kinase PRP4 homolog OS=Homo sapiens OX=9606 GN=PRPF4B PE=1 SV=3	0	0	PRPF4B
1104_1	sp|P06702|S10A9_HUMAN	4.47952	NA	13233.5	NIETIINTFHQYSVK	1	1	2	0.1316	39717;39716	-	Protein S100-A9 OS=Homo sapiens OX=9606 GN=S100A9 PE=1 SV=1	1.98763e+06	248454	S100A9
405_4	sp|Q71U36|TBA1A_HUMAN	4.47952	NA	50103.6	AFVHWYVGEGMEEGEFSEAR;AVCMLSNTTAIAEAWAR;AVFVDLEPTVIDEVR;AYHEQLSVAEITNACFEPANQMVK;DVNAAIATIK;EDMAALEK;FDLMYAK;IHFPLATYAPVISAEK;LDHKFDLMYAK;LIGQIVSSITASLR;NLDIERPTYTNLNR;TIGGGDDSFNTFFSETGAGK;TIQFVDWCPTGFK;VGINYQPPTVVPGGDLAK;YMACCLLYR	0;0;0;0;0;0;0;0;0;1;0;0;0;0;0	1	1	0.4634	44889;44971;40445;40446;40637;40447;40638;38168;38167;47290;15967;11935;11122;38987;38985;38986;38984;30369;30860;32839;38432;38440;42043;42042;42041;36561;39959;25506	-	Tubulin alpha-1A chain OS=Homo sapiens OX=9606 GN=TUBA1A PE=1 SV=1	0	0	TUBA1A
1168_1	sp|Q8NDD1|CA131_HUMAN	4.47952	NA	32590.4	EQVEVVEFHSNK	1	1	1	0.041	32429	-	Uncharacterized protein C1orf131 OS=Homo sapiens OX=9606 GN=C1orf131 PE=1 SV=4	353044	22065.2	C1orf131
106_1	sp|P62854|RS26_HUMAN	4.47952	NA	13007.1	DISEASVFDAYVLPK	1	1	1	0.1304	37386	-	40S ribosomal protein S26 OS=Homo sapiens OX=9606 GN=RPS26 PE=1 SV=3	983744	163957	RPS26
796_1	sp|P30153|2AAA_HUMAN	4.47952	NA	65266.9	QLSQSLLPAIVELAEDAK	1	1	2	0.0306	41138;41137	sp|P30154|2AAB_HUMAN	Serine/threonine-protein phosphatase 2A 65 kDa regulatory subunit A alpha isoform OS=Homo sapiens OX=9606 GN=PPP2R1A PE=1 SV=4	137194	3517.8	PPP2R1A
219_3	sp|P63104|1433Z_HUMAN	4.47952	NA	27727.7	DSTLIMQLLR;EMQPTHPIR;GIVDQSQQAYQEAFEISK;NLLSVAYK	0;0;1;0	1	1	0.1837	23058;23672;19636;42402;12023	-	14-3-3 protein zeta/delta OS=Homo sapiens OX=9606 GN=YWHAZ PE=1 SV=1	22188.6	1167.82	YWHAZ
707_2	sp|Q7Z4V5|HDGR2_HUMAN	4.47952	NA	74272.2	LAGEELAGEEAPQEK;YPIFFFGTHETAFLGPK	1;0	1	1	0.0477	36021;41636	-	Hepatoma-derived growth factor-related protein 2 OS=Homo sapiens OX=9606 GN=HDGFL2 PE=1 SV=1	631370	15784.2	HDGFL2
219_5	sp|P27348|1433T_HUMAN	4.47952	NA	27746.8	AVTEQGAELSNEER;DSTLIMQLLR;EMQPTHPIR;NLLSVAYK	1;0;0;0	1	1	0.1673	34998;23058;23672;19636;12023	-	14-3-3 protein theta OS=Homo sapiens OX=9606 GN=YWHAQ PE=1 SV=1	0	0	YWHAQ
999_1	sp|P62910|RL32_HUMAN	4.47952	NA	15849.8	SYCAEIAHNVSSK	1	1	2	0.0963	33060;33059	-	60S ribosomal protein L32 OS=Homo sapiens OX=9606 GN=RPL32 PE=1 SV=2	937444	117180	RPL32
505_1	sp|P52292|IMA1_HUMAN	4.47952	NA	57825.9	NNQGTVNWSVDDIVK	1	1	1	0.0284	37933	-	Importin subunit alpha-1 OS=Homo sapiens OX=9606 GN=KPNA2 PE=1 SV=1	816009	32640.4	KPNA2
58_1	sp|P05386|RLA1_HUMAN	4.47952	NA	11506.7	AAGVNVEPFWPGLFAK	1	1	1	0.1404	38184	-	60S acidic ribosomal protein P1 OS=Homo sapiens OX=9606 GN=RPLP1 PE=1 SV=1	627420	156855	RPLP1
163_1	sp|P62308|RUXG_HUMAN	4.47952	NA	8490.43	GNSIIMLEALER	1	1	1	0.1579	29190	sp|A8MWD9|RUXGL_HUMAN	Small nuclear ribonucleoprotein G OS=Homo sapiens OX=9606 GN=SNRPG PE=1 SV=1	346156	115385	SNRPG
569_1	sp|P30041|PRDX6_HUMAN	4.47952	NA	25019.2	FHDFLGDSWGILFSHPR	1	1	1	0.0759	42298	-	Peroxiredoxin-6 OS=Homo sapiens OX=9606 GN=PRDX6 PE=1 SV=3	0	0	PRDX6
682_1	sp|O95429|BAG4_HUMAN	4.47952	NA	49563.4	SGYGPSDGPSYGR	1	1	1	0.0284	27466	-	BAG family molecular chaperone regulator 4 OS=Homo sapiens OX=9606 GN=BAG4 PE=1 SV=1	355419	29618.2	BAG4
623_1	sp|Q9UBL3|ASH2L_HUMAN	4.47952	NA	68679.5	LGWSQPLGNLQAPLGYDK	1	1	1	0.0287	41482	-	Set1/Ash2 histone methyltransferase complex subunit ASH2 OS=Homo sapiens OX=9606 GN=ASH2L PE=1 SV=1	184413	5423.9	ASH2L
496_1	sp|Q5VUJ6|LRCH2_HUMAN	4.47952	NA	84535.7	ALEEAGSSGILSLSGR	1	1	1	0.0209	35472	-	Leucine-rich repeat and calponin homology domain-containing protein 2 OS=Homo sapiens OX=9606 GN=LRCH2 PE=1 SV=2	0	0	LRCH2
1132_1	sp|P36915|GNL1_HUMAN	4.47952	NA	68618.5	IPVQALLHLR	1	1	1	0.0165	21808	-	Guanine nucleotide-binding protein-like 1 OS=Homo sapiens OX=9606 GN=GNL1 PE=1 SV=2	64215.7	1735.56	GNL1
818_1	sp|Q9C0A0|CNTP4_HUMAN	4.47952	NA	145182	QQKPQIIAMGNVSFSCSQPQSMPVTFLSSRSYLALPDFSGEEEVSATFQFR	1	1	1	0.039	50148	-	Contactin-associated protein-like 4 OS=Homo sapiens OX=9606 GN=CNTNAP4 PE=1 SV=3	0	0	CNTNAP4
1046_1	sp|Q9BPX6|MICU1_HUMAN	4.40341	NA	54316.5	NFEIAFK;NFLEFQR	1;1	2	2	0.0294	10373;13714	-	Calcium uptake protein 1, mitochondrial OS=Homo sapiens OX=9606 GN=MICU1 PE=1 SV=1	573421	17919.4	MICU1
787_1	sp|Q8WVS4|DC2I1_HUMAN	4.39068	NA	122496	EETDLENAR;HLWAIQSGGSK	1;1	2	2	0.0188	18268;22777	-	Cytoplasmic dynein 2 intermediate chain 1 OS=Homo sapiens OX=9606 GN=DYNC2I1 PE=1 SV=3	3.16596e+06	62077.6	DYNC2I1
1140_1	sp|P38606|VATA_HUMAN	4.25645	NA	68260.5	FTMVQVWPVR;ITWSIIR	1;1	2	2	0.0276	26078;11181	-	V-type proton ATPase catalytic subunit A OS=Homo sapiens OX=9606 GN=ATP6V1A PE=1 SV=2	369471	9722.93	ATP6V1A
1025_1	sp|Q8IY81|SPB1_HUMAN	4.24821	NA	96499.2	KPKAEGYAEGDLTLYHR;SLLNWR	1;1	2	2	0.0272	41387;7133	-	pre-rRNA 2'-O-ribose RNA methyltransferase FTSJ3 OS=Homo sapiens OX=9606 GN=FTSJ3 PE=1 SV=2	706439	16820	FTSJ3
810_1	sp|Q13825|AUHM_HUMAN	4.17165	NA	35586.2	ELIFSAR;LAIIPGGGGTQR	1;1	2	2	0.056	9026;20938	-	Methylglutaconyl-CoA hydratase, mitochondrial OS=Homo sapiens OX=9606 GN=AUH PE=1 SV=1	1.61726e+06	77012.3	AUH
14_1	sp|P62820|RAB1A_HUMAN	4.11567	NA	22663.4	QWLQEIDR;TIELDGK	1;1	2	2	0.0732	18736;6650	sp|Q9H0U4|RAB1B_HUMAN	Ras-related protein Rab-1A OS=Homo sapiens OX=9606 GN=RAB1A PE=1 SV=3	1.02804e+07	571135	RAB1A
50_1	sp|O14880|MGST3_HUMAN	3.43813	NA	16505.6	IASGLGLAWIVGR	1	1	1	0.0855	27990	-	Microsomal glutathione S-transferase 3 OS=Homo sapiens OX=9606 GN=MGST3 PE=1 SV=1	20323.8	2540.47	MGST3
1116_1	sp|Q9UHR5|S30BP_HUMAN	3.43813	NA	33849.7	TTVISAVGTIVK	1	1	1	0.039	23017	-	SAP30-binding protein OS=Homo sapiens OX=9606 GN=SAP30BP PE=1 SV=1	0	0	SAP30BP
845_1	sp|Q16181|SEPT7_HUMAN	3.43813	NA	50648	DVTNNVHYENYR	1	1	1	0.0275	34732	-	Septin-7 OS=Homo sapiens OX=9606 GN=SEPTIN7 PE=1 SV=2	207903	7996.26	SEPTIN7
185_1	sp|P31689|DNJA1_HUMAN	3.43813	NA	44839.5	TIVITSHPGQIVK	1	1	1	0.0327	30762	-	DnaJ homolog subfamily A member 1 OS=Homo sapiens OX=9606 GN=DNAJA1 PE=1 SV=2	0	0	DNAJA1
250_1	sp|Q9UHI6|DDX20_HUMAN	3.43813	NA	92182.5	IPFNQALVFSNLHSR	1	1	1	0.0182	38797	-	Probable ATP-dependent RNA helicase DDX20 OS=Homo sapiens OX=9606 GN=DDX20 PE=1 SV=2	0	0	DDX20
252_1	sp|P62760|VISL1_HUMAN	3.43813	NA	22128	VEMLEIIEAIYK	1	1	1	0.0628	32630	-	Visinin-like protein 1 OS=Homo sapiens OX=9606 GN=VSNL1 PE=1 SV=2	0	0	VSNL1
889_1	sp|Q9UNF1|MAGD2_HUMAN	3.43813	NA	64914.4	EYTDVYPEIIER	1	1	1	0.0198	34804	sp|Q9Y5V3|MAGD1_HUMAN	Melanoma-associated antigen D2 OS=Homo sapiens OX=9606 GN=MAGED2 PE=1 SV=2	2.24468e+06	66020	MAGED2
1106_1	sp|P59190|RAB15_HUMAN	3.43813	NA	24375.2	IQIWDTAGQER	1	1	1	0.0519	28121	-	Ras-related protein Rab-15 OS=Homo sapiens OX=9606 GN=RAB15 PE=1 SV=1	1.5188e+06	89341.2	RAB15
1044_1	sp|Q8NB90|AFG2H_HUMAN	3.39236	NA	97842.9	EGNEQLTEEER	1	1	1	0.0123	28717	-	ATPase family protein 2 homolog OS=Homo sapiens OX=9606 GN=SPATA5 PE=1 SV=3	22961.5	433.236	SPATA5
967_1	sp|Q99986|VRK1_HUMAN	3.39236	NA	45447.4	NPDQVYLVDYGLAYR	1	1	1	0.0379	39434	-	Serine/threonine-protein kinase VRK1 OS=Homo sapiens OX=9606 GN=VRK1 PE=1 SV=1	368946	15372.8	VRK1
405_1	sp|Q9H853|TBA4B_HUMAN	3.39236	NA	27533.7	LISQIVSSITASLR;QIFHPEQLITGK	0;1	1	2	0.1079	33678;31313;31314	-	Putative tubulin-like protein alpha-4B OS=Homo sapiens OX=9606 GN=TUBA4B PE=5 SV=2	4.37182e+06	364318	TUBA4B
401_1	sp|Q53F19|NCBP3_HUMAN	3.39236	NA	70549.3	APGAEEDDSELQR	1	1	1	0.021	31511	-	Nuclear cap-binding protein subunit 3 OS=Homo sapiens OX=9606 GN=NCBP3 PE=1 SV=2	26128.1	791.76	NCBP3
897_1	sp|P10321|HLAC_HUMAN	3.39236	NA	40622.9	WAAVVVPSGQEQR	1	1	1	0.0355	31880	-	HLA class I histocompatibility antigen, C alpha chain OS=Homo sapiens OX=9606 GN=HLA-C PE=1 SV=3	303815	15990.2	HLA-C
94_1	sp|Q9NVH1|DJC11_HUMAN	3.39236	NA	63238.7	AGFFGTVVEYGAER	1	1	1	0.025	34096	-	DnaJ homolog subfamily C member 11 OS=Homo sapiens OX=9606 GN=DNAJC11 PE=1 SV=2	2.00694e+06	69204.8	DNAJC11
21_2	sp|Q9BVA1|TBB2B_HUMAN	3.39236	NA	49920.9	AILVDLEPGTMDSVR;EIVHIQAGQCGNQIGAK;EVDEQMLNVQNK;FPGQLNADLR;GHYTEGAELVDSVLDVVR;ISEQFTAMFR;LAVNMVPFPR;LHFFMPGFAPLTSR;LTTPTYGDLNHLVSATMSGVTTCLR;NSSYFVEWIPNNVK;SGPFGQIFRPDNFVFGQSGAGNNWAK;TAVCDIPPR;YLTVAAIFR	0;0;0;0;0;0;0;0;0;0;0;0;1	1	1	0.4247	36850;39938;32978;32503;20557;20555;41493;41492;24645;21110;21108;36913;37141;36915;47034;47116;38065;38083;38084;47460;47459;47464;16406;16408;16404;16405;16403;17356	sp|Q13885|TBB2A_HUMAN	Tubulin beta-2B chain OS=Homo sapiens OX=9606 GN=TUBB2B PE=1 SV=1	558605	26600.3	TUBB2B
663_1	sp|P33993|MCM7_HUMAN	3.39236	NA	81256.6	SEDDESGAGELTR	1	1	1	0.0181	29885	-	DNA replication licensing factor MCM7 OS=Homo sapiens OX=9606 GN=MCM7 PE=1 SV=4	0	0	MCM7
1043_1	sp|Q06265|EXOS9_HUMAN	3.39236	NA	48918.1	VAEITELILK	1	1	1	0.0228	20494	-	Exosome complex component RRP45 OS=Homo sapiens OX=9606 GN=EXOSC9 PE=1 SV=3	46121.9	2713.05	EXOSC9
137_1	sp|O75746|CMC1_HUMAN	3.39236	NA	74714.8	GLIPQLIGVAPEK;LQVAGEITTGPR;YEGFFGLYR	1;0;0	1	1	0.0501	28784;25162;21433	-	Calcium-binding mitochondrial carrier protein Aralar1 OS=Homo sapiens OX=9606 GN=SLC25A12 PE=1 SV=2	107639	2832.61	SLC25A12
958_1	sp|P31040|SDHA_HUMAN	3.39236	NA	72645.3	GEGGILINSQGER	1	1	1	0.0196	28631	-	Succinate dehydrogenase [ubiquinone] flavoprotein subunit, mitochondrial OS=Homo sapiens OX=9606 GN=SDHA PE=1 SV=2	0	0	SDHA
593_1	sp|Q9Y6V7|DDX49_HUMAN	3.39236	NA	54192	TAAFVLPILQK	1	1	1	0.0228	23493	-	Probable ATP-dependent RNA helicase DDX49 OS=Homo sapiens OX=9606 GN=DDX49 PE=1 SV=1	63992.9	2133.1	DDX49
955_1	sp|Q9BT40|INP5K_HUMAN	3.39236	NA	51057.9	IEDFGLHFVR	1	1	1	0.0223	24790	-	Inositol polyphosphate 5-phosphatase K OS=Homo sapiens OX=9606 GN=INPP5K PE=1 SV=3	0	0	INPP5K
1123_1	sp|Q96QC0|PP1RA_HUMAN	3.39236	NA	98996	GILQELFLNK	1	1	1	0.0106	22428	-	Serine/threonine-protein phosphatase 1 regulatory subunit 10 OS=Homo sapiens OX=9606 GN=PPP1R10 PE=1 SV=1	0	0	PPP1R10
1124_1	sp|P18669|PGAM1_HUMAN	3.39236	NA	28785.8	HGESAWNLENR	1	1	1	0.0433	27966	-	Phosphoglycerate mutase 1 OS=Homo sapiens OX=9606 GN=PGAM1 PE=1 SV=2	597652	39843.5	PGAM1
1085_1	sp|Q99848|EBP2_HUMAN	3.39236	NA	34830.4	ESYDDVSSFR	1	1	1	0.0327	23616	-	Probable rRNA-processing protein EBP2 OS=Homo sapiens OX=9606 GN=EBNA1BP2 PE=1 SV=2	0	0	EBNA1BP2
915_1	sp|P53618|COPB_HUMAN	3.39236	NA	107074	YEAAGTLVTLSSAPTAIK	1	1	1	0.0189	39530	-	Coatomer subunit beta OS=Homo sapiens OX=9606 GN=COPB1 PE=1 SV=3	0	0	COPB1
150_1	sp|O00178|GTPB1_HUMAN	3.39236	NA	72408	VITFIDLAGHEK	1	1	1	0.0179	29102	-	GTP-binding protein 1 OS=Homo sapiens OX=9606 GN=GTPBP1 PE=1 SV=3	4.5949e+06	153163	GTPBP1
1112_1	sp|Q8TED0|UTP15_HUMAN	3.39236	NA	58378.6	FLLLQGLVEK	1	1	1	0.0193	21807	-	U3 small nucleolar RNA-associated protein 15 homolog OS=Homo sapiens OX=9606 GN=UTP15 PE=1 SV=3	0	0	UTP15
473_1	sp|P32971|TNFL8_HUMAN	3.39236	NA	26000.4	MDPGLQQALNGMAPPGDTAMHVPAGSVASHLGTTSR	1	1	1	0.1538	49610	-	Tumor necrosis factor ligand superfamily member 8 OS=Homo sapiens OX=9606 GN=TNFSF8 PE=1 SV=1	0	0	TNFSF8
639_1	sp|O43242|PSMD3_HUMAN	3.39236	NA	60939.5	SVFPEQANNNEWAR	1	1	1	0.0262	37499	-	26S proteasome non-ATPase regulatory subunit 3 OS=Homo sapiens OX=9606 GN=PSMD3 PE=1 SV=2	3.98625e+06	102211	PSMD3
255_1	sp|P62714|PP2AB_HUMAN	3.39236	NA	35552.3	YSFLQFDPAPR	1	1	1	0.0356	29003	sp|P67775|PP2AA_HUMAN	Serine/threonine-protein phosphatase 2A catalytic subunit beta isoform OS=Homo sapiens OX=9606 GN=PPP2CB PE=1 SV=1	567375	31520.9	PPP2CB
383_1	sp|Q9Y3U8|RL36_HUMAN	3.39236	NA	12245.9	EELSNVLAAMR	1	1	1	0.1048	24786	-	60S ribosomal protein L36 OS=Homo sapiens OX=9606 GN=RPL36 PE=1 SV=3	488118	81353	RPL36
1079_1	sp|Q86WJ1|CHD1L_HUMAN	3.39236	NA	100937	GQDLLALIVAQHR	1	1	1	0.0145	32123	-	Chromodomain-helicase-DNA-binding protein 1-like OS=Homo sapiens OX=9606 GN=CHD1L PE=1 SV=3	71721.7	1328.18	CHD1L
194_1	sp|P12259|FA5_HUMAN	3.39236	NA	251546	EVIITGIQTQGAK	1	1	1	0.0058	29610	-	Coagulation factor V OS=Homo sapiens OX=9606 GN=F5 PE=1 SV=4	181094	1866.95	F5
992_1	sp|P26358|DNMT1_HUMAN	3.39236	NA	183050	LPLFPEPLHVFAPR	1	1	1	0.0087	37097	-	DNA (cytosine-5)-methyltransferase 1 OS=Homo sapiens OX=9606 GN=DNMT1 PE=1 SV=2	608856	6690.72	DNMT1
871_1	sp|Q9Y2A7|NCKP1_HUMAN	3.39236	NA	128707	AINQIAAALFTIHK	1	1	1	0.0124	34359	-	Nck-associated protein 1 OS=Homo sapiens OX=9606 GN=NCKAP1 PE=1 SV=1	86588.3	1374.42	NCKAP1
634_1	sp|Q9BW92|SYTM_HUMAN	3.39236	NA	80985.4	VYNALVAFIR	1	1	1	0.0139	22049	-	Threonine--tRNA ligase, mitochondrial OS=Homo sapiens OX=9606 GN=TARS2 PE=1 SV=1	9298.33	211.326	TARS2
49_1	sp|P62491|RB11A_HUMAN	3.39236	NA	24378.4	GAVGALLVYDIAK	1	1	1	0.0602	27139	sp|Q15907|RB11B_HUMAN	Ras-related protein Rab-11A OS=Homo sapiens OX=9606 GN=RAB11A PE=1 SV=3	454508	30300.5	RAB11A
370_1	sp|Q05639|EF1A2_HUMAN	3.39236	NA	50438.3	IGGIGTVPVGR;LPLQDVYK;QTVAVGVIK;STTTGHLIYK;THINIVVIGHVDSGK;YAWVLDK;YYITIIDAPGHR	0;0;0;0;0;0;1	1	1	0.1555	16326;14535;12293;20144;20146;36380;11443;31591	-	Elongation factor 1-alpha 2 OS=Homo sapiens OX=9606 GN=EEF1A2 PE=1 SV=1	0	0	EEF1A2
968_1	sp|Q9UJW0|DCTN4_HUMAN	3.39236	NA	52303.6	IQLVAVNYIPEVR	1	1	1	0.0283	34454	-	Dynactin subunit 4 OS=Homo sapiens OX=9606 GN=DCTN4 PE=1 SV=1	0	0	DCTN4
218_1	sp|O60573|IF4E2_HUMAN	3.39236	NA	28344.2	FQEDIISIWNK	1	1	1	0.0449	30749	-	Eukaryotic translation initiation factor 4E type 2 OS=Homo sapiens OX=9606 GN=EIF4E2 PE=1 SV=1	2.21398e+06	170306	EIF4E2
708_1	sp|P61601|NCALD_HUMAN	3.39236	NA	22230.9	AEMLEIVQAIYK	1	1	1	0.0622	31199	-	Neurocalcin-delta OS=Homo sapiens OX=9606 GN=NCALD PE=1 SV=2	0	0	NCALD
[truncated: 414 more rows]

## Sheet: PDIA5-HA-IP-MS
Protein IDs	Majority protein IDs	Protein names	Gene names	Fasta headers	Number of proteins	Peptides	Unique peptides	Peptides P-IgG	Peptides P-IP	Unique peptides P-IgG	Unique peptides P-IP	Sequence coverage [%]	Unique sequence coverage [%]	Mol. weight [kDa]	Sequence length	Sequence lengths	Q-value	Score	Sequence coverage P-IgG [%]	Sequence coverage P-IP [%]	Intensity	Intensity P-IgG	Intensity P-IP	LFQ intensity P-IgG	LFQ intensity P-IP	fold change（P-IP/P-IgG)
[truncated: 429 more rows]

[truncated: 1 more sheets: CSNK2B-SUMOylation-MS]
